# Supplementary material for: Selective autophagy of RIPosomes maintains innate immune homeostasis during bacterial infection
Source: EMBO J. 2022 Oct 11;41(23):e111289. doi: 10.15252/embj.2022111289 (PMC9713718; doi:10.15252/embj.2022111289)
Supplement: Supplementary file 3 — Dataset EV1 [file EMBJ-41-e111289-s019.xls]

## Sheet: Dataset EV1
Pathway identifier	Pathway name	#Entities found	#Entities total	Entities ratio	Entities pValue	Entities FDR	#Reactions found	#Reactions total	Reactions ratio	Species identifier	Species name	Submitted entities found	Mapped entities	Found reaction identifiers
R-HSA-1236977	Endosomal/Vacuolar pathway	53	82	0.00564972	1.11e-16	3.73e-14	4	4	0.000315	9606	Homo sapiens	HLA-H;HLA-B;HLA-C;HLA-F;B2M;CTSS		R-HSA-1236964;R-HSA-1236948;R-HSA-1236954;R-HSA-1236943
R-HSA-877300	Interferon gamma signaling	93	250	0.0172247	1.11e-16	3.73e-14	15	15	0.0011811	9606	Homo sapiens	SP100;IL20RA;ICAM1;OASL;SOCS3;MT2A;TRIM6;TRIM29;TRIM5;B2M;GBP1;TRIM21;GBP4;TRIM22;HLA-H;IFNGR1;STAT1;HLA-B;HLA-C;HLA-F;MID1;PML;OAS1;OAS2;OAS3;SP140L		R-HSA-997326;R-HSA-873924;R-HSA-873927;R-HSA-1031716;R-HSA-873926;R-HSA-873921;R-HSA-877281;R-HSA-1031713;R-HSA-873922;R-HSA-873917;R-HSA-877308;R-HSA-873919;R-HSA-873918;R-HSA-877269;R-HSA-909552
R-HSA-909733	Interferon alpha/beta signaling	104	184	0.0126774	1.11e-16	3.73e-14	19	20	0.0015748	9606	Homo sapiens	IFITM3;IFITM1;IFITM2;IFI6;IFIT5;IFI35;SAMHD1;IFIT1;USP18;IFIT3;OASL;IFIT2;SOCS3;HLA-H;RSAD2;STAT1;MX2;STAT2;MX1;HLA-B;TAP2;HLA-C;TAP1;ISG15;HLA-F;PSMB8;BST2;ISG20;IFI27;OAS1;SLC7A8;OAS2;OAS3;XAF1		R-HSA-912685;R-HSA-912680;R-HSA-909732;R-HSA-909729;R-HSA-997314;R-HSA-909730;R-HSA-997311;R-HSA-909725;R-HSA-909724;R-HSA-997309;R-HSA-909726;R-HSA-909721;R-HSA-913529;R-HSA-909720;R-HSA-909722;R-HSA-1015702;R-HSA-909719;R-HSA-909718;R-HSA-1015699
R-HSA-913531	Interferon Signaling	141	392	0.0270084	1.11e-16	3.73e-14	59	66	0.00519685	9606	Homo sapiens	IFITM3;IFITM1;IFITM2;IFIT5;UBE2L6;IFI35;IFIT1;IFIT3;OASL;IFIT2;ICAM1;HERC5;TRIM6;MT2A;TRIM29;TRIM5;TRIM21;B2M;TRIM22;HLA-H;RSAD2;DDX58;IFNGR1;TAP2;HLA-B;TAP1;HLA-C;FNDC3A;HLA-F;MID1;IFI27;SLC7A8;OAS1;OAS2;OAS3;USP41;SP100;UBA7;IFI6;IL20RA;SAMHD1;USP18;SOCS3;GBP1;GBP4;STAT1;MX2;STAT2;MX1;MBOAT2;ISG15;PML;PSMB8;BST2;ISG20;ZNFX1;SP140L;XAF1		R-HSA-8985097;R-HSA-936462;R-HSA-8983688;R-HSA-8983680;R-HSA-1169307;R-HSA-8985091;R-HSA-909725;R-HSA-909724;R-HSA-909726;R-HSA-909721;R-HSA-909720;R-HSA-909722;R-HSA-1015702;R-HSA-8985104;R-HSA-909719;R-HSA-909718;R-HSA-1015699;R-HSA-912685;R-HSA-912680;R-HSA-909732;R-HSA-1031716;R-HSA-909729;R-HSA-1031713;R-HSA-909730;R-HSA-997311;R-HSA-873917;R-HSA-873919;R-HSA-997309;R-HSA-873918;R-HSA-898513…
R-HSA-983170	Antigen Presentation: Folding, assembly and peptide loading of class I MHC	57	102	0.0070277	1.11e-16	3.73e-14	14	16	0.00125984	9606	Homo sapiens	HLA-H;MAP2;TAP2;HLA-B;HLA-C;TAP1;TAPBPL;LGALS9;HLA-F;B2M;PSMB8		R-HSA-8951499;R-HSA-983148;R-HSA-983146;R-HSA-983145;R-HSA-983144;R-HSA-983142;R-HSA-983427;R-HSA-983426;R-HSA-983138;R-HSA-983425;R-HSA-983424;R-HSA-983422;R-HSA-983421;R-HSA-983161
R-HSA-1236974	ER-Phagosome pathway	63	165	0.0113683	6.97e-13	1.95e-10	9	10	0.000787	9606	Homo sapiens	HLA-H;SMARCD3;HLA-B;TAP2;HLA-C;TAP1;TAPBPL;HLA-F;PSMB10;PSMB8;PSMB9;PANX2;SLC7A8;SGSM2;LGALS9;TLR4;B2M		R-HSA-8863895;R-HSA-8863973;R-HSA-8951595;R-HSA-1236935;R-HSA-8863858;R-HSA-1236965;R-HSA-1236949;R-HSA-1236971;R-HSA-8863914
R-HSA-1236975	Antigen processing-Cross presentation	65	187	0.0128841	1.57e-11	3.77e-09	18	23	0.00181102	9606	Homo sapiens	HLA-H;SMARCD3;HLA-B;TAP2;HLA-C;TAP1;TAPBPL;HLA-F;CTSS;PSMB10;PSMB8;PSMB9;PANX2;SLC7A8;GPA33;SGSM2;LGALS9;TLR4;B2M		R-HSA-8863973;R-HSA-8951595;R-HSA-1236948;R-HSA-1236949;R-HSA-1236954;R-HSA-1236955;R-HSA-8863914;R-HSA-8863895;R-HSA-1236935;R-HSA-8863858;R-HSA-1236964;R-HSA-1236965;R-HSA-1236970;R-HSA-1236971;R-HSA-1236939;R-HSA-1236943;R-HSA-1236940;R-HSA-1236941
R-HSA-1280215	Cytokine Signaling in Immune system	253	1261	0.0868816	1.63e-10	3.42e-08	389	699	0.0550394	9606	Homo sapiens	IFITM3;IFITM1;CSF2;IFITM2;STEAP4;CSF1;RORC;IFIT5;PLAT;UBE2L6;IFI35;FGF1;IFIT1;IFIT3;ICAM1;IFIT2;HERC5;MT2A;BEST4;CCND1;TRIM29;RPS6KA2;LGALS9;B2M;TRIM21;IL6R;TRIM22;IL15RA;HLA-H;RSAD2;CISH;IL11RA;TAP2;HLA-B;TAP1;HLA-C;FNDC3A;HLA-F;MID1;EREG;MYCL;IFI27;IL23A;SHC3;UBA7;EBI3;IL20RA;IL20RB;PIK3R3;ITPR2;TNFRSF11A;RASGRP3;SOCS3;IRAK2;HMOX1;HIST1H3G;IL36RN;HIST1H3H;TNFRSF14;HIST1H3B;HIST1H3D;HIST1H3E;STA…		R-HSA-8983688;R-HSA-8983680;R-HSA-198669;R-HSA-1168393;R-HSA-1168394;R-HSA-913424;R-HSA-913451;R-HSA-507937;R-HSA-6786124;R-HSA-8937656;R-HSA-8937654;R-HSA-5672980;R-HSA-5672978;R-HSA-451649;R-HSA-6786095;R-HSA-448591;R-HSA-6786092;R-HSA-5684250;R-HSA-5684248;R-HSA-5672966;R-HSA-976991;R-HSA-5672965;R-HSA-6786096;R-HSA-198746;R-HSA-9630923;R-HSA-5672972;R-HSA-5672973;R-HSA-5672969;R-HSA-6786058;R…
R-HSA-983169	Class I MHC mediated antigen processing & presentation	94	465	0.032038	8.98e-05	0.0167925	39	48	0.00377953	9606	Homo sapiens	SMARCD3;UBA7;HIST1H2BJ;UBE2L6;PLAT;TAPBPL;FBXO44;CTSS;PSMB10;PARK2;HERC5;ALDH3B2;PANX2;SOCS3;HERC3;RNF213;HECTD2;MAP2;GPA33;LGALS9;IKBKE;TRIM21;B2M;HERC6;FBXW12;HLA-H;IFNGR1;ABCA4;HLA-B;TAP2;HLA-C;TAP1;FNDC3A;PLXDC2;SOD2;HLA-F;PSMB8;PSMB9;CLCN7;SLC7A8;SGSM2;ORAI3;KCTD11;CDH17;TLR4;CDRT1;F2RL2		R-HSA-8951499;R-HSA-1236948;R-HSA-1236949;R-HSA-1236954;R-HSA-1236955;R-HSA-983427;R-HSA-983426;R-HSA-983425;R-HSA-983424;R-HSA-8863895;R-HSA-1236935;R-HSA-1236939;R-HSA-1236943;R-HSA-1236940;R-HSA-1236941;R-HSA-983150;R-HSA-8863973;R-HSA-983148;R-HSA-8951595;R-HSA-983147;R-HSA-983146;R-HSA-983145;R-HSA-983144;R-HSA-983142;R-HSA-983140;R-HSA-983138;R-HSA-8863914;R-HSA-983422;R-HSA-983421;R-HSA-88…
R-HSA-5334118	DNA methylation	15	36	0.00248036	0.000155	0.0260215	7	7	0.000551	9606	Homo sapiens	HIST1H2BO;HIST1H4K;HIST1H2AI;HIST1H2BJ;ETV1;HIST2H2BE;HIST2H4B;HIST4H4;HIST1H2BF;HIST1H2AE;HIST1H3G;HIST1H2AD;HIST1H2BH;HIST1H2AG;HIST1H4I;HIST1H3H;HIST1H2BG;HIST1H3B;HIST1H2BD;HIST1H2AC;HIST1H3D;HIST1H4E;HIST1H3E		R-HSA-5334097;R-HSA-5334160;R-HSA-5334099;R-HSA-5334179;R-HSA-5334164;R-HSA-5334151;R-HSA-5334152
R-HSA-73728	RNA Polymerase I Promoter Opening	14	34	0.00234257	0.000284	0.0434713	1	2	0.000157	9606	Homo sapiens	HIST1H2BO;HIST1H4K;HIST1H2AI;HIST1H2BJ;HIST2H2BE;HIST2H4B;HIST4H4;HIST1H2BF;HIST1H2AE;HIST1H3G;HIST1H2AD;HIST1H2BH;HIST1H2AG;HIST1H4I;HIST1H3H;HIST1H2BG;HIST1H3B;HIST1H2BD;HIST1H2AC;HIST1H3D;HIST1H4E;HIST1H3E		R-HSA-73718
R-HSA-6783783	Interleukin-10 signaling	24	86	0.00592531	0.000859	0.116179	3	15	0.0011811	9606	Homo sapiens	CXCL10;IL1A;CCL22;CSF2;CXCL8;CSF1;CCL20;IL1B;CXCL1;TNFRSF1B;CXCL2;ICAM1		R-HSA-8937656;R-HSA-6784160;R-HSA-8937654
R-HSA-171306	Packaging Of Telomere Ends	13	34	0.00234257	0.000901	0.116179	2	2	0.000157	9606	Homo sapiens	HIST1H2BO;HIST1H4K;HIST1H2AI;HIST1H2BJ;HIST2H2BE;HIST2H4B;HIST4H4;HIST1H2BF;HIST1H2AE;HIST1H2AD;HIST1H2BH;HIST1H2AG;HIST1H4I;HIST1H2BG;HIST1H2BD;HIST1H2AC;HIST1H4E		R-HSA-181450;R-HSA-176700
R-HSA-110330	Recognition and association of DNA glycosylase with site containing an affected purine	14	39	0.00268706	0.0010571	0.126851	5	10	0.000787	9606	Homo sapiens	HIST1H2BO;HIST1H4K;HIST1H2AI;HIST1H2BJ;MID1;HIST2H2BE;HIST2H4B;HIST4H4;HIST1H2BF;HIST1H2AE;HIST1H2AD;HIST1H2BH;HIST1H2AG;HIST1H4I;HIST1H2BG;HIST1H2BD;HIST1H2AC;HIST1H4E		R-HSA-110240;R-HSA-9629195;R-HSA-110239;R-HSA-9629373;R-HSA-110238
R-HSA-212300	PRC2 methylates histones and DNA	15	44	0.00303156	0.00118452	0.132666	4	4	0.000315	9606	Homo sapiens	HIST1H2BO;HIST1H4K;HIST1H2AI;HIST1H2BJ;ETV1;HIST2H2BE;HIST2H4B;HIST4H4;HIST1H2BF;HIST1H2AE;HIST1H3G;HIST1H2AD;HIST1H2BH;HIST1H2AG;HIST1H4I;HIST1H3H;HIST1H2BG;HIST1H3B;HIST1H2BD;HIST1H2AC;HIST1H3D;HIST1H4E;HIST1H3E		R-HSA-212263;R-HSA-212222;R-HSA-212269;R-HSA-212252
R-HSA-9616222	Transcriptional regulation of granulopoiesis	20	71	0.00489183	0.00198791	0.205482	10	27	0.00212598	9606	Homo sapiens	CDKN1A;NECAB3;HIST1H2BO;HIST1H2BJ;CELSR2;HIST2H4B;HIST1H2AE;HIST1H2AD;HIST1H3G;HIST1H2AG;HIST1H3H;HIST1H3B;IL6R;HIST1H2AC;HIST1H3D;HIST1H3E;HIST1H4K;HIST1H2AI;PML;HIST2H2BE;HIST4H4;HIST1H2BF;HIST1H4I;HIST1H2BH;HIST1H2BG;HIST1H4E;HIST1H2BD		R-HSA-9616243;R-HSA-9634433;R-HSA-9616214;R-HSA-9618582;R-HSA-8865505;R-HSA-9618586;R-HSA-9617064;R-HSA-9634430;R-HSA-9624668;R-HSA-9634445
R-HSA-110328	Recognition and association of DNA glycosylase with site containing an affected pyrimidine	14	42	0.00289376	0.00207557	0.205482	6	21	0.00165354	9606	Homo sapiens	HIST1H2BO;HIST1H4K;HIST1H2AI;HIST1H2BJ;HIST2H2BE;HIST2H4B;HIST4H4;HIST1H2BF;HIST1H2AE;HIST1H2AD;HIST1H2BH;HIST1H2AG;HIST1H4I;HIST1H2BG;NEIL1;HIST1H2BD;HIST1H2AC;HIST1H4E		R-HSA-9629154;R-HSA-5649671;R-HSA-5649655;R-HSA-9629918;R-HSA-9629372;R-HSA-5649657
R-HSA-198933	Immunoregulatory interactions between a Lymphoid and a non-Lymphoid cell	62	316	0.0217721	0.00256608	0.238646	19	43	0.00338583	9606	Homo sapiens	PIGR;IFITM1;HLA-H;IFITM2;KLRC2;HLA-B;ICAM2;HLA-C;HLA-F;ICAM1;C3;KLRC4-KLRK1;ADPRH;IGHV7-81;B2M;CD200		R-HSA-199043;R-HSA-199587;R-HSA-199169;R-HSA-198983;R-HSA-199558;R-HSA-198955;R-HSA-199050;R-HSA-199566;R-HSA-198958;R-HSA-5696358;R-HSA-199154;R-HSA-8850326;R-HSA-8850356;R-HSA-199062;R-HSA-199579;R-HSA-199161;R-HSA-199576;R-HSA-199583;R-HSA-199518
R-HSA-427359	SIRT1 negatively regulates rRNA expression	14	45	0.00310045	0.00379784	0.319018	3	5	0.000394	9606	Homo sapiens	HIST1H2BO;HIST1H4K;HIST1H2AI;HIST1H2BJ;HIST2H2BE;HIST2H4B;HIST4H4;HIST1H2BF;HIST1H2AE;HIST1H3G;HIST1H2AD;HIST1H2BH;HIST1H2AG;HIST1H4I;HIST1H3H;HIST1H2BG;HIST1H3B;HIST1H2BD;HIST1H2AC;HIST1H3D;HIST1H4E;HIST1H3E		R-HSA-427527;R-HSA-427514;R-HSA-427528

## Sheet: legends
RNA-sequencing (RNA-seq) experiment with Salmonella typhimurium infected control and stable IRGM shRNA knockdown HT-29 colon cells was performed. The hierarchical clustering based on gene ontology (GO) terms was performed using genes differentially regulated (p<0.05, 1.5 fold) in basal and Salmonella infected IRGM depleted cells compared to controls. The top pathways obtained using Reactome pathw…
