# Supplementary material for: Selective autophagy of RIPosomes maintains innate immune homeostasis during bacterial infection
Source: EMBO J. 2022 Oct 11;41(23):e111289. doi: 10.15252/embj.2022111289 (PMC9713718; doi:10.15252/embj.2022111289)
Supplement: Supplementary file 4 — Dataset EV2 [file EMBJ-41-e111289-s012.xls]

## Sheet: Dataset EV2
Family	Gene	Control shRNA_1	Control shRNA_12	Control shRNA_3	Sal_Control shRNA	Sal_Control shRNA	Sal_Control shRNA	IRGM shRNA_1	IRGM shRNA_2	IRGM shRNA_3	Sal_IRGM shRNA	Sal_IRGM shRNA	Sal_IRGM shRNA
R-HSA-1236977	HLA-H	9.1447	9.33434	9.27367	9.43094	9.63106	9.68227	9.48553	9.62932	9.49929	10.0085	10.0652	9.98254
R-HSA-1236977	HLA-B	8.73594	8.59998	8.68877	9.30965	9.36147	9.41088	9.89727	10.0057	10.031	10.816	10.8534	10.853
R-HSA-1236977	HLA-C	10.0153	10.0022	10.2582	10.1929	10.2283	10.3976	10.6487	10.7087	10.8156	10.9871	10.7812	11.1122
R-HSA-1236977	HLA-F	6.86297	6.67794	6.90668	7.63545	7.69526	7.75363	7.35563	7.53481	7.42302	8.65889	8.61619	8.54981
R-HSA-1236977	B2M	13.9422	14.0321	14.1432	14.4705	14.6708	14.5131	14.683	14.7835	14.5591	15.3105	15.3019	15.1573
R-HSA-1236977	CTSS	9.49553	9.40071	9.58917	9.90936	9.84058	9.80836	9.70605	9.80811	9.82255	10.3975	10.3039	10.4659
R-HSA-877300	SP100	11.8252	11.768	11.6593	12.438	12.3674	12.3437	12.0879	12.1245	12.0823	12.9997	12.8442	12.9273
R-HSA-877300	IL20RA	8.68786	8.71107	8.69888	8.6254	8.6115	8.52076	9.42352	9.64793	9.52783	9.33427	9.26706	9.29476
R-HSA-877300	ICAM1	8.13953	7.95468	8.02184	11.0099	10.9066	10.9549	8.05883	8.25035	8.10201	11.5378	12.4296	11.5944
R-HSA-877300	OASL	9.71264	9.82944	9.81331	10.6039	10.4401	10.6223	10.3476	10.4138	10.5701	11.6985	11.5181	11.7495
R-HSA-877300	SOCS3	5.01593	5.04967	5.1345	8.51631	7.77081	8.40821	5.2806	5.28991	5.44865	7.46049	6.81317	7.46725
R-HSA-877300	MT2A	9.52554	9.398	9.27625	9.85611	9.78186	9.75363	9.44662	9.73973	9.57576	10.2675	10.3073	10.2259
R-HSA-877300	TRIM6	5.55853	5.59195	5.40675	5.38828	5.45054	5.46246	5.81251	5.84876	5.69632	5.78744	5.76736	5.49489
R-HSA-877300	TRIM29	13.8266	13.6312	13.5798	13.9704	13.733	13.7548	14.1651	14.1368	14.2049	14.5051	14.6321	14.5245
R-HSA-877300	TRIM5	10.6906	10.6097	10.6118	10.2184	10.1944	10.15	10.8275	10.7907	10.8858	10.7	10.5277	10.6616
R-HSA-877300	B2M	13.9422	14.0321	14.1432	14.4705	14.6708	14.5131	14.683	14.7835	14.5591	15.3105	15.3019	15.1573
R-HSA-877300	GBP1	7.48998	7.35929	7.4442	9.7333	9.7881	9.70637	8.19162	8.14544	7.93474	10.7985	10.6614	10.7886
R-HSA-877300	TRIM21	10.2983	10.234	10.1856	8.97715	8.93969	9.08547	10.3848	10.5296	10.5089	9.73246	9.63913	9.8801
R-HSA-877300	GBP4	7.67823	7.82466	7.49378	8.16601	8.16598	8.04166	8.53282	8.61302	8.52518	9.48081	9.50028	9.46903
R-HSA-877300	TRIM22	6.37739	6.39834	6.55325	6.2907	6.34697	6.19827	7.79636	7.85475	7.78215	8.34734	7.81928	8.2203
R-HSA-877300	HLA-H	9.1447	9.33434	9.27367	9.43094	9.63106	9.68227	9.48553	9.62932	9.49929	10.0085	10.0652	9.98254
R-HSA-877300	IFNGR1	11.1001	11.2116	11.2406	12.0534	12.1192	12.016	11.3386	11.4101	11.2877	12.5063	12.7331	12.4132
R-HSA-877300	STAT1	13.6217	13.6657	13.5706	13.9822	13.8713	13.9159	13.9602	13.9842	13.9317	14.5593	14.5965	14.5467
R-HSA-877300	HLA-B	8.73594	8.59998	8.68877	9.30965	9.36147	9.41088	9.89727	10.0057	10.031	10.816	10.8534	10.853
R-HSA-877300	HLA-C	10.0153	10.0022	10.2582	10.1929	10.2283	10.3976	10.6487	10.7087	10.8156	10.9871	10.7812	11.1122
R-HSA-877300	HLA-F	6.86297	6.67794	6.90668	7.63545	7.69526	7.75363	7.35563	7.53481	7.42302	8.65889	8.61619	8.54981
R-HSA-877300	MID1	8.38728	8.12087	8.33544	8.26556	8.09423	8.15241	8.81195	8.70631	8.80686	8.67853	8.36543	8.64618
R-HSA-877300	PML	11.2294	11.2232	11.0926	11.6206	11.4938	11.5577	11.4097	11.4058	11.4484	12.1388	12.0995	12.2408
R-HSA-877300	OAS1	11.9982	12.0463	11.9627	12.3192	12.3451	12.3706	12.4708	12.5843	12.5848	13.5311	13.2853	13.5119
R-HSA-877300	OAS2	11.6039	11.7307	11.5486	11.4553	11.3126	11.3208	12.5747	12.5299	12.6112	12.931	12.6258	12.8782
R-HSA-877300	OAS3	14.011	14.0272	13.9334	14.2203	14.0743	14.1382	14.4119	14.2905	14.5026	14.8903	14.8362	14.8875
R-HSA-877300	SP140L	10.0819	9.99774	9.96179	10.4017	10.3915	10.2416	10.6237	10.5632	10.6536	11.0033	10.925	11.019
R-HSA-909733	IFITM3	11.2557	10.974	10.8785	11.1287	11.0198	10.8844	11.8687	12.0219	11.9118	12.2135	12.3247	12.3084
R-HSA-909733	IFITM1	8.40891	7.95457	7.94272	7.90912	8.00141	7.84736	9.00392	9.15532	9.18058	9.54042	9.50273	9.51945
R-HSA-909733	IFITM2	10.436	10.1746	9.98549	10.4144	10.2277	10.0611	10.4771	10.5183	10.434	10.6667	10.8232	10.7543
R-HSA-909733	IFI6	12.4416	12.7808	12.9567	12.5924	12.7892	12.9197	12.8185	12.9056	12.9917	13.2299	13.175	13.2945
R-HSA-909733	IFIT5	10.1167	10.0889	9.99664	10.4451	10.3294	10.2988	10.4263	10.5269	10.3092	10.9161	10.8203	10.8817
R-HSA-909733	IFI35	9.62086	9.77398	9.83446	9.7569	9.77042	9.78718	10.2811	10.4304	10.3883	10.7839	10.83	10.8541
R-HSA-909733	SAMHD1	11.4003	11.4988	11.4041	11.6517	11.6282	11.5878	12.3938	12.4353	12.4011	12.8049	12.7225	12.778
R-HSA-909733	IFIT1	11.0822	11.1906	11.0378	11.4113	11.2339	11.3895	11.7756	11.9781	11.83	12.752	12.5327	12.7819
R-HSA-909733	USP18	8.87045	8.70533	8.52892	8.80803	8.74248	8.65552	9.24936	9.36118	9.20316	9.86882	9.52483	9.82077
R-HSA-909733	IFIT3	10.5673	10.6	10.582	10.7186	10.5047	10.5694	11.3506	11.4685	11.4023	12.0186	11.7218	11.9901
R-HSA-909733	OASL	9.71264	9.82944	9.81331	10.6039	10.4401	10.6223	10.3476	10.4138	10.5701	11.6985	11.5181	11.7495
R-HSA-909733	IFIT2	9.58374	9.50423	9.75804	10.245	10.1671	10.2072	10.4806	10.514	10.531	11.3263	11.1836	11.2878
R-HSA-909733	SOCS3	5.01593	5.04967	5.1345	8.51631	7.77081	8.40821	5.2806	5.28991	5.44865	7.46049	6.81317	7.46725
R-HSA-909733	HLA-H	9.1447	9.33434	9.27367	9.43094	9.63106	9.68227	9.48553	9.62932	9.49929	10.0085	10.0652	9.98254
R-HSA-909733	RSAD2	8.05438	8.20732	8.16832	8.17901	8.21371	8.3096	9.2744	9.2521	9.20412	10.4911	9.54919	10.4164
R-HSA-909733	STAT1	13.6217	13.6657	13.5706	13.9822	13.8713	13.9159	13.9602	13.9842	13.9317	14.5593	14.5965	14.5467
R-HSA-909733	MX2	9.38649	9.47445	9.18342	9.88027	9.68034	9.69814	10.092	10.1189	10.2364	11.3667	10.7809	11.4025
R-HSA-909733	STAT2	11.2186	11.2676	11.1967	11.3552	11.2517	11.298	11.7016	11.6988	11.7184	12.0304	11.8359	11.9808
R-HSA-909733	MX1	11.251	11.3753	11.2771	11.4336	11.3777	11.4454	12.1218	12.1317	12.1036	12.8019	12.5394	12.8616
R-HSA-909733	HLA-B	8.73594	8.59998	8.68877	9.30965	9.36147	9.41088	9.89727	10.0057	10.031	10.816	10.8534	10.853
R-HSA-909733	TAP2	6.9248	6.56717	6.87064	6.33068	7.1078	7.09873	7.10872	7.21503	6.82643	7.70263	7.51452	7.42312
R-HSA-909733	HLA-C	10.0153	10.0022	10.2582	10.1929	10.2283	10.3976	10.6487	10.7087	10.8156	10.9871	10.7812	11.1122
R-HSA-909733	TAP1	9.46182	9.56266	9.53202	10.3388	10.3134	10.4046	10.6168	10.641	10.6944	11.6752	11.4387	11.664
R-HSA-909733	ISG15	11.7931	11.9302	11.9178	12.6423	12.5261	12.7092	12.4417	12.6608	12.5684	13.5717	13.3925	13.6962
R-HSA-909733	HLA-F	6.86297	6.67794	6.90668	7.63545	7.69526	7.75363	7.35563	7.53481	7.42302	8.65889	8.61619	8.54981
R-HSA-909733	PSMB8	9.25913	9.41943	9.69783	9.40797	9.49784	9.54898	10.1865	10.3305	10.4385	10.4697	10.4892	10.4801
R-HSA-909733	BST2	12.3981	12.5402	12.5344	12.52	12.5612	12.5281	12.8976	12.9607	12.9042	13.1313	13.2645	13.1762
R-HSA-909733	ISG20	8.13425	8.05043	8.28331	9.60678	9.49192	9.64273	8.81443	8.87332	8.89984	10.0942	9.80158	10.2037
R-HSA-909733	IFI27	12.8982	13.115	13.2615	13.1184	13.2703	13.3088	13.3273	13.495	13.5822	13.8075	13.7512	13.8037
R-HSA-909733	OAS1	11.9982	12.0463	11.9627	12.3192	12.3451	12.3706	12.4708	12.5843	12.5848	13.5311	13.2853	13.5119
R-HSA-909733	SLC7A8	3.89783	3.83395	3.8215	3.70569	3.93003	3.82857	4.21626	4.16643	4.27014	3.92497	3.86418	4.10975
R-HSA-909733	OAS2	11.6039	11.7307	11.5486	11.4553	11.3126	11.3208	12.5747	12.5299	12.6112	12.931	12.6258	12.8782
R-HSA-909733	OAS3	14.011	14.0272	13.9334	14.2203	14.0743	14.1382	14.4119	14.2905	14.5026	14.8903	14.8362	14.8875
R-HSA-909733	XAF1	7.72732	7.84847	7.70112	7.68866	7.9176	7.98659	8.98284	8.88003	9.17044	9.72788	9.31049	9.67432
R-HSA-913531	IFITM3	11.2557	10.974	10.8785	11.1287	11.0198	10.8844	11.8687	12.0219	11.9118	12.2135	12.3247	12.3084
R-HSA-913531	IFITM1	8.40891	7.95457	7.94272	7.90912	8.00141	7.84736	9.00392	9.15532	9.18058	9.54042	9.50273	9.51945
R-HSA-913531	IFITM2	10.436	10.1746	9.98549	10.4144	10.2277	10.0611	10.4771	10.5183	10.434	10.6667	10.8232	10.7543
R-HSA-913531	IFIT5	10.1167	10.0889	9.99664	10.4451	10.3294	10.2988	10.4263	10.5269	10.3092	10.9161	10.8203	10.8817
R-HSA-913531	UBE2L6	8.96698	8.98624	8.85526	9.59672	9.53698	9.32514	10.0816	10.0813	10.0853	10.8864	10.7518	10.9183
R-HSA-913531	IFI35	9.62086	9.77398	9.83446	9.7569	9.77042	9.78718	10.2811	10.4304	10.3883	10.7839	10.83	10.8541
R-HSA-913531	IFIT1	11.0822	11.1906	11.0378	11.4113	11.2339	11.3895	11.7756	11.9781	11.83	12.752	12.5327	12.7819
R-HSA-913531	IFIT3	10.5673	10.6	10.582	10.7186	10.5047	10.5694	11.3506	11.4685	11.4023	12.0186	11.7218	11.9901
R-HSA-913531	OASL	9.71264	9.82944	9.81331	10.6039	10.4401	10.6223	10.3476	10.4138	10.5701	11.6985	11.5181	11.7495
R-HSA-913531	IFIT2	9.58374	9.50423	9.75804	10.245	10.1671	10.2072	10.4806	10.514	10.531	11.3263	11.1836	11.2878
R-HSA-913531	ICAM1	8.13953	7.95468	8.02184	11.0099	10.9066	10.9549	8.05883	8.25035	8.10201	11.5378	12.4296	11.5944
R-HSA-913531	HERC5	7.08022	7.07235	7.15036	7.3793	7.35092	7.17629	7.49851	7.64113	7.46319	7.85429	7.88322	7.85314
R-HSA-913531	TRIM6	5.55853	5.59195	5.40675	5.38828	5.45054	5.46246	5.81251	5.84876	5.69632	5.78744	5.76736	5.49489
R-HSA-913531	MT2A	9.52554	9.398	9.27625	9.85611	9.78186	9.75363	9.44662	9.73973	9.57576	10.2675	10.3073	10.2259
R-HSA-913531	TRIM29	13.8266	13.6312	13.5798	13.9704	13.733	13.7548	14.1651	14.1368	14.2049	14.5051	14.6321	14.5245
R-HSA-913531	TRIM5	10.6906	10.6097	10.6118	10.2184	10.1944	10.15	10.8275	10.7907	10.8858	10.7	10.5277	10.6616
R-HSA-913531	TRIM21	10.2983	10.234	10.1856	8.97715	8.93969	9.08547	10.3848	10.5296	10.5089	9.73246	9.63913	9.8801
R-HSA-913531	B2M	13.9422	14.0321	14.1432	14.4705	14.6708	14.5131	14.683	14.7835	14.5591	15.3105	15.3019	15.1573
R-HSA-913531	TRIM22	6.37739	6.39834	6.55325	6.2907	6.34697	6.19827	7.79636	7.85475	7.78215	8.34734	7.81928	8.2203
R-HSA-913531	HLA-H	9.1447	9.33434	9.27367	9.43094	9.63106	9.68227	9.48553	9.62932	9.49929	10.0085	10.0652	9.98254
R-HSA-913531	RSAD2	8.05438	8.20732	8.16832	8.17901	8.21371	8.3096	9.2744	9.2521	9.20412	10.4911	9.54919	10.4164
R-HSA-913531	DDX58	10.9241	11.0662	10.9232	11.4683	11.4165	11.4548	11.6406	11.6988	11.6598	12.5348	12.4191	12.531
R-HSA-913531	IFNGR1	11.1001	11.2116	11.2406	12.0534	12.1192	12.016	11.3386	11.4101	11.2877	12.5063	12.7331	12.4132
R-HSA-913531	TAP2	6.9248	6.56717	6.87064	6.33068	7.1078	7.09873	7.10872	7.21503	6.82643	7.70263	7.51452	7.42312
R-HSA-913531	HLA-B	8.73594	8.59998	8.68877	9.30965	9.36147	9.41088	9.89727	10.0057	10.031	10.816	10.8534	10.853
R-HSA-913531	TAP1	9.46182	9.56266	9.53202	10.3388	10.3134	10.4046	10.6168	10.641	10.6944	11.6752	11.4387	11.664
R-HSA-913531	HLA-C	10.0153	10.0022	10.2582	10.1929	10.2283	10.3976	10.6487	10.7087	10.8156	10.9871	10.7812	11.1122
R-HSA-913531	FNDC3A	12.1208	11.9916	11.998	12.1746	12.1228	12.0277	12.516	12.4438	12.4528	12.6092	12.6361	12.5468
R-HSA-913531	HLA-F	6.86297	6.67794	6.90668	7.63545	7.69526	7.75363	7.35563	7.53481	7.42302	8.65889	8.61619	8.54981
R-HSA-913531	MID1	8.38728	8.12087	8.33544	8.26556	8.09423	8.15241	8.81195	8.70631	8.80686	8.67853	8.36543	8.64618
R-HSA-913531	IFI27	12.8982	13.115	13.2615	13.1184	13.2703	13.3088	13.3273	13.495	13.5822	13.8075	13.7512	13.8037
R-HSA-913531	SLC7A8	3.89783	3.83395	3.8215	3.70569	3.93003	3.82857	4.21626	4.16643	4.27014	3.92497	3.86418	4.10975
R-HSA-913531	OAS1	11.9982	12.0463	11.9627	12.3192	12.3451	12.3706	12.4708	12.5843	12.5848	13.5311	13.2853	13.5119
R-HSA-913531	OAS2	11.6039	11.7307	11.5486	11.4553	11.3126	11.3208	12.5747	12.5299	12.6112	12.931	12.6258	12.8782
R-HSA-913531	OAS3	14.011	14.0272	13.9334	14.2203	14.0743	14.1382	14.4119	14.2905	14.5026	14.8903	14.8362	14.8875
R-HSA-913531	USP41	3.41211	3.59967	3.39467	3.3166	3.4785	3.52835	3.65082	3.83675	3.64603	3.77709	3.53644	3.92429
R-HSA-913531	SP100	11.8252	11.768	11.6593	12.438	12.3674	12.3437	12.0879	12.1245	12.0823	12.9997	12.8442	12.9273
R-HSA-913531	UBA7	7.95219	7.95713	7.92244	7.53175	7.50906	7.50449	8.84012	8.72588	8.81005	8.23222	8.32474	8.41506
R-HSA-913531	IFI6	12.4416	12.7808	12.9567	12.5924	12.7892	12.9197	12.8185	12.9056	12.9917	13.2299	13.175	13.2945
R-HSA-913531	IL20RA	8.68786	8.71107	8.69888	8.6254	8.6115	8.52076	9.42352	9.64793	9.52783	9.33427	9.26706	9.29476
R-HSA-913531	SAMHD1	11.4003	11.4988	11.4041	11.6517	11.6282	11.5878	12.3938	12.4353	12.4011	12.8049	12.7225	12.778
R-HSA-913531	USP18	8.87045	8.70533	8.52892	8.80803	8.74248	8.65552	9.24936	9.36118	9.20316	9.86882	9.52483	9.82077
R-HSA-913531	SOCS3	5.01593	5.04967	5.1345	8.51631	7.77081	8.40821	5.2806	5.28991	5.44865	7.46049	6.81317	7.46725
R-HSA-913531	GBP1	7.48998	7.35929	7.4442	9.7333	9.7881	9.70637	8.19162	8.14544	7.93474	10.7985	10.6614	10.7886
R-HSA-913531	GBP4	7.67823	7.82466	7.49378	8.16601	8.16598	8.04166	8.53282	8.61302	8.52518	9.48081	9.50028	9.46903
R-HSA-913531	STAT1	13.6217	13.6657	13.5706	13.9822	13.8713	13.9159	13.9602	13.9842	13.9317	14.5593	14.5965	14.5467
R-HSA-913531	MX2	9.38649	9.47445	9.18342	9.88027	9.68034	9.69814	10.092	10.1189	10.2364	11.3667	10.7809	11.4025
R-HSA-913531	STAT2	11.2186	11.2676	11.1967	11.3552	11.2517	11.298	11.7016	11.6988	11.7184	12.0304	11.8359	11.9808
R-HSA-913531	MX1	11.251	11.3753	11.2771	11.4336	11.3777	11.4454	12.1218	12.1317	12.1036	12.8019	12.5394	12.8616
R-HSA-913531	MBOAT2	8.27092	8.37961	8.47331	8.27706	8.45303	8.17156	9.53499	9.48219	9.45904	9.40005	9.45935	9.38776
R-HSA-913531	ISG15	11.7931	11.9302	11.9178	12.6423	12.5261	12.7092	12.4417	12.6608	12.5684	13.5717	13.3925	13.6962
R-HSA-913531	PML	11.2294	11.2232	11.0926	11.6206	11.4938	11.5577	11.4097	11.4058	11.4484	12.1388	12.0995	12.2408
R-HSA-913531	PSMB8	9.25913	9.41943	9.69783	9.40797	9.49784	9.54898	10.1865	10.3305	10.4385	10.4697	10.4892	10.4801
R-HSA-913531	BST2	12.3981	12.5402	12.5344	12.52	12.5612	12.5281	12.8976	12.9607	12.9042	13.1313	13.2645	13.1762
R-HSA-913531	ISG20	8.13425	8.05043	8.28331	9.60678	9.49192	9.64273	8.81443	8.87332	8.89984	10.0942	9.80158	10.2037
R-HSA-913531	ZNFX1	13.0056	12.9013	12.8968	12.9811	12.8246	12.8382	13.1038	13.0094	13.1935	13.3591	13.2882	13.3832
R-HSA-913531	SP140L	10.0819	9.99774	9.96179	10.4017	10.3915	10.2416	10.6237	10.5632	10.6536	11.0033	10.925	11.019
R-HSA-913531	XAF1	7.72732	7.84847	7.70112	7.68866	7.9176	7.98659	8.98284	8.88003	9.17044	9.72788	9.31049	9.67432
R-HSA-983170	HLA-H	9.1447	9.33434	9.27367	9.43094	9.63106	9.68227	9.48553	9.62932	9.49929	10.0085	10.0652	9.98254
R-HSA-983170	MAP2	6.81877	7.15342	7.06366	6.71407	6.69426	6.67319	7.4493	7.38538	7.39382	7.18787	6.83682	7.22734
R-HSA-983170	TAP2	6.9248	6.56717	6.87064	6.33068	7.1078	7.09873	7.10872	7.21503	6.82643	7.70263	7.51452	7.42312
R-HSA-983170	HLA-B	8.73594	8.59998	8.68877	9.30965	9.36147	9.41088	9.89727	10.0057	10.031	10.816	10.8534	10.853
R-HSA-983170	HLA-C	10.0153	10.0022	10.2582	10.1929	10.2283	10.3976	10.6487	10.7087	10.8156	10.9871	10.7812	11.1122
R-HSA-983170	TAP1	9.46182	9.56266	9.53202	10.3388	10.3134	10.4046	10.6168	10.641	10.6944	11.6752	11.4387	11.664
R-HSA-983170	TAPBPL	8.13822	8.12279	7.90558	7.53168	7.68273	7.69336	8.43086	8.33373	8.44301	8.07592	8.33106	8.27366
R-HSA-983170	LGALS9	10.9701	10.8419	10.7258	10.6081	10.5167	10.5026	11.3169	11.4008	11.3371	11.4138	11.3389	11.4807
R-HSA-983170	HLA-F	6.86297	6.67794	6.90668	7.63545	7.69526	7.75363	7.35563	7.53481	7.42302	8.65889	8.61619	8.54981
R-HSA-983170	B2M	13.9422	14.0321	14.1432	14.4705	14.6708	14.5131	14.683	14.7835	14.5591	15.3105	15.3019	15.1573
R-HSA-983170	PSMB8	9.25913	9.41943	9.69783	9.40797	9.49784	9.54898	10.1865	10.3305	10.4385	10.4697	10.4892	10.4801
R-HSA-1236974	HLA-H	9.1447	9.33434	9.27367	9.43094	9.63106	9.68227	9.48553	9.62932	9.49929	10.0085	10.0652	9.98254
R-HSA-1236974	SMARCD3	7.21045	7.10102	7.15468	7.45309	7.59666	7.59029	7.65624	7.49263	7.56311	7.99895	7.64561	7.86973
R-HSA-1236974	HLA-B	8.73594	8.59998	8.68877	9.30965	9.36147	9.41088	9.89727	10.0057	10.031	10.816	10.8534	10.853
R-HSA-1236974	TAP2	6.9248	6.56717	6.87064	6.33068	7.1078	7.09873	7.10872	7.21503	6.82643	7.70263	7.51452	7.42312
R-HSA-1236974	HLA-C	10.0153	10.0022	10.2582	10.1929	10.2283	10.3976	10.6487	10.7087	10.8156	10.9871	10.7812	11.1122
R-HSA-1236974	TAP1	9.46182	9.56266	9.53202	10.3388	10.3134	10.4046	10.6168	10.641	10.6944	11.6752	11.4387	11.664
R-HSA-1236974	TAPBPL	8.13822	8.12279	7.90558	7.53168	7.68273	7.69336	8.43086	8.33373	8.44301	8.07592	8.33106	8.27366
R-HSA-1236974	HLA-F	6.86297	6.67794	6.90668	7.63545	7.69526	7.75363	7.35563	7.53481	7.42302	8.65889	8.61619	8.54981
R-HSA-1236974	PSMB10	8.70773	9.0709	9.08778	8.50009	8.86472	8.98122	9.24032	9.3267	9.39596	9.34706	9.37033	9.39596
R-HSA-1236974	PSMB8	9.25913	9.41943	9.69783	9.40797	9.49784	9.54898	10.1865	10.3305	10.4385	10.4697	10.4892	10.4801
R-HSA-1236974	PSMB9	7.39497	7.41987	7.51556	8.1506	8.11604	8.18752	8.65771	8.76677	8.61304	9.72253	9.56246	9.64456
R-HSA-1236974	PANX2	8.01371	8.09793	7.86351	8.05638	7.71927	7.94954	8.68685	8.79056	8.78142	8.61556	8.42789	8.82035
R-HSA-1236974	SLC7A8	3.89783	3.83395	3.8215	3.70569	3.93003	3.82857	4.21626	4.16643	4.27014	3.92497	3.86418	4.10975
R-HSA-1236974	SGSM2	9.55621	9.4023	9.36616	9.57647	9.59458	9.61006	10.0002	9.79384	10.0236	9.99046	9.93505	10.057
R-HSA-1236974	LGALS9	10.9701	10.8419	10.7258	10.6081	10.5167	10.5026	11.3169	11.4008	11.3371	11.4138	11.3389	11.4807
R-HSA-1236974	TLR4	9.85547	9.87656	9.92647	8.81912	8.91539	8.80228	10.2358	10.1744	10.3598	9.52903	9.58266	9.49362
R-HSA-1236974	B2M	13.9422	14.0321	14.1432	14.4705	14.6708	14.5131	14.683	14.7835	14.5591	15.3105	15.3019	15.1573
R-HSA-1236975	HLA-H	9.1447	9.33434	9.27367	9.43094	9.63106	9.68227	9.48553	9.62932	9.49929	10.0085	10.0652	9.98254
R-HSA-1236975	SMARCD3	7.21045	7.10102	7.15468	7.45309	7.59666	7.59029	7.65624	7.49263	7.56311	7.99895	7.64561	7.86973
R-HSA-1236975	HLA-B	8.73594	8.59998	8.68877	9.30965	9.36147	9.41088	9.89727	10.0057	10.031	10.816	10.8534	10.853
R-HSA-1236975	TAP2	6.9248	6.56717	6.87064	6.33068	7.1078	7.09873	7.10872	7.21503	6.82643	7.70263	7.51452	7.42312
R-HSA-1236975	HLA-C	10.0153	10.0022	10.2582	10.1929	10.2283	10.3976	10.6487	10.7087	10.8156	10.9871	10.7812	11.1122
R-HSA-1236975	TAP1	9.46182	9.56266	9.53202	10.3388	10.3134	10.4046	10.6168	10.641	10.6944	11.6752	11.4387	11.664
R-HSA-1236975	TAPBPL	8.13822	8.12279	7.90558	7.53168	7.68273	7.69336	8.43086	8.33373	8.44301	8.07592	8.33106	8.27366
R-HSA-1236975	HLA-F	6.86297	6.67794	6.90668	7.63545	7.69526	7.75363	7.35563	7.53481	7.42302	8.65889	8.61619	8.54981
R-HSA-1236975	CTSS	9.49553	9.40071	9.58917	9.90936	9.84058	9.80836	9.70605	9.80811	9.82255	10.3975	10.3039	10.4659
R-HSA-1236975	PSMB10	8.70773	9.0709	9.08778	8.50009	8.86472	8.98122	9.24032	9.3267	9.39596	9.34706	9.37033	9.39596
R-HSA-1236975	PSMB8	9.25913	9.41943	9.69783	9.40797	9.49784	9.54898	10.1865	10.3305	10.4385	10.4697	10.4892	10.4801
R-HSA-1236975	PSMB9	7.39497	7.41987	7.51556	8.1506	8.11604	8.18752	8.65771	8.76677	8.61304	9.72253	9.56246	9.64456
R-HSA-1236975	PANX2	8.01371	8.09793	7.86351	8.05638	7.71927	7.94954	8.68685	8.79056	8.78142	8.61556	8.42789	8.82035
R-HSA-1236975	SLC7A8	3.89783	3.83395	3.8215	3.70569	3.93003	3.82857	4.21626	4.16643	4.27014	3.92497	3.86418	4.10975
R-HSA-1236975	GPA33	5.18541	5.11813	5.24904	5.11329	5.13272	4.99171	5.70262	5.75866	5.76545	5.51857	5.5894	5.56397
R-HSA-1236975	SGSM2	9.55621	9.4023	9.36616	9.57647	9.59458	9.61006	10.0002	9.79384	10.0236	9.99046	9.93505	10.057
R-HSA-1236975	LGALS9	10.9701	10.8419	10.7258	10.6081	10.5167	10.5026	11.3169	11.4008	11.3371	11.4138	11.3389	11.4807
R-HSA-1236975	TLR4	9.85547	9.87656	9.92647	8.81912	8.91539	8.80228	10.2358	10.1744	10.3598	9.52903	9.58266	9.49362
R-HSA-1236975	B2M	13.9422	14.0321	14.1432	14.4705	14.6708	14.5131	14.683	14.7835	14.5591	15.3105	15.3019	15.1573
R-HSA-1280215	IFITM3	11.2557	10.974	10.8785	11.1287	11.0198	10.8844	11.8687	12.0219	11.9118	12.2135	12.3247	12.3084
R-HSA-1280215	IFITM1	8.40891	7.95457	7.94272	7.90912	8.00141	7.84736	9.00392	9.15532	9.18058	9.54042	9.50273	9.51945
R-HSA-1280215	CSF2	4.77379	4.75182	4.63327	5.64936	5.4931	5.63494	4.75828	4.61577	4.82431	6.43049	6.82713	6.59613
R-HSA-1280215	IFITM2	10.436	10.1746	9.98549	10.4144	10.2277	10.0611	10.4771	10.5183	10.434	10.6667	10.8232	10.7543
R-HSA-1280215	STEAP4	9.82751	9.61144	9.77289	9.29081	9.36277	9.36414	10.2199	10.234	10.1838	9.63298	9.80287	9.42478
R-HSA-1280215	CSF1	6.64235	6.56426	6.55681	8.25244	8.06506	8.03665	7.16038	7.19402	7.06673	9.1818	9.51123	9.18416
R-HSA-1280215	RORC	7.1562	6.93418	7.09487	6.68418	6.99344	6.6968	7.66597	7.65136	7.66684	7.26112	7.34577	7.24486
R-HSA-1280215	IFIT5	10.1167	10.0889	9.99664	10.4451	10.3294	10.2988	10.4263	10.5269	10.3092	10.9161	10.8203	10.8817
R-HSA-1280215	PLAT	3.60571	3.63156	3.6411	3.70315	3.79637	3.76079	3.62293	3.60568	3.68702	4.046	4.27752	3.86825
R-HSA-1280215	UBE2L6	8.96698	8.98624	8.85526	9.59672	9.53698	9.32514	10.0816	10.0813	10.0853	10.8864	10.7518	10.9183
R-HSA-1280215	IFI35	9.62086	9.77398	9.83446	9.7569	9.77042	9.78718	10.2811	10.4304	10.3883	10.7839	10.83	10.8541
R-HSA-1280215	FGF1	3.5146	3.45105	3.38888	3.45783	3.50686	3.44665	3.66217	3.6711	3.70953	3.48612	3.45168	3.466
R-HSA-1280215	IFIT1	11.0822	11.1906	11.0378	11.4113	11.2339	11.3895	11.7756	11.9781	11.83	12.752	12.5327	12.7819
R-HSA-1280215	IFIT3	10.5673	10.6	10.582	10.7186	10.5047	10.5694	11.3506	11.4685	11.4023	12.0186	11.7218	11.9901
R-HSA-1280215	ICAM1	8.13953	7.95468	8.02184	11.0099	10.9066	10.9549	8.05883	8.25035	8.10201	11.5378	12.4296	11.5944
R-HSA-1280215	IFIT2	9.58374	9.50423	9.75804	10.245	10.1671	10.2072	10.4806	10.514	10.531	11.3263	11.1836	11.2878
R-HSA-1280215	HERC5	7.08022	7.07235	7.15036	7.3793	7.35092	7.17629	7.49851	7.64113	7.46319	7.85429	7.88322	7.85314
R-HSA-1280215	MT2A	9.52554	9.398	9.27625	9.85611	9.78186	9.75363	9.44662	9.73973	9.57576	10.2675	10.3073	10.2259
R-HSA-1280215	BEST4	6.1106	6.02974	5.96847	6.08093	6.27337	6.27899	6.15554	6.22747	6.26047	6.57047	6.28418	6.71198
R-HSA-1280215	CCND1	11.3284	11.2239	11.2299	11.0454	10.9105	10.9084	11.8031	11.6722	11.6921	11.6477	11.5986	11.6056
R-HSA-1280215	TRIM29	13.8266	13.6312	13.5798	13.9704	13.733	13.7548	14.1651	14.1368	14.2049	14.5051	14.6321	14.5245
R-HSA-1280215	RPS6KA2	5.42095	5.28608	5.27741	5.19645	5.08836	5.17141	5.835	5.73533	5.81273	5.40086	5.5891	5.44889
R-HSA-1280215	LGALS9	10.9701	10.8419	10.7258	10.6081	10.5167	10.5026	11.3169	11.4008	11.3371	11.4138	11.3389	11.4807
R-HSA-1280215	B2M	13.9422	14.0321	14.1432	14.4705	14.6708	14.5131	14.683	14.7835	14.5591	15.3105	15.3019	15.1573
R-HSA-1280215	TRIM21	10.2983	10.234	10.1856	8.97715	8.93969	9.08547	10.3848	10.5296	10.5089	9.73246	9.63913	9.8801
R-HSA-1280215	IL6R	6.39363	6.45834	6.51959	6.93792	7.0393	6.86474	6.7728	6.98083	7.06447	7.21803	6.5412	7.02795
R-HSA-1280215	TRIM22	6.37739	6.39834	6.55325	6.2907	6.34697	6.19827	7.79636	7.85475	7.78215	8.34734	7.81928	8.2203
R-HSA-1280215	IL15RA	9.07157	8.93673	8.71032	9.61411	9.48931	9.43686	8.92833	9.03432	8.97681	9.96301	10.0475	9.97868
R-HSA-1280215	HLA-H	9.1447	9.33434	9.27367	9.43094	9.63106	9.68227	9.48553	9.62932	9.49929	10.0085	10.0652	9.98254
R-HSA-1280215	RSAD2	8.05438	8.20732	8.16832	8.17901	8.21371	8.3096	9.2744	9.2521	9.20412	10.4911	9.54919	10.4164
R-HSA-1280215	CISH	5.35963	5.36456	5.18053	5.77972	5.67035	5.7227	5.65774	5.64104	5.46095	6.18619	5.98425	6.10783
R-HSA-1280215	IL11RA	6.34368	6.41526	6.42117	5.95658	6.15315	5.87724	6.94119	6.93978	7.00227	6.53987	6.45329	6.65627
R-HSA-1280215	TAP2	6.9248	6.56717	6.87064	6.33068	7.1078	7.09873	7.10872	7.21503	6.82643	7.70263	7.51452	7.42312
R-HSA-1280215	HLA-B	8.73594	8.59998	8.68877	9.30965	9.36147	9.41088	9.89727	10.0057	10.031	10.816	10.8534	10.853
R-HSA-1280215	TAP1	9.46182	9.56266	9.53202	10.3388	10.3134	10.4046	10.6168	10.641	10.6944	11.6752	11.4387	11.664
R-HSA-1280215	HLA-C	10.0153	10.0022	10.2582	10.1929	10.2283	10.3976	10.6487	10.7087	10.8156	10.9871	10.7812	11.1122
R-HSA-1280215	FNDC3A	12.1208	11.9916	11.998	12.1746	12.1228	12.0277	12.516	12.4438	12.4528	12.6092	12.6361	12.5468
R-HSA-1280215	HLA-F	6.86297	6.67794	6.90668	7.63545	7.69526	7.75363	7.35563	7.53481	7.42302	8.65889	8.61619	8.54981
R-HSA-1280215	MID1	8.38728	8.12087	8.33544	8.26556	8.09423	8.15241	8.81195	8.70631	8.80686	8.67853	8.36543	8.64618
R-HSA-1280215	EREG	10.7338	10.7209	10.7477	14.0496	14.0257	13.9719	11.4826	11.4097	11.2804	14.0538	14.496	13.999
R-HSA-1280215	MYCL	7.56208	7.47615	7.53101	7.52596	7.53814	7.58361	8.11332	8.08375	8.1019	8.02363	8.10353	8.04532
R-HSA-1280215	IFI27	12.8982	13.115	13.2615	13.1184	13.2703	13.3088	13.3273	13.495	13.5822	13.8075	13.7512	13.8037
R-HSA-1280215	IL23A	5.64125	5.58811	5.62048	7.33907	6.95353	7.09019	5.74625	5.75019	5.69775	7.41446	7.8722	7.71376
R-HSA-1280215	SHC3	5.20137	5.03263	5.15478	4.62364	4.86964	4.93415	5.44219	5.36631	5.4197	5.00789	5.11291	5.03914
R-HSA-1280215	UBA7	7.95219	7.95713	7.92244	7.53175	7.50906	7.50449	8.84012	8.72588	8.81005	8.23222	8.32474	8.41506
R-HSA-1280215	EBI3	2.59518	2.59577	2.59887	2.76826	2.72657	2.72938	2.59296	2.58734	2.59181	3.05755	3.24181	3.19199
R-HSA-1280215	IL20RA	8.68786	8.71107	8.69888	8.6254	8.6115	8.52076	9.42352	9.64793	9.52783	9.33427	9.26706	9.29476
R-HSA-1280215	IL20RB	7.99613	8.19687	8.20531	8.9831	9.09943	8.9631	8.26273	8.52137	8.30217	9.43406	9.50387	9.58906
R-HSA-1280215	PIK3R3	10.0588	10.0141	10.217	9.74338	9.72522	9.7063	10.4862	10.5579	10.5572	10.2086	10.3147	10.1944
R-HSA-1280215	ITPR2	10.7192	10.546	10.7039	10.3249	10.3529	10.325	11.7317	11.5197	11.7552	11.1974	11.0183	11.1654
R-HSA-1280215	TNFRSF11A	9.02209	8.88459	8.9346	8.5169	8.61082	8.50142	8.91007	8.74	9.01304	8.99586	9.09452	8.95929
R-HSA-1280215	RASGRP3	4.71822	4.72174	4.71937	4.97571	4.72442	4.82784	4.94025	5.12999	4.97986	5.41256	5.09022	5.30255
R-HSA-1280215	SOCS3	5.01593	5.04967	5.1345	8.51631	7.77081	8.40821	5.2806	5.28991	5.44865	7.46049	6.81317	7.46725
R-HSA-1280215	IRAK2	9.03719	8.98515	9.09574	10.7893	10.6154	10.6451	9.49855	9.48872	9.4912	11.4202	11.9032	11.3888
R-HSA-1280215	HMOX1	8.46498	8.49307	8.34951	8.44725	8.14011	8.2112	8.85591	8.95512	8.89586	9.05658	8.9679	9.07789
R-HSA-1280215	HIST1H3G	6.9755	7.02493	6.98493	6.79802	7.01572	6.7458	7.47999	7.513	7.60694	7.40104	7.55824	7.21812
R-HSA-1280215	IL36RN	5.48194	5.59088	5.66916	5.97724	5.92037	5.92232	5.98163	6.19862	5.88372	6.4589	6.39863	6.4494
R-HSA-1280215	HIST1H3H	7.09529	6.85694	7.17514	7.51703	7.53345	7.46389	7.58041	7.49635	7.4381	8.16858	8.44691	8.3013
R-HSA-1280215	TNFRSF14	8.89113	8.71138	8.70837	8.98159	9.16048	8.8935	9.34505	9.32543	9.36153	9.666	9.73589	9.74453
R-HSA-1280215	HIST1H3B	3.12827	3.12956	3.05989	3.16467	3.16942	3.26073	3.27731	3.15531	3.16664	3.35045	3.38092	3.42275
R-HSA-1280215	HIST1H3D	4.8388	4.92742	5.14151	5.47583	5.45604	5.25529	5.21328	5.13611	5.07066	5.71116	5.65254	5.70214
R-HSA-1280215	HIST1H3E	5.96903	5.81617	5.91199	5.4885	5.56073	5.49284	6.28915	6.27152	6.17792	5.69753	5.78941	5.7458
R-HSA-1280215	STAT5A	9.06007	8.94488	8.97116	9.19617	9.17979	9.18727	9.07226	9.02766	9.06733	9.56059	9.87703	9.55423
R-HSA-1280215	TNFSF15	10.3682	10.2467	10.3067	11.1129	11.1656	10.9673	10.8152	10.7069	10.7947	11.4406	11.7205	11.3597
R-HSA-1280215	TNFSF13	8.11374	7.97833	8.00042	7.76806	7.82101	7.84859	8.48939	8.36332	8.42156	8.27393	8.40519	8.29261
R-HSA-1280215	IL36G	2.99398	2.9948	2.99911	3.24006	3.27221	3.15593	2.9909	3.01029	3.04507	3.57507	3.70841	3.86091
R-HSA-1280215	ISG15	11.7931	11.9302	11.9178	12.6423	12.5261	12.7092	12.4417	12.6608	12.5684	13.5717	13.3925	13.6962
R-HSA-1280215	BST2	12.3981	12.5402	12.5344	12.52	12.5612	12.5281	12.8976	12.9607	12.9042	13.1313	13.2645	13.1762
R-HSA-1280215	NFKBIA	10.6568	10.4694	10.5256	11.6397	11.6209	11.5242	10.3335	10.3332	10.357	11.9054	12.2541	11.9855
R-HSA-1280215	ISG20	8.13425	8.05043	8.28331	9.60678	9.49192	9.64273	8.81443	8.87332	8.89984	10.0942	9.80158	10.2037
R-HSA-1280215	CXCL10	5.45594	5.54374	5.596	6.61978	6.76487	6.71091	5.36962	5.33415	5.22272	7.39746	8.06888	7.50162
R-HSA-1280215	DLG2	5.23135	5.36142	5.24357	5.27281	5.16348	5.25638	5.395	5.51099	5.47866	5.4472	5.68435	5.49308
R-HSA-1280215	DLG4	5.25891	5.24695	5.32144	5.31449	5.54237	5.34629	5.4228	5.64123	5.80197	5.49178	5.29638	5.42431
R-HSA-1280215	TNFSF9	5.3799	5.49322	5.46706	5.73355	5.74384	5.92592	5.89998	6.11611	5.94684	6.42152	6.16374	6.51578
R-HSA-1280215	SP140L	10.0819	9.99774	9.96179	10.4017	10.3915	10.2416	10.6237	10.5632	10.6536	11.0033	10.925	11.019
R-HSA-1280215	XAF1	7.72732	7.84847	7.70112	7.68866	7.9176	7.98659	8.98284	8.88003	9.17044	9.72788	9.31049	9.67432
R-HSA-1280215	LAT	4.50834	4.41825	4.43485	4.35108	4.28209	4.3709	4.53006	4.74742	4.83438	4.50336	4.31114	4.55356
R-HSA-1280215	CDKN1A	8.60075	8.64443	8.70932	11.4431	11.2	11.3207	9.36881	9.42848	9.3792	11.8431	11.7702	11.9599
R-HSA-1280215	CXCL8	8.77275	8.91801	8.97388	12.9661	12.9173	12.984	9.39839	9.35333	9.16938	13.3292	13.7573	13.3192
R-HSA-1280215	MAST4	9.83499	9.71223	9.76092	9.62583	9.64947	9.58341	10.3762	10.2416	10.3788	10.1157	10.3169	10.1283
R-HSA-1280215	RASGRF1	6.45294	6.3166	6.28564	6.32159	6.18176	5.9529	6.45423	6.53227	6.69301	6.49096	6.38291	6.60644
R-HSA-1280215	PIK3CD	4.89097	4.82173	4.84151	4.80794	4.83998	5.00205	5.14126	5.25957	5.08939	5.26211	4.85609	5.09744
R-HSA-1280215	CXCL1	7.40376	7.41396	7.35946	10.6278	10.5229	10.4086	7.70485	7.55252	7.54526	11.1829	11.9124	11.1292
R-HSA-1280215	ARRB1	11.0209	11.0304	11.0191	10.6004	10.6154	10.6297	11.1221	11.0319	11.1873	10.9867	11.1543	11.0464
R-HSA-1280215	VLDLR	7.8176	7.49799	7.80844	9.58697	9.61215	9.60622	8.26142	8.10949	8.22399	10.0753	9.87189	10.0927
R-HSA-1280215	CXCL2	5.70556	5.56636	5.68728	7.50183	7.59889	7.43581	5.75648	5.97372	5.77953	8.24583	9.05117	8.29218
R-HSA-1280215	OASL	9.71264	9.82944	9.81331	10.6039	10.4401	10.6223	10.3476	10.4138	10.5701	11.6985	11.5181	11.7495
R-HSA-1280215	TNFSF13B	5.77358	5.91795	5.79528	5.8809	6.21662	5.94062	6.02378	6.13215	5.99945	6.46866	6.15929	6.38643
R-HSA-1280215	PANX2	8.01371	8.09793	7.86351	8.05638	7.71927	7.94954	8.68685	8.79056	8.78142	8.61556	8.42789	8.82035
R-HSA-1280215	CTSO	6.94633	6.85041	6.95804	6.2143	6.26206	6.32839	7.36692	7.20137	7.39174	6.84846	6.64963	6.71537
R-HSA-1280215	TRIM6	5.55853	5.59195	5.40675	5.38828	5.45054	5.46246	5.81251	5.84876	5.69632	5.78744	5.76736	5.49489
R-HSA-1280215	TRIM5	10.6906	10.6097	10.6118	10.2184	10.1944	10.15	10.8275	10.7907	10.8858	10.7	10.5277	10.6616
R-HSA-1280215	MAN1A1	11.2291	11.2806	11.3691	11.3247	11.2876	11.2759	12.4865	12.4635	12.4338	12.47	12.3736	12.4341
R-HSA-1280215	DUSP5	8.53095	8.34763	8.20042	12.1326	11.9688	12.0069	8.97828	8.97253	8.87728	12.511	11.9664	12.5417
R-HSA-1280215	KSR1	8.58879	8.42023	8.46665	8.08123	8.09865	8.02424	9.06585	9.04602	9.09214	8.60076	8.6742	8.60279
R-HSA-1280215	DDX58	10.9241	11.0662	10.9232	11.4683	11.4165	11.4548	11.6406	11.6988	11.6598	12.5348	12.4191	12.531
R-HSA-1280215	IL15	7.59184	8.1291	7.9477	8.44336	8.38529	8.39815	8.3793	8.32953	8.40467	9.11367	8.81709	8.7898
R-HSA-1280215	IFNGR1	11.1001	11.2116	11.2406	12.0534	12.1192	12.016	11.3386	11.4101	11.2877	12.5063	12.7331	12.4132
R-HSA-1280215	KSR2	8.21021	8.07369	8.14732	7.6657	7.53588	7.55136	8.7023	8.42956	8.80305	7.87915	7.9865	7.89401
R-HSA-1280215	IL17RD	6.32148	6.47338	6.54121	5.89625	5.69759	5.91822	6.99269	6.95653	7.00722	6.3287	6.43079	6.17143
R-HSA-1280215	TNFRSF1B	4.08459	4.08692	4.12537	4.16767	4.26467	4.20346	4.42907	4.27761	4.28064	4.90979	5.31438	4.89249
R-HSA-1280215	HIST2H2BF	6.24665	6.25471	6.2178	8.184	8.37658	8.17266	6.74737	6.64119	6.82221	9.23328	8.74161	9.07236
R-HSA-1280215	VAV1	4.72285	4.70745	4.60403	4.74801	4.86559	4.80729	4.86604	4.85819	4.96651	5.11711	5.09069	5.12991
R-HSA-1280215	IL1A	4.44624	4.44951	4.60788	5.3553	5.5622	5.38979	4.46236	4.56054	4.36924	5.75809	6.83153	5.72439
R-HSA-1280215	ZEB1	6.22633	6.14413	6.29389	6.7126	6.61265	6.6301	6.56864	6.59162	6.60732	6.84771	6.5307	6.89571
R-HSA-1280215	KIFC2	9.125	9.23204	9.3602	9.65602	9.58773	9.70722	9.68907	9.63367	9.84217	9.9386	9.81879	10.0891
R-HSA-1280215	SLC7A8	3.89783	3.83395	3.8215	3.70569	3.93003	3.82857	4.21626	4.16643	4.27014	3.92497	3.86418	4.10975
R-HSA-1280215	OAS1	11.9982	12.0463	11.9627	12.3192	12.3451	12.3706	12.4708	12.5843	12.5848	13.5311	13.2853	13.5119
R-HSA-1280215	OAS2	11.6039	11.7307	11.5486	11.4553	11.3126	11.3208	12.5747	12.5299	12.6112	12.931	12.6258	12.8782
R-HSA-1280215	RASA4	6.45043	6.43653	6.60745	6.58564	6.25552	6.38556	6.65988	6.97737	6.75207	6.7486	6.58363	6.83641
R-HSA-1280215	IL1B	3.30828	3.25413	3.36974	3.62543	3.42922	3.61141	3.40534	3.34236	3.40217	3.73451	4.13642	3.80562
R-HSA-1280215	OAS3	14.011	14.0272	13.9334	14.2203	14.0743	14.1382	14.4119	14.2905	14.5026	14.8903	14.8362	14.8875
R-HSA-1280215	TNFRSF25	8.96866	8.95329	8.91654	8.48777	8.8254	8.79321	9.49483	9.53527	9.51338	9.2855	8.70267	9.21719
R-HSA-1280215	USP41	3.41211	3.59967	3.39467	3.3166	3.4785	3.52835	3.65082	3.83675	3.64603	3.77709	3.53644	3.92429
R-HSA-1280215	BIRC3	9.10707	8.97455	8.98605	12.612	12.6341	12.4765	9.12612	9.15753	9.06042	12.9606	13.2597	12.8722
R-HSA-1280215	SP100	11.8252	11.768	11.6593	12.438	12.3674	12.3437	12.0879	12.1245	12.0823	12.9997	12.8442	12.9273
R-HSA-1280215	GALT	8.69018	8.61868	8.62017	8.34538	8.44918	8.33126	9.02865	9.03831	9.06844	8.88653	9.04515	8.88412
R-HSA-1280215	SMARCD3	7.21045	7.10102	7.15468	7.45309	7.59666	7.59029	7.65624	7.49263	7.56311	7.99895	7.64561	7.86973
R-HSA-1280215	PELI3	8.36215	8.36858	8.43312	7.91261	8.11326	7.98906	8.86741	8.76427	8.78084	8.54664	8.58421	8.4495
R-HSA-1280215	IFI6	12.4416	12.7808	12.9567	12.5924	12.7892	12.9197	12.8185	12.9056	12.9917	13.2299	13.175	13.2945
R-HSA-1280215	SAMHD1	11.4003	11.4988	11.4041	11.6517	11.6282	11.5878	12.3938	12.4353	12.4011	12.8049	12.7225	12.778
R-HSA-1280215	IL2RG	4.81004	4.78822	4.90892	5.9146	5.95023	5.85864	5.12761	5.00327	5.01697	6.19046	6.18975	6.40588
R-HSA-1280215	USP18	8.87045	8.70533	8.52892	8.80803	8.74248	8.65552	9.24936	9.36118	9.20316	9.86882	9.52483	9.82077
R-HSA-1280215	PSMB10	8.70773	9.0709	9.08778	8.50009	8.86472	8.98122	9.24032	9.3267	9.39596	9.34706	9.37033	9.39596
R-HSA-1280215	DLL4	6.75948	6.72136	6.97957	6.80987	6.44899	6.39748	7.36157	7.50482	7.444	6.60205	6.78553	6.64682
R-HSA-1280215	APBB2	9.70098	9.51553	9.59444	10.1069	9.96898	9.98182	10.0874	10.0719	10.1017	10.1733	10.1755	10.22
R-HSA-1280215	GBP1	7.48998	7.35929	7.4442	9.7333	9.7881	9.70637	8.19162	8.14544	7.93474	10.7985	10.6614	10.7886
R-HSA-1280215	GBP4	7.67823	7.82466	7.49378	8.16601	8.16598	8.04166	8.53282	8.61302	8.52518	9.48081	9.50028	9.46903
R-HSA-1280215	HES4	7.67142	7.8803	7.56562	10.2117	10.0864	10.1349	8.01485	8.36748	8.29488	10.6486	10.4104	10.8196
R-HSA-1280215	IL32	5.24458	5.45052	5.38776	8.2307	7.90274	8.17055	5.50932	5.4419	5.53922	8.88917	8.92924	8.95973
R-HSA-1280215	PPP1R14C	3.75654	3.82841	3.79208	3.70068	3.86191	4.00934	4.00313	4.17597	4.08791	3.96576	4.11746	4.18392
R-HSA-1280215	CCL22	4.92813	4.81915	4.87281	6.71143	6.60515	6.52162	4.85432	4.91435	4.8449	7.37426	7.68647	7.35476
R-HSA-1280215	CCL20	5.45639	5.39011	5.40181	8.65391	8.92961	8.67704	5.69454	5.51516	5.4382	9.69925	10.4526	9.67541
R-HSA-1280215	STAT1	13.6217	13.6657	13.5706	13.9822	13.8713	13.9159	13.9602	13.9842	13.9317	14.5593	14.5965	14.5467
R-HSA-1280215	MX2	9.38649	9.47445	9.18342	9.88027	9.68034	9.69814	10.092	10.1189	10.2364	11.3667	10.7809	11.4025
R-HSA-1280215	STAT2	11.2186	11.2676	11.1967	11.3552	11.2517	11.298	11.7016	11.6988	11.7184	12.0304	11.8359	11.9808
R-HSA-1280215	MX1	11.251	11.3753	11.2771	11.4336	11.3777	11.4454	12.1218	12.1317	12.1036	12.8019	12.5394	12.8616
R-HSA-1280215	MBOAT2	8.27092	8.37961	8.47331	8.27706	8.45303	8.17156	9.53499	9.48219	9.45904	9.40005	9.45935	9.38776
R-HSA-1280215	SOD2	11.3912	11.6087	11.5797	13.3229	13.3393	13.3403	11.3997	11.3893	11.3912	13.8208	14.0555	13.7806
R-HSA-1280215	PSMB8	9.25913	9.41943	9.69783	9.40797	9.49784	9.54898	10.1865	10.3305	10.4385	10.4697	10.4892	10.4801
R-HSA-1280215	PML	11.2294	11.2232	11.0926	11.6206	11.4938	11.5577	11.4097	11.4058	11.4484	12.1388	12.0995	12.2408
R-HSA-1280215	BATF	3.913	3.93706	3.85713	4.01094	3.98791	3.86505	3.98819	4.22196	4.26462	4.11718	4.12099	4.16705
R-HSA-1280215	PSMB9	7.39497	7.41987	7.51556	8.1506	8.11604	8.18752	8.65771	8.76677	8.61304	9.72253	9.56246	9.64456
R-HSA-1280215	MAPK11	6.1246	6.11831	6.07176	6.34608	6.528	6.45033	6.71432	6.58501	6.6185	6.5744	6.65188	6.6967
R-HSA-1280215	CD4	4.5053	4.43683	4.39618	4.13252	4.20035	4.22807	4.54223	4.61254	4.67311	4.48475	4.44531	4.55411
R-HSA-1280215	ZNFX1	13.0056	12.9013	12.8968	12.9811	12.8246	12.8382	13.1038	13.0094	13.1935	13.3591	13.2882	13.3832
R-HSA-1280215	SGSM2	9.55621	9.4023	9.36616	9.57647	9.59458	9.61006	10.0002	9.79384	10.0236	9.99046	9.93505	10.057
R-HSA-1280215	IL17C	4.89231	4.8389	4.92376	6.48535	6.39037	6.47883	4.8732	5.05706	5.07573	7.64413	8.25526	7.72125
R-HSA-983169	SMARCD3	7.21045	7.10102	7.15468	7.45309	7.59666	7.59029	7.65624	7.49263	7.56311	7.99895	7.64561	7.86973
R-HSA-983169	UBA7	7.95219	7.95713	7.92244	7.53175	7.50906	7.50449	8.84012	8.72588	8.81005	8.23222	8.32474	8.41506
R-HSA-983169	HIST1H2BJ	6.39993	6.65591	6.65364	7.58611	7.60102	7.63723	6.87148	7.0384	6.88135	7.72734	7.89473	7.69537
R-HSA-983169	UBE2L6	8.96698	8.98624	8.85526	9.59672	9.53698	9.32514	10.0816	10.0813	10.0853	10.8864	10.7518	10.9183
R-HSA-983169	PLAT	3.60571	3.63156	3.6411	3.70315	3.79637	3.76079	3.62293	3.60568	3.68702	4.046	4.27752	3.86825
R-HSA-983169	TAPBPL	8.13822	8.12279	7.90558	7.53168	7.68273	7.69336	8.43086	8.33373	8.44301	8.07592	8.33106	8.27366
R-HSA-983169	FBXO44	5.95365	5.80629	5.79151	6.17709	6.14423	6.15963	6.1986	6.20349	6.02938	6.36846	6.4025	6.5434
R-HSA-983169	CTSS	9.49553	9.40071	9.58917	9.90936	9.84058	9.80836	9.70605	9.80811	9.82255	10.3975	10.3039	10.4659
R-HSA-983169	PSMB10	8.70773	9.0709	9.08778	8.50009	8.86472	8.98122	9.24032	9.3267	9.39596	9.34706	9.37033	9.39596
R-HSA-983169	PARK2	6.22838	6.15163	6.29412	6.19372	6.39277	6.10968	6.75001	6.4619	6.59488	6.47681	6.44667	6.48554
R-HSA-983169	HERC5	7.08022	7.07235	7.15036	7.3793	7.35092	7.17629	7.49851	7.64113	7.46319	7.85429	7.88322	7.85314
R-HSA-983169	ALDH3B2	6.21058	6.34676	6.38367	6.00448	5.72912	5.93707	6.64138	6.6064	6.34898	6.38984	6.40513	6.45464
R-HSA-983169	PANX2	8.01371	8.09793	7.86351	8.05638	7.71927	7.94954	8.68685	8.79056	8.78142	8.61556	8.42789	8.82035
R-HSA-983169	SOCS3	5.01593	5.04967	5.1345	8.51631	7.77081	8.40821	5.2806	5.28991	5.44865	7.46049	6.81317	7.46725
R-HSA-983169	HERC3	9.23398	9.37597	9.44598	9.56216	9.59061	9.52222	9.9645	9.87179	9.92315	10.0439	9.87272	10.0159
R-HSA-983169	RNF213	13.832	13.7689	13.7877	13.4767	13.423	13.4502	14.4101	14.086	14.4694	14.2504	14.0059	14.2463
R-HSA-983169	HECTD2	7.67175	7.62871	7.68386	7.60703	7.72858	7.50607	8.34216	8.30158	8.28895	8.04019	7.81628	7.89192
R-HSA-983169	MAP2	6.81877	7.15342	7.06366	6.71407	6.69426	6.67319	7.4493	7.38538	7.39382	7.18787	6.83682	7.22734
R-HSA-983169	GPA33	5.18541	5.11813	5.24904	5.11329	5.13272	4.99171	5.70262	5.75866	5.76545	5.51857	5.5894	5.56397
R-HSA-983169	LGALS9	10.9701	10.8419	10.7258	10.6081	10.5167	10.5026	11.3169	11.4008	11.3371	11.4138	11.3389	11.4807
R-HSA-983169	IKBKE	9.4511	9.29895	9.34994	9.34335	9.25396	9.4582	9.3475	9.32016	9.51961	9.96865	10.1277	10.0693
R-HSA-983169	TRIM21	10.2983	10.234	10.1856	8.97715	8.93969	9.08547	10.3848	10.5296	10.5089	9.73246	9.63913	9.8801
R-HSA-983169	B2M	13.9422	14.0321	14.1432	14.4705	14.6708	14.5131	14.683	14.7835	14.5591	15.3105	15.3019	15.1573
R-HSA-983169	HERC6	11.0013	11.0142	10.9847	10.5206	10.4755	10.4328	11.7755	11.7764	11.7574	11.4312	11.4607	11.433
R-HSA-983169	FBXW12	5.65288	5.92783	5.65156	4.75812	5.11367	4.87568	6.11435	6.00627	6.10893	4.96534	4.7906	4.95166
R-HSA-983169	HLA-H	9.1447	9.33434	9.27367	9.43094	9.63106	9.68227	9.48553	9.62932	9.49929	10.0085	10.0652	9.98254
R-HSA-983169	IFNGR1	11.1001	11.2116	11.2406	12.0534	12.1192	12.016	11.3386	11.4101	11.2877	12.5063	12.7331	12.4132
R-HSA-983169	ABCA4	3.99159	3.83001	3.72279	3.7636	3.77552	3.88823	3.90326	4.12188	4.03015	4.03095	4.01465	4.08069
R-HSA-983169	HLA-B	8.73594	8.59998	8.68877	9.30965	9.36147	9.41088	9.89727	10.0057	10.031	10.816	10.8534	10.853
R-HSA-983169	TAP2	6.9248	6.56717	6.87064	6.33068	7.1078	7.09873	7.10872	7.21503	6.82643	7.70263	7.51452	7.42312
R-HSA-983169	HLA-C	10.0153	10.0022	10.2582	10.1929	10.2283	10.3976	10.6487	10.7087	10.8156	10.9871	10.7812	11.1122
R-HSA-983169	TAP1	9.46182	9.56266	9.53202	10.3388	10.3134	10.4046	10.6168	10.641	10.6944	11.6752	11.4387	11.664
R-HSA-983169	FNDC3A	12.1208	11.9916	11.998	12.1746	12.1228	12.0277	12.516	12.4438	12.4528	12.6092	12.6361	12.5468
R-HSA-983169	PLXDC2	4.78146	4.72004	4.64494	4.50278	4.63495	4.73271	5.60959	5.41056	5.77085	5.47833	5.40434	5.26387
R-HSA-983169	SOD2	11.3912	11.6087	11.5797	13.3229	13.3393	13.3403	11.3997	11.3893	11.3912	13.8208	14.0555	13.7806
R-HSA-983169	HLA-F	6.86297	6.67794	6.90668	7.63545	7.69526	7.75363	7.35563	7.53481	7.42302	8.65889	8.61619	8.54981
R-HSA-983169	PSMB8	9.25913	9.41943	9.69783	9.40797	9.49784	9.54898	10.1865	10.3305	10.4385	10.4697	10.4892	10.4801
R-HSA-983169	PSMB9	7.39497	7.41987	7.51556	8.1506	8.11604	8.18752	8.65771	8.76677	8.61304	9.72253	9.56246	9.64456
R-HSA-983169	CLCN7	11.4033	11.5018	11.4305	11.2566	11.2117	11.3735	11.8429	11.7573	11.9314	11.7725	11.6635	11.8203
R-HSA-983169	SLC7A8	3.89783	3.83395	3.8215	3.70569	3.93003	3.82857	4.21626	4.16643	4.27014	3.92497	3.86418	4.10975
R-HSA-983169	SGSM2	9.55621	9.4023	9.36616	9.57647	9.59458	9.61006	10.0002	9.79384	10.0236	9.99046	9.93505	10.057
R-HSA-983169	ORAI3	8.30838	8.13112	8.3067	8.43032	8.5666	8.4138	8.81928	8.82163	8.63046	8.90411	8.88828	8.93035
R-HSA-983169	KCTD11	8.62818	8.58269	8.72954	9.74336	9.92785	9.97165	8.70929	8.80864	8.91403	10.6359	10.3029	10.6494
R-HSA-983169	CDH17	6.38501	6.16686	6.13535	6.54681	6.3996	6.24862	6.81485	6.88547	6.57878	6.64536	6.96573	6.82275
R-HSA-983169	TLR4	9.85547	9.87656	9.92647	8.81912	8.91539	8.80228	10.2358	10.1744	10.3598	9.52903	9.58266	9.49362
R-HSA-983169	CDRT1	3.78262	3.71811	3.88145	3.72563	3.77418	3.88137	3.73127	3.81301	3.81139	4.02401	3.94658	4.05245
R-HSA-983169	F2RL2	4.02162	3.87329	3.9745	4.01433	3.86345	3.8451	4.33735	4.19505	4.11899	3.88933	4.20352	4.17122
R-HSA-5334118	HIST1H2BO	3.53268	3.4672	3.3771	3.43112	3.56711	3.5926	3.58776	3.62342	3.73337	3.6211	3.49108	3.75863
R-HSA-5334118	HIST1H4K	3.75718	3.50772	3.66206	3.54833	3.57386	3.64671	3.86324	3.83588	3.68168	3.83104	3.9573	3.96436
R-HSA-5334118	HIST1H2AI	4.16273	3.92225	3.88647	3.95885	4.07649	3.89422	4.2208	4.08639	4.0521	4.24877	4.26724	4.13429
R-HSA-5334118	HIST1H2BJ	6.39993	6.65591	6.65364	7.58611	7.60102	7.63723	6.87148	7.0384	6.88135	7.72734	7.89473	7.69537
R-HSA-5334118	ETV1	9.4998	9.30175	9.38105	9.77346	9.65741	9.64554	9.97705	10.0998	10.0049	9.98951	10.0222	9.80007
R-HSA-5334118	HIST2H2BE	8.41205	8.30353	8.35554	10.7424	10.7263	10.5459	8.57948	8.4311	8.58233	11.4906	11.1494	11.4306
R-HSA-5334118	HIST2H4B	3.62767	3.72064	3.70882	3.68545	3.62124	3.87711	3.83313	3.89781	3.97183	3.71407	3.86172	3.98894
R-HSA-5334118	HIST4H4	6.49287	6.46962	6.42175	6.31085	6.45435	6.39837	6.98224	6.70654	6.7818	6.63821	6.66612	6.67991
R-HSA-5334118	HIST1H2BF	4.07141	4.14292	3.95935	4.28748	4.31302	4.11366	3.94019	4.08332	4.26875	4.86883	4.66377	4.7336
R-HSA-5334118	HIST1H2AE	5.35708	5.10123	5.10059	6.42235	6.41936	6.2833	5.48593	5.6817	5.34648	6.76243	6.4246	6.85219
R-HSA-5334118	HIST1H3G	6.9755	7.02493	6.98493	6.79802	7.01572	6.7458	7.47999	7.513	7.60694	7.40104	7.55824	7.21812
R-HSA-5334118	HIST1H2AD	4.27516	4.12266	4.20463	4.50465	4.26434	4.49511	4.43543	4.50059	4.29903	4.68371	4.64359	4.43059
R-HSA-5334118	HIST1H2BH	5.99892	5.81874	6.04284	7.26529	7.1818	7.202	6.03432	5.96523	6.16371	7.89968	8.01317	7.84686
R-HSA-5334118	HIST1H2AG	6.76966	6.61498	6.68559	6.7207	6.70281	6.80123	7.14878	7.08047	6.95948	7.17296	6.99648	7.13283
R-HSA-5334118	HIST1H4I	8.50719	8.44235	8.37689	8.58132	8.71392	8.63898	8.50578	8.6703	8.62317	9.05834	9.25818	9.07688
R-HSA-5334118	HIST1H3H	7.09529	6.85694	7.17514	7.51703	7.53345	7.46389	7.58041	7.49635	7.4381	8.16858	8.44691	8.3013
R-HSA-5334118	HIST1H2BG	5.98964	5.73865	5.86388	6.78988	6.96186	6.71149	6.51974	6.51428	6.535	7.7526	7.53166	7.7487
R-HSA-5334118	HIST1H3B	3.12827	3.12956	3.05989	3.16467	3.16942	3.26073	3.27731	3.15531	3.16664	3.35045	3.38092	3.42275
R-HSA-5334118	HIST1H2BD	7.91888	8.02554	7.92171	8.52514	8.58251	8.35959	8.46598	8.41631	8.62427	9.25814	9.09576	9.25969
R-HSA-5334118	HIST1H2AC	9.81519	9.66929	9.87959	10.7543	10.7831	10.6978	10.525	10.6168	10.4058	11.4017	11.3881	11.2843
R-HSA-5334118	HIST1H3D	4.8388	4.92742	5.14151	5.47583	5.45604	5.25529	5.21328	5.13611	5.07066	5.71116	5.65254	5.70214
R-HSA-5334118	HIST1H4E	4.11809	4.17022	4.18323	4.5357	4.5279	4.27931	4.25087	4.36544	4.07997	4.95767	4.92932	5.08345
R-HSA-5334118	HIST1H3E	5.96903	5.81617	5.91199	5.4885	5.56073	5.49284	6.28915	6.27152	6.17792	5.69753	5.78941	5.7458

## Sheet: legends
RNA-sequencing (RNA-seq) experiment with Salmonella typhimurium infected control and stable IRGM shRNA knockdown HT-29 colon cells was performed. The hierarchical clustering based on gene ontology (GO) terms was performed using genes differentially regulated (p<0.05, 1.5 fold) in basal and Salmonella infected IRGM depleted cells compared to controls. The top Reactome pathways genes whose heatmap …
