# Supplementary material for: Selective autophagy of RIPosomes maintains innate immune homeostasis during bacterial infection
Source: EMBO J. 2022 Oct 11;41(23):e111289. doi: 10.15252/embj.2022111289 (PMC9713718; doi:10.15252/embj.2022111289)
Supplement: Supplementary file 5 — Dataset EV3 [file EMBJ-41-e111289-s001.xls]

## Sheet: Dataset EV3
Gene	Symbol	baseMean	log2FoldChange	pvalue	Sal_Control shRNA	Sal_Control shRNA	Sal_Control shRNA	Sal_IRGM shRNA	Sal_IRGM shRNA	Sal_IRGM shRNA	Fold change
ENSG00000197172	MAGEA6	242.774	3.70774	2.9e-90	39.5126	26.1075	35.3137	452.687	491.766	411.26	13.0659
ENSG00000221867	MAGEA3	364.816	3.70741	6.9e-137	53.0047	55.2274	46.7388	664.61	722.131	647.187	13.063
ENSG00000011677	GABRA3	38.9474	3.34982	1.16e-16	8.6735	5.02067	6.23184	66.461	76.3908	70.9069	10.1952
ENSG00000185909	KLHDC8B	19.7013	2.93267	6.64e-08	3.85489	7.02894	3.11592	26.3336	41.7762	36.0981	7.6352
ENSG00000183087	GAS6	29.9481	2.72074	6.98e-10	8.19164	4.01654	11.425	40.1274	65.6483	50.2794	6.59209
ENSG00000123342	MMP19	14.9693	2.70781	1.02e-05	3.85489	6.02481	2.07728	17.5557	35.8082	24.4951	6.53329
ENSG00000132274	TRIM22	206.38	2.64435	1.35e-42	61.1964	59.2439	48.816	421.337	267.368	380.319	6.25214
ENSG00000140807	NKD1	111.04	2.64314	1.04e-26	31.321	28.1158	32.1978	225.717	134.877	214.01	6.24691
ENSG00000100336	APOL4	38.3008	2.58008	6.99e-12	12.0465	11.0455	9.34775	55.1751	59.6803	82.5098	5.97974
ENSG00000184497	TMEM255B	89.5607	2.55086	1.94e-23	21.6837	27.1116	31.1592	156.748	125.329	175.333	5.85983
ENSG00000028137	TNFRSF1B	40.1108	2.47199	5.84e-11	11.5647	14.0579	11.425	55.1751	94.2948	54.1471	5.5481
ENSG00000180644	PRF1	15.1186	2.32761	6.72e-05	3.37303	4.01654	8.30911	28.8416	19.0977	27.0735	5.01974
ENSG00000120594	PLXDC2	34.6095	2.28175	2.56e-09	9.63722	11.0455	15.5796	65.207	58.4867	47.701	4.86268
ENSG00000105246	EBI3	16.6928	2.25861	2.78e-05	6.74606	5.02067	5.1932	21.3177	32.2274	29.652	4.78531
ENSG00000187258	NPSR1	22.4239	2.25426	2.3e-06	8.6735	8.03308	6.23184	40.1274	25.0657	46.4118	4.77089
ENSG00000134321	RSAD2	814.098	2.25319	3.55e-12	271.77	274.129	301.205	1657.76	806.877	1572.84	4.76736
ENSG00000133106	EPSTI1	1044.97	2.24786	3.8e-92	400.908	307.265	377.026	1868.43	1476.49	1839.71	4.74976
ENSG00000124256	ZBP1	203.954	2.22972	1.77e-39	71.7973	65.2687	77.8979	358.638	285.272	364.848	4.69045
ENSG00000198624	CCDC69	101.325	2.20139	1.76e-22	32.2847	35.1447	42.5842	170.541	177.847	149.549	4.59922
ENSG00000130487	KLHDC7B	24.3762	2.1047	3.56e-06	7.70978	13.0537	7.27047	28.8416	42.9698	46.4118	4.30108
ENSG00000254004	ZNF260	18.5044	2.06637	6.67e-05	8.6735	5.02067	7.27047	25.0796	41.7762	23.2059	4.18833
ENSG00000181458	TMEM45A	49.4515	2.05428	2.61e-11	21.2019	19.0786	16.6182	79.0008	84.746	76.0638	4.15336
ENSG00000261685	RP11-401P9.4	23.4587	2.04205	8.04e-06	13.0102	7.02894	6.23184	41.3814	37.0018	36.0981	4.11829
ENSG00000162511	LAPTM5	74.2808	2.03174	8.65e-16	26.9842	28.1158	33.2365	120.382	115.78	121.186	4.08897
ENSG00000136688	IL36G	23.0019	2.02931	1.13e-05	9.63722	11.0455	6.23184	27.5876	35.8082	47.701	4.08211
ENSG00000132530	XAF1	543.948	2.02551	8.96e-52	186.962	221.914	238.887	974.343	703.034	938.549	4.07135
ENSG00000110446	SLC15A3	161.053	2.02236	8.16e-26	72.2792	66.2729	49.8547	283.4	216.043	278.471	4.06247
ENSG00000197043	ANXA6	504.641	2.02101	7.61e-80	188.89	205.848	206.689	808.817	809.265	808.339	4.05867
ENSG00000136514	RTP4	36.4239	2.01222	7.49e-08	16.3833	19.0786	7.27047	62.699	52.5186	60.5932	4.03401
ENSG00000134326	CMPK2	982.953	1.99438	5.83e-20	383.561	356.468	443.499	1729.24	1169.73	1815.22	3.98446
ENSG00000122861	PLAU	151.66	1.98924	6.52e-06	67.4606	58.2398	57.1252	168.033	391.503	167.598	3.97027
ENSG00000243649	CFB	46.8026	1.97356	1.14e-08	12.0465	28.1158	18.6955	65.207	87.1332	69.6177	3.92737
ENSG00000166897	ELFN2	32.0006	1.96887	2.51e-07	14.9377	12.0496	11.425	51.4132	44.1634	58.0147	3.9146
ENSG00000137959	IFI44L	2732.48	1.93116	2.14e-132	1118.4	1168.81	1119.65	4730.01	3839.83	4418.14	3.81362
ENSG00000120262	CCDC170	19.1581	1.93066	0.000113409	11.5647	6.02481	5.1932	30.0955	29.8401	32.2304	3.81229
ENSG00000124391	IL17C	244.703	1.92309	1.1e-25	103.118	96.3969	106.98	310.987	516.831	333.907	3.79234
ENSG00000198930	CSAG1	49.6911	1.8925	5.44e-09	21.2019	12.0496	30.1205	81.5087	82.3588	70.9069	3.71278
ENSG00000185885	IFITM1	520.722	1.88646	2.33e-72	222.138	234.967	207.728	831.389	806.877	821.231	3.69727
ENSG00000161133	USP41	13.8562	1.86183	0.00395315	2.40931	7.02894	9.34775	22.5717	9.54885	32.2304	3.63469
ENSG00000088726	TMEM40	48.0925	1.82416	3.07e-09	23.1293	21.0868	18.6955	80.2548	68.0355	77.353	3.54102
ENSG00000197943	PLCG2	88.2664	1.80965	1.06e-14	42.8856	36.1488	37.391	135.43	121.748	155.995	3.50558
ENSG00000177409	SAMD9L	682.048	1.78036	1.83e-55	309.355	305.257	307.437	1128.58	874.913	1166.74	3.43512
ENSG00000087237	CETP	23.4429	1.77519	4.96e-05	9.63722	13.0537	9.34775	37.6194	31.0337	39.9657	3.42283
ENSG00000121858	TNFSF10	1027.46	1.77171	3.72e-86	489.571	445.836	457.001	1681.59	1441.88	1648.91	3.41458
ENSG00000273542	HIST1H4K	15.6299	1.76149	0.00102282	6.26419	6.02481	9.34775	18.8097	26.2593	27.0735	3.39047
ENSG00000115592	PRKAG3	18.2879	1.75956	0.000532049	6.26419	11.0455	8.30911	31.3495	33.421	19.3382	3.38595
ENSG00000240065	PSMB9	599.756	1.73926	2.46e-66	276.588	266.096	286.664	979.359	864.17	925.657	3.33865
ENSG00000151136	BTBD11	25.6841	1.71721	3.17e-05	11.5647	12.0496	12.4637	42.6353	40.5826	34.8088	3.28801
ENSG00000239713	APOBEC3G	663.33	1.71688	1.06e-71	318.992	304.253	303.283	1006.95	1071.86	974.647	3.28726
ENSG00000141574	SECTM1	215.786	1.70159	4.17e-29	106.973	100.413	95.5548	317.257	318.693	355.824	3.2526
ENSG00000167798	C3P1	15.5962	1.69884	0.00163134	5.30047	11.0455	6.23184	23.8256	22.6785	24.4951	3.24641
ENSG00000164400	CSF2	116.806	1.69181	2.67e-15	57.8233	48.1985	59.2024	146.716	214.849	174.044	3.23062
ENSG00000172482	AGXT	29.6009	1.68737	5.67e-05	17.8289	17.0703	6.23184	53.9212	47.7442	34.8088	3.2207
ENSG00000231217	RP11-1M18.1	16.3901	1.67716	0.00108095	7.22792	7.02894	9.34775	25.0796	23.8721	25.7843	3.19799
ENSG00000128284	APOL3	128.724	1.66714	7.79e-15	66.9787	44.1819	72.7047	214.431	158.75	215.299	3.17585
ENSG00000265465	MIR4768	15.8253	1.66404	0.00907287	3.37303	17.0703	3.11592	25.0796	33.421	12.8922	3.16902
ENSG00000010030	ETV7	249.773	1.66083	1.94e-29	121.429	108.447	129.83	369.924	346.146	422.863	3.16198
ENSG00000234745	HLA-B	1329.57	1.62963	1.82e-103	624.492	646.663	681.347	1968.75	2024.36	2031.8	3.09433
ENSG00000144820	GPR128	14.4864	1.61066	0.00560158	3.85489	8.03308	10.3864	13.7938	25.0657	25.7843	3.05392
ENSG00000146005	PSD2	17.3654	1.59472	0.00225461	7.70978	5.02067	13.5023	27.5876	31.0337	19.3382	3.02036
ENSG00000162654	GBP4	544.821	1.59253	1.39e-55	280.443	278.145	253.428	816.341	828.362	812.206	3.01579
ENSG00000183486	MX2	1715.02	1.58316	1.13e-12	940.593	805.316	827.795	2881.65	1864.41	2970.35	2.99625
ENSG00000119699	TGFB3	92.969	1.58213	6.78e-12	50.1136	45.1861	43.6228	120.382	168.298	130.211	2.99412
ENSG00000186020	ZNF529	13.8557	1.57774	0.00725952	9.15536	6.02481	5.1932	21.3177	29.8401	11.6029	2.98502
ENSG00000185269	NOTUM	35.605	1.56638	4.12e-05	11.5647	27.1116	16.6182	62.699	45.357	50.2794	2.9616
ENSG00000277224	HIST1H2BF	34.6927	1.55427	2.4e-05	19.7563	21.0868	11.425	61.4451	44.1634	50.2794	2.93684
ENSG00000133216	EPHB2	335.618	1.54525	4.44e-28	191.299	171.707	147.487	430.115	557.414	515.686	2.91854
ENSG00000228318	AP001610.5	119.861	1.53934	7.12e-11	41.4401	75.3101	70.6275	208.161	144.426	179.201	2.90662
ENSG00000111335	OAS2	5081.88	1.53884	4.77e-82	2772.15	2489.25	2539.47	8201.03	6568.41	7920.94	2.9056
ENSG00000184730	APOBR	15.5195	1.52393	0.00472788	7.70978	8.03308	8.30911	21.3177	15.5169	32.2304	2.87572
ENSG00000251152	RP11-281P23.1	21.3814	1.51747	0.00204269	15.9014	8.03308	8.30911	31.3495	45.357	19.3382	2.86289
ENSG00000123700	KCNJ2	20.5242	1.51545	0.00277864	8.6735	4.01654	19.7341	28.8416	32.2274	29.652	2.85888
ENSG00000025708	TYMP	491.574	1.51365	2.97e-33	221.174	306.261	242.003	689.689	692.291	798.025	2.85531
ENSG00000232837	AF064858.7	18.1154	1.51124	0.00207244	10.6009	10.0413	7.27047	32.6035	26.2593	21.9167	2.85054
ENSG00000078114	NEBL	141.485	1.49705	5.34e-13	72.2792	82.339	67.5116	248.288	151.588	226.902	2.82264
ENSG00000156587	UBE2L6	1361.16	1.49119	4.77e-64	770.978	734.022	631.493	2056.53	1859.64	2114.31	2.81121
ENSG00000169876	MUC17	83.1924	1.49114	4.91e-08	56.8596	28.1158	43.6228	127.906	93.1012	149.549	2.81111
ENSG00000230937	MIR205HG	53.1464	1.48836	3.4e-07	26.0205	25.1034	33.2365	70.2229	89.5204	74.7745	2.80571
ENSG00000169783	LINGO1	123.467	1.48727	1.76e-14	68.4243	69.2853	56.0865	188.097	170.686	188.226	2.80358
ENSG00000263787	RP11-456D7.1	21.4009	1.48393	0.00126511	10.6009	16.0662	7.27047	26.3336	34.6146	33.5196	2.7971
ENSG00000214617	SLC6A10P	17.0189	1.47008	0.00458466	8.6735	5.02067	13.5023	28.8416	20.2913	25.7843	2.77037
ENSG00000213401	MAGEA12	62.2602	1.46945	3.93e-07	27.4661	25.1034	47.7774	86.5247	83.5524	103.137	2.76917
ENSG00000064692	SNCAIP	17.9687	1.45648	0.00451174	8.6735	11.0455	9.34775	25.0796	38.1954	15.4706	2.74438
ENSG00000171916	LGALS9C	29.3139	1.45343	0.000210761	16.3833	20.0827	10.3864	40.1274	48.9378	39.9657	2.73859
ENSG00000078081	LAMP3	203.046	1.44439	9.08e-18	119.02	101.418	104.903	336.067	242.302	314.569	2.72148
ENSG00000276966	HIST1H4E	41.3062	1.44437	2.21e-05	26.0205	26.1075	13.5023	57.6831	54.9059	69.6177	2.72143
ENSG00000217275	RP1-34B20.4	20.0662	1.44361	0.00261393	9.15536	9.03721	14.5409	23.8256	23.8721	39.9657	2.72
ENSG00000140853	NLRC5	813.625	1.42965	2.86e-30	463.068	409.687	446.615	1304.14	907.14	1351.1	2.69381
ENSG00000277511	CTD-2095E4.5	125.539	1.42862	3.16e-11	80.9527	58.2398	62.3184	186.843	144.426	220.456	2.69188
ENSG00000144152	FBLN7	13.7926	1.42827	0.0104014	9.63722	6.02481	6.23184	17.5557	22.6785	20.6275	2.69123
ENSG00000185745	IFIT1	4802.69	1.42718	1.17e-74	2718.18	2380.8	2707.73	7299.42	6222.27	7487.77	2.68921
ENSG00000137965	IFI44	5867.15	1.4223	1.96e-70	2936.94	3226.28	3408.81	9249.36	7491.07	8890.44	2.68013
ENSG00000107954	NEURL1	21.3235	1.41765	0.00154776	13.0102	9.03721	12.4637	27.5876	31.0337	34.8088	2.6715
ENSG00000187908	DMBT1	771.155	1.40991	1.96e-42	442.83	442.823	377.026	1075.92	1255.67	1032.66	2.65721
ENSG00000119917	IFIT3	2809.63	1.40649	2.07e-58	1673.5	1422.86	1514.34	4393.95	3534.27	4318.87	2.65092
ENSG00000157601	MX1	4969.23	1.40166	1.64e-69	2748.05	2631.84	2805.36	7525.14	6216.3	7888.71	2.64206
ENSG00000223855	FLJ44511	23.6088	1.39916	0.00164781	12.5284	17.0703	9.34775	28.8416	27.4529	46.4118	2.63747
ENSG00000163121	NEURL3	389.542	1.3951	5.04e-25	186.962	244.005	217.076	522.91	649.321	516.976	2.63007
ENSG00000132329	RAMP1	145.73	1.39251	5.1e-13	63.6057	88.3638	92.4389	190.605	212.462	226.902	2.62535
ENSG00000261889	RP11-473M20.16	15.0632	1.39028	0.0112198	5.30047	13.0537	7.27047	20.0637	21.4849	23.2059	2.6213
ENSG00000184371	CSF1	539.756	1.38847	6.54e-30	328.147	283.166	280.433	711.007	920.27	715.515	2.61801
ENSG00000165556	CDX2	82.8278	1.38578	8.58e-09	40.4763	44.1819	54.0092	110.35	107.425	140.525	2.61313
ENSG00000115009	CCL20	914.279	1.37969	4.13e-06	460.177	579.386	484.006	1057.11	1862.02	1042.98	2.60213
ENSG00000125538	IL1B	22.9675	1.37094	0.00391265	15.4196	7.02894	15.5796	22.5717	50.1314	27.0735	2.58638
ENSG00000259470	KRT8P9	13.3605	1.36979	0.0156627	6.26419	7.02894	9.34775	22.5717	14.3233	20.6275	2.58433
ENSG00000169245	CXCL10	216.056	1.36566	3.07e-12	109.864	129.533	124.637	239.51	428.504	264.289	2.57694
ENSG00000139597	N4BP2L1	245.754	1.36416	2.1e-20	135.403	143.591	133.984	400.02	352.114	309.412	2.57427
ENSG00000259485	CTD-2147F2.1	93.3084	1.36373	4.45e-09	46.7405	67.277	43.6228	151.732	124.135	126.343	2.57349
ENSG00000146477	SLC22A3	224.944	1.35813	4.1e-14	130.102	136.562	111.134	312.241	247.076	412.549	2.56352
ENSG00000133321	RARRES3	2101.43	1.35559	1.18e-81	1201.76	1148.73	1190.28	2820.2	3056.82	3190.81	2.55902
ENSG00000124575	HIST1H1D	76.0916	1.354	7.69e-08	34.2121	49.2026	46.7388	95.3025	108.618	122.476	2.5562
ENSG00000163565	IFI16	637.583	1.35319	1.9e-41	383.561	369.521	318.862	920.422	886.849	946.285	2.55477
ENSG00000010610	CD4	18.0053	1.3526	0.00511816	9.15536	10.0413	11.425	25.0796	22.6785	29.652	2.55371
ENSG00000142089	IFITM3	3640.96	1.3489	4.03e-79	2224.27	2047.43	1877.86	4965.76	5387.94	5342.51	2.54718
ENSG00000115008	IL1A	98.074	1.34595	0.0167326	48.1861	65.2687	52.9706	85.2707	254.238	82.5098	2.54198
ENSG00000185008	ROBO2	14.9639	1.34015	0.0181532	4.81861	14.0579	7.27047	27.5876	16.7105	19.3382	2.53178
ENSG00000168394	TAP1	2322.46	1.33999	7.63e-65	1297.17	1270.23	1379.31	3522.43	2958.95	3506.67	2.53149
ENSG00000101342	TLDC2	164.196	1.33714	1.17e-15	89.1443	91.3762	99.7094	244.526	223.204	237.216	2.5265
ENSG00000257191	RP11-390N6.1	21.6419	1.3369	0.0031338	10.6009	13.0537	13.5023	35.1115	21.4849	36.0981	2.52608
ENSG00000231742	LINC01273	31.3032	1.33502	0.000614916	12.5284	20.0827	21.8114	56.4291	37.0018	39.9657	2.52279
ENSG00000128394	APOBEC3F	227.379	1.32925	1.9e-16	147.931	132.546	104.903	328.543	362.856	287.495	2.51272
ENSG00000233297	RASA4DP	17.4523	1.32886	0.00856347	12.0465	9.03721	8.30911	26.3336	32.2274	16.7598	2.51204
ENSG00000081041	CXCL2	371.759	1.32476	2.98e-05	206.237	228.943	201.496	402.528	771.069	420.284	2.50491
ENSG00000196136	SERPINA3	38.5679	1.31867	0.00267713	20.72	27.1116	18.6955	30.0955	103.844	30.9412	2.49436
ENSG00000224003	YES1P1	17.9599	1.31857	0.0104127	5.30047	11.0455	15.5796	25.0796	26.2593	24.4951	2.49419
ENSG00000125730	C3	176.712	1.31661	3.1e-16	99.7452	96.3969	108.018	262.082	254.238	239.794	2.4908
ENSG00000267370	CTD-2623N2.3	15.6729	1.30355	0.0180982	13.0102	8.03308	5.1932	23.8256	14.3233	29.652	2.46835
ENSG00000162896	PIGR	96.6733	1.30337	3.2e-08	62.6419	41.1695	62.3184	109.096	153.975	150.838	2.46804
ENSG00000031081	ARHGAP31	121.026	1.30194	3.66e-10	73.2429	77.3184	58.1638	142.954	169.492	204.985	2.4656
ENSG00000104368	PLAT	22.6053	1.30062	0.00482822	11.0828	15.062	13.5023	30.0955	46.5506	19.3382	2.46335
ENSG00000143797	MBOAT2	516.982	1.29827	4.42e-33	293.935	335.381	267.969	724.801	759.133	720.672	2.45934
ENSG00000249837	CTD-2325B11.1	24.1733	1.29753	0.00197727	13.4921	14.0579	14.5409	38.8734	37.0018	27.0735	2.45808
ENSG00000205436	EXOC3L4	297.363	1.29345	9.92e-23	159.978	176.728	182.801	430.115	445.215	389.343	2.45113
ENSG00000254503	CTD-2521M24.4	29.3968	1.28493	0.00102813	21.6837	13.0537	15.5796	48.9052	34.6146	42.5441	2.4367
ENSG00000169994	MYO7B	205.684	1.2841	4.58e-12	120.465	101.418	137.1	321.019	212.462	341.642	2.43531
ENSG00000218281	HIST1H2APS3	37.7587	1.28117	0.000334527	14.4558	24.0992	29.0819	53.9212	57.2931	47.701	2.43035
ENSG00000175003	SLC22A1	13.5543	1.28072	0.0231578	5.78233	7.02894	11.425	17.5557	21.4849	18.049	2.4296
ENSG00000138316	ADAMTS14	22.0579	1.27572	0.00417713	13.0102	9.03721	16.6182	28.8416	27.4529	37.3873	2.42119
ENSG00000137745	MMP13	37.1816	1.2708	0.000830197	24.0931	24.0992	16.6182	66.461	28.6465	63.1716	2.41296
ENSG00000167800	TBX10	95.1061	1.26996	3.05e-08	63.6057	46.1902	56.0865	110.35	155.169	139.235	2.41154
ENSG00000124875	CXCL6	1605.34	1.26706	1.65e-36	838.438	1025.22	970.089	2102.93	2639.06	2056.3	2.40671
ENSG00000166073	GPR176	37.0412	1.2669	0.000849314	16.3833	31.1282	18.6955	33.8575	68.0355	54.1471	2.40644
ENSG00000152229	PSTPIP2	22.0603	1.26668	0.00386972	11.5647	11.0455	16.6182	31.3495	33.421	28.3628	2.40608
ENSG00000203857	HSD3B1	21.1436	1.25882	0.00633341	11.0828	9.03721	17.6569	27.5876	37.0018	24.4951	2.39299
ENSG00000259664	CTD-2147F2.2	22.3663	1.24643	0.00586585	12.5284	19.0786	8.30911	36.3654	33.421	24.4951	2.37254
ENSG00000160326	SLC2A6	627.783	1.22367	2.22e-21	373.924	360.484	395.722	754.896	1101.7	779.976	2.3354
ENSG00000226928	RPS14P4	21.6053	1.22304	0.00595838	12.5284	17.0703	9.34775	30.0955	32.2274	28.3628	2.33438
ENSG00000101347	SAMHD1	5228.02	1.21442	1.05e-103	3204.38	3143.95	3095.14	7492.53	7057.79	7374.32	2.32048
ENSG00000232775	BMS1P18	25.1642	1.21274	0.00305445	14.9377	14.0579	16.6182	37.6194	39.389	28.3628	2.31777
ENSG00000235949	AC061961.2	13.6174	1.21101	0.0391494	4.81861	8.03308	12.4637	23.8256	11.9361	20.6275	2.315
ENSG00000125827	TMX4	2769.5	1.20754	2.09e-68	1643.15	1625.69	1754.26	4124.34	3639.3	3830.26	2.30944
ENSG00000143167	GPA33	39.9444	1.20725	0.000232814	26.9842	26.1075	18.6955	52.6672	58.4867	56.7255	2.30897
ENSG00000064201	TSPAN32	69.6456	1.20712	7.41e-06	41.4401	34.1406	50.8933	124.144	84.746	82.5098	2.30876
ENSG00000273802	HIST1H2BG	196.882	1.20606	1.51e-13	114.201	136.562	106.98	292.177	238.721	292.652	2.30707
ENSG00000232907	DLGAP4-AS1	16.3876	1.20221	0.0176577	8.6735	12.0496	9.34775	26.3336	23.8721	18.049	2.30092
ENSG00000163734	CXCL3	421.445	1.2015	2.23e-05	240.449	246.013	280.433	509.116	810.458	442.201	2.29979
ENSG00000225886	RP11-288L9.4	42.0786	1.20126	0.00030092	26.9842	18.0744	31.1592	63.953	46.5506	65.75	2.29941
ENSG00000111885	MAN1A1	4115.32	1.20069	2.07e-93	2539.41	2465.15	2478.19	5913.77	5513.26	5782.13	2.29849
ENSG00000171992	SYNPO	294.514	1.19569	5.01e-16	206.718	139.575	186.955	387.48	410.6	435.755	2.29054
ENSG00000132744	ACY3	53.0605	1.19321	2.77e-05	33.2484	28.1158	35.3137	66.461	74.0035	81.2206	2.28661
ENSG00000116254	CHD5	13.315	1.19262	0.0448481	9.63722	3.0124	11.425	23.8256	19.0977	12.8922	2.28568
ENSG00000102962	CCL22	206.77	1.19073	2.53e-13	133.957	125.517	117.366	262.082	342.565	259.132	2.28269
ENSG00000108622	ICAM2	13.1154	1.18713	0.0352465	7.70978	6.02481	10.3864	18.8097	20.2913	15.4706	2.277
ENSG00000135114	OASL	2498.24	1.18322	1.44e-48	1573.28	1390.73	1616.12	3567.57	3123.67	3718.1	2.27082
ENSG00000120094	HOXB1	13.9005	1.17805	0.03897	5.78233	14.0579	6.23184	22.5717	16.7105	18.049	2.26271
ENSG00000166143	PPP1R14D	67.5095	1.17643	4.9e-06	45.7768	36.1488	41.5456	97.8105	103.844	79.9314	2.26017
ENSG00000269720	CTD-2521M24.5	47.6289	1.17342	0.000137527	23.6112	35.1447	30.1205	75.2388	58.4867	63.1716	2.25546
ENSG00000137491	SLCO2B1	15.905	1.17318	0.0274082	12.5284	10.0413	6.23184	21.3177	29.8401	15.4706	2.25508
ENSG00000106538	RARRES2	297.104	1.1691	1.09e-19	180.216	174.719	194.226	402.528	393.89	437.044	2.24871
ENSG00000234292	RP11-213H15.1	14.7141	1.16391	0.0345988	10.6009	10.0413	6.23184	15.0478	16.7105	29.652	2.24064
ENSG00000089127	OAS1	8486.57	1.16371	3.45e-62	5120.26	5211.46	5384.31	12454.5	10421.4	12327.5	2.24033
ENSG00000184979	USP18	672.596	1.15237	2.6e-25	440.903	415.712	392.606	1019.49	780.618	986.25	2.22279
ENSG00000148677	ANKRD1	18.2798	1.15229	0.0149246	11.5647	12.0496	10.3864	23.8256	28.6465	23.2059	2.22267
ENSG00000068079	IFI35	1392.25	1.15204	3.27e-57	853.376	858.535	881.805	1862.16	1927.67	1969.92	2.22228
ENSG00000204642	HLA-F	342.024	1.15128	2.64e-21	200.936	211.872	226.423	490.306	472.668	449.936	2.22111
ENSG00000189058	APOD	14.4447	1.15072	0.0378799	7.70978	6.02481	13.5023	22.5717	22.6785	14.1814	2.22024
ENSG00000198691	ABCA4	16.0522	1.15011	0.0246654	8.6735	8.03308	13.5023	21.3177	20.2913	24.4951	2.21931
ENSG00000168427	KLHL30	176.56	1.14828	5.36e-11	97.3359	116.48	117.366	265.844	199.332	263	2.21649
ENSG00000119922	IFIT2	1909.4	1.14736	1.33e-58	1217.18	1145.72	1197.55	2746.22	2470.76	2678.99	2.21509
ENSG00000257452	RP1-71H24.1	33.597	1.14691	0.00504795	12.0465	28.1158	23.8887	63.953	31.0337	42.5441	2.21439
ENSG00000182492	BGN	353.22	1.1454	6.59e-15	266.951	169.699	218.114	489.052	520.412	455.093	2.21208
ENSG00000222033	LINC01124	32.0821	1.14497	0.00180203	15.9014	23.0951	21.8114	47.6513	45.357	38.6765	2.21141
ENSG00000280334	RP11-361L15.5	15.6058	1.14397	0.0251851	10.6009	9.03721	9.34775	23.8256	21.4849	19.3382	2.20989
ENSG00000137628	DDX60	3102.33	1.14341	1.92e-74	1976.59	1853.63	1967.18	4381.41	4106	4329.19	2.20902
ENSG00000204622	HLA-J	14.8649	1.14123	0.0302951	7.70978	9.03721	11.425	18.8097	20.2913	21.9167	2.20568
ENSG00000264895	RP11-421E14.2	35.1769	1.14061	0.00315404	17.8289	32.1323	16.6182	52.6672	60.8739	30.9412	2.20474
ENSG00000175463	TBC1D10C	25.6658	1.13908	0.0102418	10.1191	12.0496	27.0046	35.1115	31.0337	38.6765	2.20241
ENSG00000272549	RP11-351J23.2	34.5392	1.13834	0.0029728	20.2382	32.1323	12.4637	40.1274	42.9698	59.3039	2.20127
ENSG00000108771	DHX58	694.911	1.13064	1.22e-34	434.157	437.803	435.19	958.041	899.979	1004.3	2.18956
ENSG00000110195	FOLR1	44.3081	1.12846	0.000233704	29.8754	25.1034	28.0433	57.6831	63.2611	61.8824	2.18625
ENSG00000152689	RASGRP3	40.0933	1.12701	0.00129218	32.2847	18.0744	23.8887	67.715	40.5826	58.0147	2.18406
ENSG00000107551	RASSF4	37.8055	1.12538	0.00177231	29.3935	22.091	18.6955	61.4451	34.6146	60.5932	2.18159
ENSG00000114854	TNNC1	67.8967	1.11987	8.28e-06	43.3675	38.1571	46.7388	99.0645	85.9396	94.1128	2.17328
ENSG00000274267	HIST1H3B	13.4192	1.11727	0.0449691	7.22792	7.02894	11.425	16.3017	17.9041	20.6275	2.16936
ENSG00000243742	RPLP0P2	16.4322	1.11694	0.028243	10.6009	10.0413	10.3864	28.8416	15.5169	23.2059	2.16886
ENSG00000107201	DDX58	4451.65	1.11519	1.31e-75	2845.39	2735.26	2853.14	6258.62	5753.18	6264.3	2.16624
ENSG00000162989	KCNJ3	139.986	1.11346	9.27e-09	91.0717	79.3266	94.5162	213.177	150.394	211.431	2.16364
ENSG00000265480	KRT18P55	16.971	1.11042	0.029096	11.5647	7.02894	13.5023	16.3017	25.0657	28.3628	2.15908
ENSG00000139515	PDX1	119.839	1.10934	4.42e-08	74.6885	66.2729	87.2457	156.748	190.977	143.103	2.15747
ENSG00000117228	GBP1	1449.41	1.1083	9.54e-49	904.935	947.903	903.616	2049	1848.9	2042.12	2.15591
ENSG00000260920	RP1-228H13.5	16.6484	1.10766	0.0347366	6.74606	9.03721	16.6182	21.3177	19.0977	27.0735	2.15496
ENSG00000100288	CHKB	19.9018	1.10745	0.0225373	7.22792	15.062	16.6182	28.8416	31.0337	20.6275	2.15464
ENSG00000254910	RP11-326C3.7	17.1774	1.10496	0.0273778	8.6735	14.0579	10.3864	18.8097	21.4849	29.652	2.15093
ENSG00000226149	RP1-69D17.4	33.0223	1.10394	0.00216479	19.2744	21.0868	22.8501	51.4132	35.8082	47.701	2.14941
ENSG00000063660	GPC1	2101.76	1.10362	9e-44	1395.47	1229.06	1376.2	2739.95	2719.03	3150.84	2.14893
ENSG00000255992	RP11-417L19.4	16.3061	1.1034	0.0318699	7.22792	14.0579	10.3864	22.5717	19.0977	24.4951	2.14861
ENSG00000204264	PSMB8	1107.33	1.10232	2.47e-43	663.523	706.911	745.743	1496	1518.27	1513.54	2.147
ENSG00000189325	C6orf222	410.931	1.10066	2.63e-16	266.469	261.075	255.505	618.212	441.634	622.691	2.14453
ENSG00000245164	LINC00861	19.8196	1.09962	0.0187791	11.5647	16.0662	10.3864	35.1115	23.8721	21.9167	2.14298
ENSG00000259518	RP11-597K23.2	35.8713	1.09805	0.00393563	25.0568	18.0744	24.9273	48.9052	28.6465	69.6177	2.14065
ENSG00000167363	FN3K	74.2977	1.09482	1.27e-05	38.5489	53.2191	51.932	104.08	87.1332	110.873	2.13587
ENSG00000269489	RP11-98D18.17	19.1933	1.09418	0.0325039	5.30047	18.0744	14.5409	27.5876	23.8721	25.7843	2.13491
ENSG00000227619	RP11-492E3.2	136.029	1.09344	3.07e-09	75.6522	92.3804	94.5162	176.811	188.59	188.226	2.13382
ENSG00000257302	FAHD2P1	89.9063	1.09306	6.36e-07	57.8233	63.2605	50.8933	124.144	116.973	126.343	2.13326
ENSG00000168016	TRANK1	584.754	1.09062	1.37e-05	358.505	319.315	443.499	891.58	577.705	917.922	2.12965
ENSG00000130813	C19orf66	835.758	1.08689	1.14e-34	551.249	495.038	556.711	1129.84	1096.92	1184.79	2.12415
ENSG00000142623	PADI1	7372.57	1.08037	2.45e-42	4768.02	4706.38	4726.85	10665.1	8515.18	10853.9	2.11459
ENSG00000228079	AC012368.1	21.7937	1.07965	0.0133002	13.4921	15.062	13.5023	32.6035	23.8721	32.2304	2.11352
ENSG00000205810	KLRC3	17.9194	1.07597	0.0456271	18.3107	10.0413	5.1932	25.0796	33.421	15.4706	2.10814
ENSG00000063127	SLC6A16	125.614	1.07473	8.14e-08	68.4243	97.401	78.9366	175.557	183.815	149.549	2.10633
ENSG00000247317	RP11-273G15.2	43.1884	1.06852	0.000705496	24.0931	29.1199	31.1592	57.6831	51.325	65.75	2.09728
ENSG00000279427	RP11-132F7.2	35.0085	1.06843	0.00322668	16.8651	25.1034	27.0046	46.3973	57.2931	37.3873	2.09714
ENSG00000112299	VNN1	2205.79	1.06761	1.74e-47	1413.78	1538.33	1323.23	3119.9	3001.92	2837.56	2.09596
ENSG00000162032	SPSB3	62.2678	1.06697	8.58e-05	34.694	35.1447	51.932	87.7786	76.3908	87.6667	2.09503
ENSG00000005421	PON1	21.0416	1.06674	0.0190098	12.5284	16.0662	12.4637	25.0796	38.1954	21.9167	2.0947
ENSG00000133328	HRASLS2	67.357	1.06571	3.74e-05	37.1033	54.2233	40.5069	91.5406	93.1012	87.6667	2.0932
ENSG00000173080	RXFP4	50.8819	1.06353	0.000291845	29.8754	34.1406	35.3137	60.1911	63.2611	82.5098	2.09004
ENSG00000125657	TNFSF9	82.1657	1.06341	1.51e-05	48.668	48.1985	63.357	116.62	85.9396	130.211	2.08986
ENSG00000065534	MYLK	1355.59	1.06202	4.49e-47	906.381	867.572	856.877	1899.78	1808.31	1794.59	2.08785
ENSG00000198729	PPP1R14C	17.7571	1.0602	0.0468329	5.78233	11.0455	18.6955	16.3017	25.0657	29.652	2.08521
ENSG00000200651	Y_RNA	22.689	1.05995	0.0302943	6.74606	26.1075	12.4637	28.8416	31.0337	30.9412	2.08486
ENSG00000134955	SLC37A2	92.585	1.05691	1.83e-06	53.0047	61.2522	67.5116	131.668	132.49	109.583	2.08047
ENSG00000135454	B4GALNT1	67.1487	1.05676	3.41e-05	49.1498	41.1695	39.4683	85.2707	101.456	86.3775	2.08026
ENSG00000238178	RP11-431J24.2	58.9578	1.05353	0.000312594	28.9117	52.215	35.3137	81.5087	66.8419	88.9559	2.07561
ENSG00000149656	LINC00266-1	18.5693	1.05195	0.0326093	12.5284	8.03308	15.5796	26.3336	16.7105	32.2304	2.07334
ENSG00000182871	COL18A1	1752.78	1.05001	2.17e-30	1122.25	1066.39	1237.02	2415.17	2045.84	2630	2.07055
ENSG00000100342	APOL1	8730.99	1.04978	4.02e-30	5786.19	5618.13	5656.43	12854.6	9436.65	13034	2.07022
ENSG00000278456	RP11-66B24.9	24.2263	1.04502	0.0178497	20.2382	14.0579	12.4637	28.8416	46.5506	23.2059	2.06339
ENSG00000182798	MAGEB17	41.8447	1.04499	0.00141214	34.694	25.1034	20.7728	61.4451	54.9059	54.1471	2.06335
ENSG00000163735	CXCL5	349.728	1.04361	1e-18	235.148	226.934	222.269	486.544	476.249	451.226	2.06138
ENSG00000213385	RP11-577H5.1	21.8131	1.04348	0.019847	11.5647	16.0662	15.5796	33.8575	20.2913	33.5196	2.0612
ENSG00000278828	HIST1H3H	276.962	1.04284	3.45e-14	182.625	184.761	175.53	329.797	417.762	371.294	2.06028
ENSG00000196747	HIST1H2AI	19.0479	1.04212	0.0289718	12.0465	17.0703	8.30911	27.5876	28.6465	20.6275	2.05925
ENSG00000133985	TTC9	118.914	1.04148	7.15e-07	85.7713	72.2977	73.7434	171.795	122.941	186.936	2.05834
ENSG00000016602	CLCA4	47.4756	1.04117	0.000793465	29.8754	29.1199	34.2751	68.9689	46.5506	76.0638	2.0579
ENSG00000129673	AANAT	15.4891	1.04004	0.0458224	9.15536	11.0455	10.3864	27.5876	16.7105	18.049	2.05629
ENSG00000135925	WNT10A	2907.18	1.03935	2.12e-39	2028.15	1713.05	1963.03	3570.08	4148.97	4019.78	2.05531
ENSG00000250103	RP11-380D23.2	20.0517	1.037	0.0352991	6.74606	14.0579	19.7341	22.5717	26.2593	30.9412	2.05196
ENSG00000138642	HERC6	2135.33	1.03674	4.58e-58	1442.21	1388.72	1363.73	2846.54	2910.01	2860.77	2.05159
ENSG00000259215	RP11-253M7.4	20.9798	1.0354	0.0223476	12.0465	15.062	14.5409	33.8575	31.0337	19.3382	2.04968
ENSG00000100170	SLC5A1	612.594	1.03317	2.86e-24	398.981	419.728	388.451	772.452	909.527	786.422	2.04652
ENSG00000272941	RP11-134L10.1	21.2063	1.03299	0.0320662	14.9377	13.0537	13.5023	27.5876	14.3233	43.8334	2.04626
ENSG00000125510	OPRL1	15.3459	1.03235	0.0477396	11.5647	9.03721	9.34775	15.0478	23.8721	23.2059	2.04535
ENSG00000182179	UBA7	251.13	1.03053	9.73e-14	169.615	161.666	163.066	310.987	336.597	364.848	2.04277
ENSG00000157306	THTPA	23.4716	1.02939	0.0215391	13.0102	19.0786	14.5409	37.6194	17.9041	38.6765	2.04116
ENSG00000237807	RP11-400K9.4	24.7272	1.0276	0.0133585	14.4558	15.062	19.7341	27.5876	40.5826	30.9412	2.03864
ENSG00000090339	ICAM1	3255.58	1.02703	0.00172809	2212.22	2056.47	2161.41	3302.98	6344.01	3456.39	2.03782
ENSG00000256116	RP11-783K16.14	21.8807	1.02662	0.0291916	16.3833	15.062	11.425	46.3973	22.6785	19.3382	2.03725
ENSG00000269765	CTB-187L3.1	16.9498	1.02497	0.0446275	6.74606	13.0537	14.5409	22.5717	20.2913	24.4951	2.03492
ENSG00000077942	FBLN1	33.7133	1.01567	0.00396161	22.1656	26.1075	18.6955	42.6353	50.1314	42.5441	2.02185
ENSG00000279607	RP11-348J12.5	20.2643	1.01552	0.0273217	11.0828	15.062	14.5409	35.1115	23.8721	21.9167	2.02164
ENSG00000090565	RAB11FIP3	236.646	1.01508	2.15e-13	159.978	152.628	156.835	313.495	321.08	315.858	2.02102
ENSG00000007516	BAIAP3	632.182	1.01231	3.71e-18	422.592	435.794	397.799	874.024	694.678	968.201	2.01714
ENSG00000066230	SLC9A3	150.685	1.00933	5.18e-08	83.362	119.492	99.7094	184.335	199.332	217.878	2.01297
ENSG00000163739	CXCL1	2417.02	1.00762	0.000541137	1722.65	1601.59	1492.52	2635.87	4505.86	2543.62	2.01059
ENSG00000178685	PARP10	2257.85	1.00635	3.08e-34	1468.23	1472.06	1563.15	3069.74	2643.84	3330.05	2.00882
ENSG00000120708	TGFBI	3126.5	1.00513	1.48e-40	2200.66	2027.35	2005.61	3958.82	4622.83	3943.71	2.00712
ENSG00000188322	SBK1	87.6421	1.00205	7.58e-06	61.1964	56.2315	57.1252	102.826	116.973	131.5	2.00285
ENSG00000255092	RP11-58K22.4	51.1332	0.998257	0.00147302	22.6475	45.1861	36.3524	73.9849	68.0355	60.5932	1.99759
ENSG00000220695	RP1-121G13.3	18.0007	0.993746	0.0362226	12.5284	11.0455	12.4637	25.0796	26.2593	20.6275	1.99135
ENSG00000137070	IL11RA	74.7007	0.992205	6.47e-05	49.1498	60.2481	40.5069	97.8105	88.3268	112.162	1.98922
ENSG00000115718	PROC	46.8417	0.99206	0.000965349	27.4661	35.1447	32.1978	60.1911	68.0355	58.0147	1.98902
ENSG00000256234	RP11-283G6.4	19.8118	0.99069	0.0352343	11.5647	18.0744	10.3864	30.0955	19.0977	29.652	1.98713
ENSG00000136147	PHF11	972.507	0.990633	4.53e-26	636.057	722.977	595.14	1374.36	1187.64	1318.87	1.98706
ENSG00000080546	SESN1	706.831	0.989584	1.29e-25	457.286	496.042	469.465	920.422	1013.37	884.402	1.98561
ENSG00000110492	MDK	3247.99	0.989003	2.17e-51	2252.22	2161.9	2110.51	4060.39	4350.69	4552.22	1.98481
ENSG00000218416	PP14571	22.6329	0.988675	0.0241637	10.6009	16.0662	19.7341	30.0955	32.2274	27.0735	1.98436
ENSG00000105559	PLEKHA4	1330.66	0.9875	8.98e-29	934.329	844.477	894.268	1773.13	1575.56	1962.19	1.98275
ENSG00000241322	CDRT1	18.2909	0.987104	0.0407557	9.63722	11.0455	16.6182	25.0796	20.2913	27.0735	1.9822
ENSG00000198125	MB	37.3723	0.986383	0.00459219	18.3107	31.1282	27.0046	53.9212	51.325	42.5441	1.98121
ENSG00000187608	ISG15	9559.03	0.982795	5.68e-36	6462.24	5932.43	6874.75	12793.1	11236.6	14055	1.97629
ENSG00000259354	RP11-519G16.3	45.9744	0.981862	0.00125532	35.6577	27.1116	29.0819	55.1751	65.6483	63.1716	1.97501
ENSG00000124116	WFDC3	34.2826	0.980338	0.00687115	23.1293	17.0703	29.0819	52.6672	48.9378	34.8088	1.97293
ENSG00000135899	SP110	1342.99	0.980047	1.72e-28	929.028	904.725	874.534	1929.88	1551.69	1868.07	1.97253
ENSG00000273319	RP11-138A9.2	60.767	0.979249	0.00190287	26.0205	64.2646	34.2751	87.7786	78.778	73.4853	1.97144
ENSG00000278876	RP11-498C9.4	43.1205	0.976636	0.00212102	34.2121	26.1075	25.966	50.1592	66.8419	55.4363	1.96787
ENSG00000134070	IRAK2	2545.88	0.976552	3.89e-07	1843.12	1621.68	1681.56	2971.93	4242.07	2914.92	1.96776
ENSG00000142619	PADI3	64.0899	0.975599	0.000530744	39.9945	41.1695	48.816	87.7786	58.4867	108.294	1.96646
ENSG00000176697	BDNF	33.4531	0.973185	0.00648941	23.6112	21.0868	22.8501	33.8575	47.7442	51.5686	1.96317
ENSG00000236384	LINC00479	33.02	0.9726	0.00932769	26.5024	27.1116	12.4637	45.1433	41.7762	45.1226	1.96237
ENSG00000090975	PITPNM2	173.11	0.971876	5.62e-08	127.693	122.504	98.6707	247.034	186.202	256.554	1.96139
ENSG00000256235	SMIM3	462.64	0.971292	1.64e-16	316.583	306.261	314.708	553.005	709.002	576.28	1.9606
ENSG00000124772	CPNE5	48.5019	0.970561	0.00139394	39.9945	33.1364	23.8887	66.461	65.6483	61.8824	1.9596
ENSG00000008517	IL32	499.193	0.968683	1.46e-17	364.287	285.174	360.408	642.038	661.258	681.995	1.95705
ENSG00000232725	U52111.14	44.4695	0.967202	0.00226121	27.4661	35.1447	28.0433	50.1592	52.5186	73.4853	1.95504
ENSG00000132746	ALDH3B2	70.2586	0.964518	0.000172007	56.3777	35.1447	49.8547	90.2866	91.9076	97.9804	1.95141
ENSG00000162415	ZSWIM5	144.801	0.964414	8.33e-07	94.4448	97.401	102.825	221.955	142.039	210.142	1.95127
ENSG00000119771	KLHL29	48.4005	0.959213	0.00133236	27.9479	33.1364	38.4297	66.461	56.0995	68.3285	1.94425
ENSG00000274011	Metazoa_SRP	19.4342	0.958296	0.0355069	13.974	14.0579	11.425	27.5876	25.0657	24.4951	1.94301
ENSG00000270137	CTC-137K3.1	22.338	0.956931	0.044751	12.5284	25.1034	8.30911	37.6194	29.8401	20.6275	1.94118
ENSG00000115267	IFIH1	5325.59	0.953701	1.54e-38	3795.14	3515.47	3564.61	7463.69	6222.27	7392.37	1.93683
ENSG00000205622	AF064858.6	19.4885	0.952976	0.0384724	14.9377	11.0455	13.5023	23.8256	22.6785	30.9412	1.93586
ENSG00000056558	TRAF1	239.323	0.950337	1.09e-10	171.543	176.728	140.216	302.209	346.146	299.098	1.93232
ENSG00000144485	HES6	303.102	0.946734	6.48e-10	185.998	200.827	236.81	312.241	439.247	443.49	1.9275
ENSG00000274444	RP11-128A17.2	34.7192	0.945766	0.0141334	15.4196	35.1447	21.8114	57.6831	37.0018	41.2549	1.92621
ENSG00000275713	HIST1H2BH	248.73	0.943622	8.01e-12	174.916	164.678	170.337	321.019	353.307	308.123	1.92335
ENSG00000173227	SYT12	125.479	0.94313	4.43e-06	81.4345	84.3473	92.4389	209.415	140.845	144.392	1.92269
ENSG00000203814	HIST2H2BF	500.625	0.940746	1.94e-12	321.401	381.571	327.171	771.198	520.412	681.995	1.91952
ENSG00000204267	TAP2	168.201	0.939232	0.0133388	63.6057	141.583	142.294	253.304	212.462	195.961	1.91751
ENSG00000168961	LGALS9	2153.91	0.934479	1.67e-40	1547.26	1440.93	1445.79	2828.98	2677.26	2983.25	1.9112
ENSG00000167772	ANGPTL4	317.641	0.934302	2.01e-11	224.065	186.769	243.042	438.893	359.275	453.804	1.91097
ENSG00000151062	CACNA2D4	59.1104	0.934202	0.000666412	47.2224	39.1612	34.2751	66.461	81.1652	86.3775	1.91083
ENSG00000275485	RP11-261P13.6	21.3828	0.934079	0.0362995	11.0828	19.0786	14.5409	27.5876	25.0657	30.9412	1.91067
ENSG00000242575	AC012501.3	89.0546	0.932945	0.000110274	54.9322	60.2481	69.5888	86.5247	144.426	118.608	1.90917
ENSG00000262979	CTD-2047H16.2	44.9629	0.929014	0.00479737	25.5386	44.1819	23.8887	60.1911	48.9378	67.0392	1.90397
ENSG00000251138	RP11-81H3.2	33.2301	0.92869	0.0107147	18.3107	23.0951	28.0433	48.9052	34.6146	46.4118	1.90355
ENSG00000124104	SNX21	221.373	0.927881	4.86e-09	169.133	142.587	143.332	294.685	245.883	332.618	1.90248
ENSG00000188603	CLN3	69.6226	0.926195	0.000345568	39.5126	62.2563	43.6228	90.2866	93.1012	88.9559	1.90026
ENSG00000070985	TRPM5	174.303	0.923223	8.63e-08	105.046	137.566	120.482	228.224	200.526	253.976	1.89635
ENSG00000196684	HSH2D	933.23	0.922636	2.89e-26	662.077	663.733	605.527	1215.11	1148.25	1304.69	1.89558
ENSG00000163644	PPM1K	1294.85	0.921983	1.63e-28	896.262	889.663	897.384	1844.61	1527.82	1713.37	1.89472
ENSG00000141526	SLC16A3	11243.2	0.921875	1.69e-24	7392.23	7455.7	8459.72	15548.1	12158.1	16445.2	1.89458
ENSG00000239282	GATSL3	20.9306	0.921612	0.0377716	13.0102	13.0537	17.6569	26.3336	31.0337	24.4951	1.89423
ENSG00000167945	PRR25	36.2781	0.919935	0.00685732	22.6475	28.1158	24.9273	55.1751	42.9698	43.8334	1.89203
ENSG00000275260	RP11-216P16.8	32.6534	0.91792	0.0188595	26.5024	28.1158	12.4637	35.1115	37.0018	56.7255	1.88939
ENSG00000116678	LEPR	284.869	0.915468	7.53e-13	192.744	201.831	198.38	384.972	366.437	364.848	1.88618
ENSG00000215644	GCGR	67.5598	0.915448	0.00127956	44.3312	67.277	29.0819	91.5406	91.9076	81.2206	1.88615
ENSG00000101298	SNPH	78.3942	0.91541	0.000254032	50.5954	69.2853	43.6228	85.2707	114.586	107.005	1.88611
ENSG00000162572	SCNN1D	23.8696	0.914855	0.0321787	21.2019	11.0455	16.6182	33.8575	33.421	27.0735	1.88538
ENSG00000179163	FUCA1	3268.23	0.91332	2.88e-47	2225.72	2275.37	2302.66	4118.07	4528.54	4159.01	1.88338
ENSG00000185615	PDIA2	77.4517	0.913135	0.000121464	48.668	55.2274	58.1638	89.0326	101.456	112.162	1.88313
ENSG00000163545	NUAK2	457.427	0.912478	3.73e-13	341.158	328.352	280.433	516.64	687.517	590.461	1.88228
ENSG00000173193	PARP14	28081.4	0.911794	1.6e-43	20616.4	19157.9	18693.4	39624.5	33702.6	36693.7	1.88138
ENSG00000225138	CTD-2228K2.7	1124.87	0.91083	6.24e-22	688.098	853.514	808.061	1452.11	1364.29	1583.16	1.88013
ENSG00000150556	LYPD6B	172.76	0.910276	1.17e-06	118.056	124.513	117.366	272.114	164.718	239.794	1.87941
ENSG00000112782	CLIC5	872.875	0.906321	2.45e-21	645.212	562.315	610.72	1177.49	1019.34	1222.18	1.87426
ENSG00000276727	RP11-123K3.9	30.7741	0.905757	0.0156923	18.7926	26.1075	19.7341	45.1433	31.0337	43.8334	1.87353
ENSG00000165269	AQP7	80.0708	0.903957	0.000178635	59.2689	49.2026	58.1638	114.112	82.3588	117.319	1.87119
ENSG00000198753	PLXNB3	1021.56	0.901293	5.5e-30	716.527	715.948	704.197	1287.84	1318.93	1385.91	1.86774
ENSG00000204930	FAM221B	42.3051	0.900886	0.00370973	29.3935	31.1282	28.0433	53.9212	58.4867	52.8579	1.86721
ENSG00000225808	DNAJC19P5	75.5058	0.899907	0.000260241	46.7405	51.2109	61.2797	87.7786	115.78	90.2451	1.86595
ENSG00000103485	QPRT	485.767	0.899413	4.87e-14	331.039	370.526	316.785	581.847	731.68	582.726	1.86531
ENSG00000100292	HMOX1	428.985	0.898886	1.87e-13	344.531	264.087	284.587	569.307	529.961	581.437	1.86463
ENSG00000100290	BIK	233.278	0.898379	2.45e-10	153.232	169.699	167.221	294.685	291.24	323.593	1.86397
ENSG00000109255	NMU	48.7715	0.898337	0.00305629	26.0205	41.1695	36.3524	67.715	62.0675	59.3039	1.86392
ENSG00000144730	IL17RD	59.5054	0.89595	0.00137017	47.2224	31.1282	45.7001	79.0008	89.5204	64.4608	1.86083
ENSG00000136695	IL36RN	86.3495	0.895907	4.76e-05	63.1238	58.2398	59.2024	115.366	107.425	114.74	1.86078
ENSG00000141497	ZMYND15	21.837	0.894492	0.0426567	12.5284	13.0537	20.7728	25.0796	28.6465	30.9412	1.85895
ENSG00000181381	DDX60L	3013.63	0.894003	6e-36	2062.85	2110.69	2154.14	4245.98	3576.04	3932.11	1.85833
ENSG00000214049	UCA1	3671.61	0.892545	2.5e-31	2426.65	2843.71	2446	5160.13	4493.93	4659.23	1.85645
ENSG00000089847	ANKRD24	34.0417	0.891975	0.0150634	22.6475	25.1034	23.8887	58.9371	29.8401	43.8334	1.85571
ENSG00000166311	SMPD1	213.948	0.889358	3.14e-08	172.988	122.504	151.641	255.812	298.401	282.338	1.85235
ENSG00000224945	RP11-82L18.2	30.8425	0.889255	0.020837	14.9377	23.0951	28.0433	37.6194	46.5506	34.8088	1.85222
ENSG00000130653	PNPLA7	98.5606	0.886394	0.00012645	83.8438	59.2439	62.3184	111.604	115.78	158.574	1.84855
ENSG00000185112	FAM43A	51.4439	0.884927	0.00371343	36.1396	38.1571	34.2751	70.2229	84.746	45.1226	1.84667
ENSG00000183914	DNAH2	34.5105	0.884405	0.0102478	25.5386	24.0992	22.8501	50.1592	40.5826	43.8334	1.846
ENSG00000162104	ADCY9	21.3591	0.883481	0.0442688	15.4196	16.0662	13.5023	32.6035	28.6465	21.9167	1.84482
ENSG00000248693	CTD-2023M8.1	34.0262	0.882739	0.017469	23.1293	29.1199	19.7341	48.9052	54.9059	28.3628	1.84387
ENSG00000153930	ANKFN1	68.7033	0.880435	0.00175663	53.9684	61.2522	29.0819	96.5565	97.8757	73.4853	1.84093
ENSG00000187837	HIST1H1C	748.47	0.877719	9.97e-22	549.803	481.985	548.402	953.025	958.465	999.143	1.83747
ENSG00000155629	PIK3AP1	649.898	0.877115	8.76e-18	451.022	435.794	489.199	802.548	936.98	783.843	1.8367
ENSG00000009765	IYD	33.0049	0.876549	0.0186753	22.1656	29.1199	18.6955	56.4291	39.389	32.2304	1.83598
ENSG00000181333	HEPHL1	79.0539	0.876298	0.000159327	52.5229	62.2563	52.9706	104.08	95.4885	107.005	1.83566
ENSG00000073150	PANX2	326.528	0.874328	4.36e-09	259.723	190.786	237.848	417.576	356.888	496.348	1.83315
ENSG00000141968	VAV1	36.7023	0.874191	0.00896825	23.1293	29.1199	25.966	47.6513	45.357	48.9902	1.83298
ENSG00000279078	SND1-IT1	35.4079	0.873903	0.013883	26.0205	30.124	18.6955	52.6672	50.1314	34.8088	1.83261
ENSG00000175294	CATSPER1	70.0406	0.871373	0.000632151	56.3777	41.1695	49.8547	106.588	81.1652	85.0883	1.8294
ENSG00000143126	CELSR2	416.232	0.871369	2.91e-12	337.785	275.133	264.853	491.56	563.382	564.677	1.8294
ENSG00000188039	NWD1	38.195	0.869988	0.0170134	32.2847	22.091	25.966	28.8416	63.2611	56.7255	1.82765
ENSG00000204531	POU5F1	108.54	0.86955	4.28e-05	90.5899	69.2853	68.5502	135.43	162.33	125.054	1.82709
ENSG00000128335	APOL2	6793.64	0.868595	6.59e-30	4918.84	4738.51	4764.24	9167.85	7596.11	9576.3	1.82588
ENSG00000167397	VKORC1	162.065	0.866978	4.08e-05	77.0978	121.5	149.564	189.351	204.107	230.77	1.82384
ENSG00000135363	LMO2	36.2796	0.865847	0.0172707	17.347	37.153	23.8887	48.9052	46.5506	43.8334	1.82241
ENSG00000241282	RPL34P33	38.2642	0.864475	0.0306408	25.0568	16.0662	40.5069	70.2229	27.4529	50.2794	1.82068
ENSG00000123104	ITPR2	1787.76	0.860016	8.45e-32	1259.1	1280.27	1271.29	2421.44	2121.04	2373.45	1.81506
ENSG00000234409	AC006547.14	30.0242	0.859037	0.0234536	16.8651	24.0992	23.8887	41.3814	42.9698	30.9412	1.81383
ENSG00000168062	BATF2	60.5682	0.858584	0.00305382	30.8391	52.215	47.7774	76.4928	63.2611	92.8236	1.81326
ENSG00000177191	B3GNT8	30.7825	0.857002	0.0305201	19.2744	25.1034	21.8114	47.6513	48.9378	21.9167	1.81127
ENSG00000234290	AC116366.6	136.752	0.856876	2.61e-06	97.8178	97.401	96.5935	200.637	169.492	158.574	1.81111
ENSG00000187239	FNBP1	217.002	0.856602	5.86e-09	154.677	155.641	152.68	300.955	251.851	286.206	1.81077
ENSG00000081087	OSTM1	920.348	0.854362	7.68e-22	597.508	711.931	662.652	1166.2	1174.51	1209.28	1.80796
ENSG00000230461	PROX1-AS1	80.0266	0.853218	0.000596755	57.3415	45.1861	68.5502	82.7627	103.844	122.476	1.80653
ENSG00000130589	HELZ2	16964	0.852583	2.26e-24	12576.1	11030.4	12667.2	22082.6	18811.2	24616.3	1.80573
ENSG00000230438	SERPINB9P1	33.35	0.850035	0.0270277	32.2847	18.0744	19.7341	56.4291	31.0337	42.5441	1.80254
ENSG00000084636	COL16A1	4816.56	0.849615	1.93e-27	3241	3237.33	3839.85	6075.54	5774.66	6731	1.80202
ENSG00000203688	RP11-351J23.1	76.7969	0.847607	0.000862113	45.2949	56.2315	64.3956	116.62	76.3908	101.848	1.79951
ENSG00000132109	TRIM21	679.725	0.846859	4.97e-17	478.488	457.885	521.397	857.723	798.522	964.334	1.79858
ENSG00000261485	PAN3-AS1	175.169	0.84504	5.97e-07	141.185	130.537	101.787	226.97	233.947	216.588	1.79631
ENSG00000153233	PTPRR	413.189	0.844561	9.26e-13	302.609	298.228	284.587	535.45	469.087	589.172	1.79572
ENSG00000070731	ST6GALNAC2	88.6134	0.84429	0.000339466	72.761	69.2853	46.7388	126.652	116.973	99.2696	1.79538
ENSG00000269313	MAGIX	123.071	0.844257	7.78e-06	82.3982	89.368	93.4775	154.24	170.686	148.26	1.79534
ENSG00000158373	HIST1H2BD	508.259	0.843554	1.22e-14	371.997	389.604	328.21	679.657	596.803	683.285	1.79447
ENSG00000105519	CAPS	418.556	0.843249	2.17e-12	264.06	333.373	305.36	558.021	501.314	549.206	1.79409
ENSG00000259717	LINC00677	25.2312	0.842536	0.043574	14.9377	19.0786	20.7728	38.8734	35.8082	21.9167	1.7932
ENSG00000226453	RP11-379B8.1	46.7461	0.841748	0.00655846	38.5489	34.1406	27.0046	53.9212	74.0035	52.8579	1.79222
ENSG00000071242	RPS6KA2	36.9291	0.838357	0.0135625	29.8754	22.091	27.0046	41.3814	56.0995	45.1226	1.78801
ENSG00000110090	CPT1A	4060.4	0.838155	2.08e-40	3092.58	2766.39	2872.88	5182.7	5359.29	5088.54	1.78776
ENSG00000120675	DNAJC15	424.262	0.838051	4.44e-14	282.852	310.278	323.017	531.688	539.51	558.231	1.78763
ENSG00000180176	TH	206.136	0.836839	4.24e-08	161.905	134.554	145.409	244.526	274.529	275.892	1.78613
ENSG00000167100	SAMD14	165.299	0.835498	4.36e-07	116.61	118.488	121.521	190.605	227.979	216.588	1.78447
ENSG00000272953	RP11-1275H24.2	28.8501	0.834671	0.0365896	15.9014	23.0951	23.8887	30.0955	29.8401	50.2794	1.78345
ENSG00000053918	KCNQ1	1122.01	0.833485	1.92e-24	798.926	795.275	826.757	1329.22	1530.2	1451.66	1.78199
ENSG00000089820	ARHGAP4	64.8807	0.83243	0.000961977	45.2949	49.2026	45.7001	80.2548	81.1652	87.6667	1.78068
ENSG00000141527	CARD14	29.5069	0.832244	0.0411528	19.2744	31.1282	13.5023	26.3336	42.9698	43.8334	1.78045
ENSG00000198892	SHISA4	181.207	0.82981	8.63e-07	135.885	104.43	150.603	242.018	235.14	219.167	1.77745
ENSG00000118526	TCF21	44.4334	0.827352	0.00853335	31.8028	32.1323	32.1978	72.7309	51.325	46.4118	1.77443
ENSG00000177989	ODF3B	139.969	0.827162	1.93e-05	100.227	88.3638	114.25	144.208	182.622	210.142	1.77419
ENSG00000016402	IL20RA	516.101	0.82648	2.54e-16	384.043	376.55	354.176	678.404	643.353	660.079	1.77335
ENSG00000138496	PARP9	7820.61	0.820502	6.69e-28	6049.77	5410.28	5497.52	10637.5	8827.91	10500.7	1.76602
ENSG00000167701	GPT	404.804	0.818859	7.16e-11	291.526	262.079	325.094	507.862	459.538	582.726	1.76401
ENSG00000163817	SLC6A20	509.61	0.816392	1.72e-14	382.116	381.571	341.712	657.086	601.577	693.598	1.761
ENSG00000182463	TSHZ2	333.114	0.815163	3.14e-07	305.018	226.934	186.955	479.021	384.341	416.417	1.7595
ENSG00000079263	SP140	25.7542	0.812589	0.0449048	18.3107	18.0744	19.7341	23.8256	34.6146	39.9657	1.75636
ENSG00000204335	SP5	116.608	0.811023	2.12e-05	86.2531	85.3514	82.0525	151.732	140.845	153.417	1.75445
ENSG00000174827	PDZK1	160.799	0.809398	3.79e-05	125.766	134.554	89.323	189.351	253.044	172.755	1.75248
ENSG00000229950	TFAP2A-AS1	47.3139	0.80922	0.00942505	27.4661	33.1364	43.6228	70.2229	50.1314	59.3039	1.75226
ENSG00000229512	AC068580.5	260.359	0.808222	7.9e-07	165.76	173.715	230.578	363.654	266.174	362.27	1.75105
ENSG00000147251	DOCK11	222.815	0.802984	1.62e-07	140.703	173.715	175.53	258.32	280.497	308.123	1.74471
ENSG00000126882	FAM78A	39.5071	0.80238	0.0133198	30.8391	28.1158	27.0046	48.9052	44.1634	58.0147	1.74398
ENSG00000233901	LINC01503	154.225	0.80224	5.41e-06	128.657	103.426	102.825	181.827	210.075	198.539	1.74381
ENSG00000167371	PRRT2	182.257	0.801129	4.55e-06	132.994	134.554	130.869	264.59	177.847	252.686	1.74246
ENSG00000157873	TNFRSF14	707.001	0.801046	2.12e-16	501.136	575.369	471.542	862.739	910.721	920.5	1.74236
ENSG00000143753	DEGS1	1466.83	0.800719	1.98e-24	1061.06	1088.48	1061.49	1830.81	2030.32	1728.84	1.74197
ENSG00000268798	CTB-25B13.5	29.4209	0.800489	0.045218	13.4921	25.1034	27.0046	43.8893	32.2274	34.8088	1.74169
ENSG00000105339	DENND3	4895.1	0.799474	2.22e-42	3667.93	3538.57	3506.45	6307.52	5929.83	6420.3	1.74047
ENSG00000019582	CD74	412.294	0.799061	2.2e-09	363.323	273.125	260.698	507.862	563.382	505.373	1.73997
ENSG00000178026	LRRC75B	267.97	0.797543	3.11e-09	208.164	175.724	201.496	342.337	329.435	350.667	1.73814
ENSG00000197768	C9orf173	35.3037	0.795848	0.0253389	22.6475	26.1075	29.0819	38.8734	35.8082	59.3039	1.7361
ENSG00000106992	AK1	168.951	0.795339	5.82e-06	114.683	141.583	115.289	248.288	185.009	208.853	1.73549
ENSG00000087495	PHACTR3	38.9966	0.79514	0.02096	29.3935	30.124	25.966	33.8575	65.6483	48.9902	1.73525
ENSG00000273983	HIST1H3G	144.442	0.794756	2.77e-05	100.709	123.509	93.4775	183.081	212.462	153.417	1.73478
ENSG00000121316	PLBD1	58.3654	0.794165	0.0096985	32.7666	61.2522	35.3137	89.0326	76.3908	55.4363	1.73407
ENSG00000172037	LAMB2	2133.3	0.792871	3.32e-29	1600.26	1577.5	1503.95	2511.72	2789.46	2816.94	1.73252
ENSG00000130822	PNCK	81.5636	0.791951	0.00120111	67.4606	50.2067	60.2411	111.604	79.9716	119.897	1.73141
ENSG00000104537	ANXA13	488.338	0.791593	2.78e-12	333.93	383.579	358.331	581.847	693.485	578.858	1.73099
ENSG00000035862	TIMP2	3246.16	0.790144	2.93e-25	2393.89	2299.47	2441.84	4387.68	3626.17	4327.9	1.72925
ENSG00000263528	IKBKE	892.888	0.789939	7.68e-18	647.139	601.477	715.622	1055.85	1192.41	1144.82	1.729
ENSG00000107537	PHYH	353.438	0.789506	2.88e-11	275.625	255.05	244.08	437.639	442.828	465.407	1.72848
ENSG00000257594	GALNT4	40.9032	0.788588	0.0299341	17.8289	31.1282	42.5842	51.4132	40.5826	61.8824	1.72738
ENSG00000127399	LRRC61	2199.86	0.788193	2.14e-35	1581.95	1611.64	1649.36	2734.93	2828.85	2792.44	1.72691
ENSG00000205090	TMEM240	43.0051	0.787987	0.0180954	25.0568	35.1447	35.3137	41.3814	48.9378	72.1961	1.72666
ENSG00000256043	CTSO	83.6971	0.787874	0.000510818	59.7508	59.2439	65.4343	119.128	95.4885	103.137	1.72653
ENSG00000197128	ZNF772	32.7992	0.786797	0.0358263	26.0205	21.0868	24.9273	47.6513	51.325	25.7843	1.72524
ENSG00000136869	TLR4	593.537	0.785503	2.77e-16	428.856	456.881	422.726	746.118	778.231	728.407	1.72369
ENSG00000270949	RP11-288H12.4	124.27	0.785006	7.23e-05	89.6262	101.418	83.0911	175.557	168.298	127.632	1.7231
ENSG00000101213	PTK6	4611.78	0.781111	3.78e-32	3253.53	3301.59	3627.97	5877.41	5494.17	6116.04	1.71845
ENSG00000249345	RP11-575F12.1	44.6347	0.780784	0.0118629	26.9842	37.153	35.3137	52.6672	52.5186	63.1716	1.71806
ENSG00000173918	C1QTNF1	326.276	0.779517	9.33e-10	242.858	241.996	235.771	392.496	465.506	379.03	1.71656
ENSG00000114270	COL7A1	50.4118	0.779371	0.0189228	32.7666	26.1075	52.9706	63.953	44.1634	82.5098	1.71638
ENSG00000095932	SMIM24	55.9051	0.778078	0.00520356	40.9582	46.1902	36.3524	60.1911	69.2291	82.5098	1.71484
ENSG00000072195	SPEG	466.133	0.777956	1.24e-12	345.494	333.373	351.06	534.196	593.222	639.451	1.7147
ENSG00000081803	CADPS2	349.365	0.777808	1.35e-10	263.578	274.129	233.694	435.131	465.506	424.152	1.71452
ENSG00000114268	PFKFB4	3291.56	0.777644	2.99e-16	2305.71	2477.2	2494.81	4515.58	3360	4596.06	1.71433
ENSG00000267288	RP13-890H12.2	61.4962	0.776854	0.00369073	39.0307	47.1943	50.8933	76.4928	88.3268	67.0392	1.71339
ENSG00000185986	SDHAP3	207.285	0.776413	5.88e-06	121.429	154.637	185.916	249.542	244.689	287.495	1.71287
ENSG00000274922	RP11-88E10.5	64.6216	0.775533	0.00327	56.8596	44.1819	40.5069	71.4769	88.3268	86.3775	1.71182
ENSG00000101986	ABCD1	1383.57	0.775225	3.59e-24	1019.14	986.06	1056.3	1686.6	1686.56	1866.79	1.71146
ENSG00000234432	RP11-1275H24.1	105.512	0.774814	0.000386169	86.2531	64.2646	82.0525	110.35	159.943	130.211	1.71097
ENSG00000106302	HYAL4	87.4829	0.774368	0.00149149	63.6057	80.3308	49.8547	89.0326	132.49	109.583	1.71044
ENSG00000174502	SLC26A9	120.112	0.774057	0.000124015	94.4448	75.3101	95.5548	129.16	176.654	149.549	1.71007
ENSG00000130598	TNNI2	100.676	0.771092	0.000316919	81.9164	67.277	72.7047	122.89	111.005	148.26	1.70656
ENSG00000137699	TRIM29	19774	0.77073	6.46e-29	16188.6	13616.1	14027.9	24020	26341.7	24450	1.70613
ENSG00000262074	SNORD3B-2	51.7371	0.76957	0.0184604	24.5749	49.2026	42.5842	58.9371	51.325	83.7991	1.70476
ENSG00000181754	AMIGO1	51.7247	0.769499	0.00647036	35.6577	43.1778	36.3524	63.953	68.0355	63.1716	1.70468
ENSG00000107731	UNC5B	138.02	0.769467	0.000375482	115.647	97.401	91.4003	208.161	116.973	198.539	1.70464
ENSG00000158292	GPR153	542.157	0.768397	1.45e-12	392.717	397.637	413.378	673.388	608.739	767.084	1.70338
ENSG00000139508	SLC46A3	153.588	0.767345	1.04e-05	116.129	121.5	102.825	180.573	182.622	217.878	1.70213
ENSG00000139192	TAPBPL	250.553	0.766454	1.08e-07	170.579	191.79	196.303	274.622	342.565	327.461	1.70108
ENSG00000232803	SLCO4A1-AS1	253.051	0.765479	2.91e-08	178.289	182.752	202.535	313.495	299.595	341.642	1.69993
ENSG00000111331	OAS3	24676.3	0.764619	6.53e-43	19223.4	17276.1	18350.7	31449.8	30254.3	31503.3	1.69892
ENSG00000251611	RP11-610P16.1	35.3723	0.764138	0.0392276	19.2744	28.1158	32.1978	33.8575	38.1954	60.5932	1.69836
ENSG00000172638	EFEMP2	136.816	0.763922	1.82e-05	94.9266	106.438	103.864	176.811	163.524	175.333	1.6981
ENSG00000150672	DLG2	44.2173	0.762401	0.0148851	35.6577	28.1158	34.2751	47.6513	68.0355	51.5686	1.69631
ENSG00000173821	RNF213	15080.3	0.761788	1.93e-28	11361.3	10913.9	11289	20051.1	16801.2	20065.4	1.69559
ENSG00000129654	FOXJ1	112.156	0.761219	0.000634325	79.0252	87.3597	84.1298	120.382	188.59	113.451	1.69492
ENSG00000142920	AZIN2	44.6474	0.760404	0.0158036	39.9945	24.0992	34.2751	53.9212	53.7123	61.8824	1.69396
ENSG00000169507	SLC38A11	281.474	0.759847	3.57e-09	208.646	211.872	206.689	366.162	362.856	332.618	1.69331
ENSG00000162366	PDZK1IP1	442.598	0.759483	1.68e-11	329.593	307.265	348.983	571.815	504.895	593.039	1.69288
ENSG00000187959	CPSF4L	34.9816	0.759416	0.0371816	22.1656	24.0992	32.1978	55.1751	29.8401	46.4118	1.69281
ENSG00000198944	SOWAHA	109.518	0.758937	0.000337645	66.4968	86.3556	93.4775	125.398	155.169	130.211	1.69224
ENSG00000187942	LDLRAD2	38.0889	0.756453	0.0223327	32.2847	27.1116	24.9273	53.9212	47.7442	42.5441	1.68933
ENSG00000104154	SLC30A4	46.8491	0.756155	0.0314613	41.4401	32.1323	30.1205	92.7946	38.1954	46.4118	1.68898
ENSG00000049192	ADAMTS6	1787.26	0.755893	6.04e-24	1339.57	1390.73	1257.79	2223.31	2399.15	2113.03	1.68868
ENSG00000166750	SLFN5	7849.74	0.754846	1.25e-21	6004.95	5654.28	5863.12	10685.2	8417.31	10473.6	1.68745
ENSG00000138646	HERC5	208.282	0.754052	4.75e-07	165.76	160.662	137.1	259.574	266.174	260.422	1.68652
ENSG00000204525	HLA-C	1668	0.753787	9.7e-16	1163.69	1191.91	1373.08	2121.74	1820.25	2337.35	1.68621
ENSG00000176463	SLCO3A1	494.506	0.75313	1.27e-12	386.453	373.538	342.751	589.371	661.258	613.667	1.68545
ENSG00000059378	PARP12	4426.87	0.753004	6.15e-22	3432.3	3209.21	3245.75	5882.42	4818.59	5972.94	1.6853
ENSG00000187017	ESPN	92.7219	0.752543	0.000482806	63.1238	68.2811	76.8593	109.096	122.941	116.029	1.68476
ENSG00000165914	TTC7B	120.091	0.751335	7.82e-05	92.5173	89.368	86.2071	163.017	152.782	136.657	1.68335
ENSG00000168298	HIST1H1E	43.7413	0.751049	0.0158763	30.8391	39.1612	28.0433	48.9052	54.9059	60.5932	1.68302
ENSG00000170271	FAXDC2	1413.75	0.749426	5.44e-24	1066.36	1074.42	1022.02	1674.06	1838.15	1807.48	1.68112
ENSG00000214708	AC090616.2	36.5176	0.748777	0.0398677	24.0931	27.1116	31.1592	42.6353	64.4547	29.652	1.68037
ENSG00000184678	HIST2H2BE	2342.54	0.747582	8.74e-17	1826.74	1810.45	1605.74	3218.97	2501.8	3091.54	1.67898
ENSG00000258352	RP11-23J18.1	32.363	0.746991	0.0386196	27.9479	23.0951	20.7728	46.3973	33.421	42.5441	1.67829
ENSG00000137331	IER3	848.448	0.746903	1.18e-12	732.911	612.522	548.402	1113.53	1079.02	1004.3	1.67819
ENSG00000229413	RP11-274B21.12	139.441	0.745719	0.00221103	58.7871	125.517	131.907	190.605	163.524	166.309	1.67681
ENSG00000172478	C2orf54	597.496	0.74567	6.44e-15	451.022	430.774	457.001	713.515	759.133	773.53	1.67675
ENSG00000117707	PROX1	1351.25	0.743765	2.2e-16	1076.48	975.015	975.282	1764.35	1474.1	1842.29	1.67454
ENSG00000112655	PTK7	4479.54	0.743151	5.05e-38	3439.52	3406.02	3202.12	5600.28	5550.27	5679	1.67383
ENSG00000244242	IFITM10	352.596	0.742455	2.92e-09	254.423	277.141	260.698	482.783	386.728	453.804	1.67302
ENSG00000142606	MMEL1	106.669	0.74191	0.000473824	71.3154	94.3886	74.782	126.652	118.167	154.706	1.67239
ENSG00000166710	B2M	32554.3	0.741815	1.3e-29	22843.6	26385.6	23871	42255.4	42007.8	37962.3	1.67228
ENSG00000110944	IL23A	228.456	0.739918	1.93e-05	200.936	143.591	166.182	225.717	337.79	296.52	1.67008
ENSG00000255867	DENND5B-AS1	41.2311	0.737977	0.0277405	21.6837	40.1654	32.1978	50.1592	47.7442	55.4363	1.66784
ENSG00000161798	AQP5	1105.17	0.737468	9.65e-14	822.055	843.473	821.564	1206.33	1616.14	1321.45	1.66725
ENSG00000267128	RNF157-AS1	38.6955	0.737398	0.028926	22.6475	29.1199	36.3524	52.6672	50.1314	41.2549	1.66717
ENSG00000242173	ARHGDIG	66.7342	0.737099	0.00354679	43.8494	52.215	55.0479	86.5247	76.3908	86.3775	1.66682
ENSG00000261324	RP11-174G6.5	265.084	0.736975	3.01e-08	193.226	209.864	194.226	316.003	349.726	327.461	1.66668
ENSG00000271602	KRT8P49	97.921	0.736759	0.00548492	54.9322	62.2563	104.903	102.826	101.456	161.152	1.66643
ENSG00000243811	APOBEC3D	32.3756	0.735853	0.040847	26.5024	19.0786	27.0046	43.8893	42.9698	34.8088	1.66538
ENSG00000235944	ZNF815P	46.9551	0.735619	0.031524	24.0931	32.1323	50.8933	76.4928	46.5506	51.5686	1.66511
ENSG00000057657	PRDM1	733.803	0.734914	6.02e-13	608.591	490.018	549.44	909.136	988.305	857.329	1.6643
ENSG00000141542	RAB40B	822.432	0.733133	1.9e-13	627.383	655.7	569.174	1148.65	919.076	1014.61	1.66224
ENSG00000204060	FOXO6	143.639	0.731408	4.07e-05	102.155	111.459	111.134	160.51	175.46	201.118	1.66026
ENSG00000166920	C15orf48	152.92	0.729634	0.000157949	91.0717	136.562	120.482	169.287	219.623	180.49	1.65822
ENSG00000130810	PPAN	61.7337	0.729167	0.00624587	50.1136	51.2109	37.391	87.7786	70.4227	73.4853	1.65768
ENSG00000175147	TMEM51-AS1	64.5211	0.728582	0.00522102	46.7405	47.1943	51.932	85.2707	64.4547	91.5344	1.65701
ENSG00000127129	EDN2	332.939	0.728541	0.0432313	224.065	260.071	267.969	524.164	232.753	488.613	1.65696
ENSG00000150687	PRSS23	1992.29	0.727987	1.32e-20	1563.16	1387.71	1545.5	2540.56	2272.63	2644.18	1.65633
ENSG00000115657	ABCB6	163.812	0.72777	0.000194132	89.1443	151.624	132.946	210.669	207.687	190.804	1.65608
ENSG00000213859	KCTD11	1312.39	0.727565	1.67e-12	883.251	1018.19	1067.72	1756.83	1366.68	1781.7	1.65584
ENSG00000204740	MALRD1	35.8991	0.727413	0.0426606	28.9117	33.1364	18.6955	33.8575	45.357	55.4363	1.65567
ENSG00000260231	JHDM1D-AS1	46.2994	0.727029	0.0224209	39.5126	26.1075	38.4297	42.6353	69.2291	61.8824	1.65523
ENSG00000165312	OTUD1	772.839	0.725178	2e-16	566.187	586.415	597.218	912.898	1007.4	966.912	1.6531
ENSG00000116883	RP11-268J15.5	412.368	0.724939	1.42e-06	349.831	300.236	279.394	599.403	381.954	563.387	1.65283
ENSG00000114737	CISH	73.9128	0.724616	0.00268266	59.2689	51.2109	56.0865	102.826	79.9716	94.1128	1.65246
ENSG00000143365	RORC	131.337	0.724393	0.000154804	89.6262	120.496	88.2843	159.256	173.073	157.284	1.6522
ENSG00000165272	AQP3	6693.36	0.723872	8.32e-31	5329.38	5113.05	4695.69	8275.02	8078.32	8668.69	1.65161
ENSG00000154265	ABCA5	663.476	0.723486	1.17e-14	487.643	536.208	478.813	828.881	799.716	849.593	1.65117
ENSG00000099840	IZUMO4	122.065	0.723144	0.000349985	97.3359	73.3018	104.903	163.017	130.103	163.73	1.65078
ENSG00000141293	SKAP1	957.709	0.722659	7.49e-19	714.6	706.911	747.82	1142.38	1232.99	1201.55	1.65022
ENSG00000103460	TOX3	775.742	0.719892	6.12e-16	615.818	573.361	566.058	919.168	1000.24	979.804	1.64706
ENSG00000130821	SLC6A8	11219.8	0.719694	4.28e-23	8544.36	8389.54	8498.15	14390.7	12217.7	15278.5	1.64683
ENSG00000215039	CD27-AS1	113.313	0.716667	0.000365618	72.2792	91.3762	95.5548	135.43	140.845	144.392	1.64338
ENSG00000092758	COL9A3	4559.03	0.715787	7.95e-23	3293.52	3367.87	3694.44	5354.5	5411.81	6232.07	1.64238
ENSG00000140279	DUOX2	95.9821	0.715733	0.00347952	66.9787	67.277	84.1298	121.636	81.1652	154.706	1.64232
ENSG00000263325	LA16c-325D7.1	110.421	0.715233	0.000501141	69.8699	87.3597	95.5548	145.462	128.909	135.368	1.64175
ENSG00000186007	LEMD1	71.5222	0.715198	0.00386525	45.2949	57.2357	61.2797	85.2707	85.9396	94.1128	1.64171
ENSG00000077063	CTTNBP2	82.9714	0.715083	0.0015914	62.1601	68.2811	58.1638	106.588	109.812	92.8236	1.64158
ENSG00000166128	RAB8B	1143.7	0.714364	4.49e-20	867.35	890.667	840.259	1494.74	1384.58	1384.62	1.64076
ENSG00000178814	OPLAH	232.187	0.711048	4.9e-06	151.786	171.707	207.728	317.257	266.174	278.471	1.63699
ENSG00000175920	DOK7	370.951	0.710189	8.26e-10	279.479	264.087	301.205	448.925	467.893	464.118	1.63602
ENSG00000185668	POU3F1	37.9429	0.709731	0.0456583	34.694	34.1406	16.6182	53.9212	40.5826	47.701	1.6355
ENSG00000136048	DRAM1	1057.63	0.709019	6.12e-16	796.034	873.597	739.511	1344.27	1371.45	1220.89	1.63469
ENSG00000110092	CCND1	2607.51	0.707988	1.07e-26	2106.21	1901.83	1925.64	3305.49	3189.31	3216.59	1.63352
ENSG00000176289	IDSP1	40.5697	0.706749	0.0369412	24.0931	34.1406	35.3137	37.6194	63.2611	48.9902	1.63212
ENSG00000160050	CCDC28B	254.385	0.706465	2.32e-07	185.998	208.86	185.916	305.971	304.369	335.196	1.6318
ENSG00000144369	FAM171B	36.5278	0.706369	0.0381724	30.8391	28.1158	23.8887	38.8734	54.9059	42.5441	1.63169
ENSG00000279453	RP3-425C14.4	282.8	0.705495	7.26e-07	226.957	235.972	180.723	372.432	370.018	310.701	1.6307
ENSG00000250461	RP11-631M6.2	83.042	0.705276	0.024527	46.7405	107.442	36.3524	122.89	90.714	94.1128	1.63046
ENSG00000138152	BTBD16	721.105	0.704619	8.76e-14	570.042	580.39	492.315	876.532	886.849	920.5	1.62971
ENSG00000223768	LINC00205	247.291	0.704086	8.5e-07	168.651	195.806	202.535	331.051	300.789	284.917	1.62911
ENSG00000196440	ARMCX4	167.505	0.703546	2.65e-05	126.729	118.488	137.1	209.415	183.815	229.48	1.6285
ENSG00000160932	LY6E	6143.13	0.702394	2.01e-22	4965.1	4602.95	4456.8	7204.12	8425.66	7204.14	1.6272
ENSG00000051128	HOMER3	109.401	0.7022	0.000875849	78.5434	70.2894	101.787	117.874	139.652	148.26	1.62698
ENSG00000141576	RNF157	59.6758	0.699791	0.0209465	56.8596	50.2067	28.0433	58.9371	93.1012	70.9069	1.62427
ENSG00000144843	ADPRH	56.0966	0.69901	0.0107099	44.3312	39.1612	44.6615	72.7309	76.3908	59.3039	1.62339
ENSG00000159200	RCAN1	1102.91	0.696903	6.68e-12	850.003	855.523	819.486	1231.41	1622.11	1238.94	1.62102
ENSG00000225135	RP11-361F15.2	91.8376	0.696058	0.00120255	65.0512	72.2977	73.7434	121.636	107.425	110.873	1.62007
ENSG00000130303	BST2	7829.25	0.694878	2.12e-34	5885.93	6057.94	5997.1	9249.36	10193.4	9591.77	1.61875
ENSG00000148344	PTGES	268.846	0.694262	5.47e-07	201.418	208.86	206.689	307.225	380.76	308.123	1.61806
ENSG00000197774	EME2	2108.06	0.694151	4.21e-22	1571.83	1738.16	1523.68	2569.41	2710.68	2534.6	1.61793
ENSG00000170581	STAT2	3323.11	0.694049	1.32e-23	2628.55	2432.01	2551.94	4347.55	3770.6	4208	1.61782
ENSG00000227946	AC007383.3	57.3759	0.693573	0.0131854	39.0307	37.153	56.0865	75.2388	63.2611	73.4853	1.61728
ENSG00000204920	ZNF155	66.9414	0.693453	0.00703226	53.0047	50.2067	49.8547	96.5565	65.6483	86.3775	1.61715
ENSG00000180061	TMEM150B	164.834	0.692855	4.46e-05	144.558	113.467	117.366	206.907	201.719	204.985	1.61648
ENSG00000211445	GPX3	1369.06	0.692844	2.77e-19	1115.03	1027.23	991.9	1753.06	1693.73	1633.44	1.61647
ENSG00000235790	RP11-73M7.6	97.2186	0.692665	0.00402626	51.0773	84.3473	90.3616	119.128	130.103	108.294	1.61627
ENSG00000185404	SP140L	1716.24	0.691557	3.87e-21	1361.74	1349.56	1222.48	2150.58	2029.13	2183.93	1.61503
ENSG00000181577	C6orf223	318.18	0.6911	5.54e-07	222.138	236.976	273.162	432.623	334.21	409.971	1.61451
ENSG00000158023	WDR66	265.097	0.690043	9.72e-07	213.946	201.831	191.11	339.829	282.885	360.981	1.61333
ENSG00000215440	NPEPL1	125.998	0.689968	0.000476875	84.3257	88.3638	118.405	165.525	157.556	141.814	1.61325
ENSG00000005379	BZRAP1	64.1395	0.689939	0.0072069	44.8131	54.2233	48.816	82.7627	70.4227	83.7991	1.61321
ENSG00000138792	ENPEP	160.607	0.68936	3.57e-05	123.838	123.509	121.521	204.399	212.462	177.912	1.61257
ENSG00000102312	PORCN	200.223	0.68913	1.19e-05	169.133	148.612	140.216	244.526	274.529	224.324	1.61231
ENSG00000160870	CYP3A7	185.962	0.688675	1.67e-05	129.621	141.583	157.873	248.288	224.398	214.01	1.6118
ENSG00000274383	CTD-2017F17.2	61.8823	0.688564	0.0307331	31.8028	67.277	44.6615	104.08	68.0355	55.4363	1.61168
ENSG00000235957	COX7CP1	103.087	0.688328	0.00640073	77.0978	67.277	92.4389	111.604	88.3268	181.779	1.61141
ENSG00000254827	SLC22A18AS	94.7182	0.688183	0.00478521	53.4866	90.3721	75.8207	131.668	91.9076	125.054	1.61125
ENSG00000108551	RASD1	129.943	0.688054	0.00128434	115.165	101.418	79.9752	180.573	118.167	184.358	1.61111
ENSG00000149043	SYT8	1035.78	0.687805	6.82e-16	769.532	765.15	847.53	1225.14	1232.99	1374.3	1.61083
ENSG00000271218	RP3-523E19.2	86.0653	0.6875	0.00207204	68.9061	68.2811	60.2411	106.588	116.973	95.402	1.61049
ENSG00000247157	LINC01252	63.8121	0.686828	0.00948118	45.7768	41.1695	60.2411	86.5247	69.2291	79.9314	1.60974
ENSG00000173702	MUC13	4153.44	0.686042	3.74e-19	3387	3055.58	3105.53	4826.57	5743.63	4802.33	1.60886
ENSG00000123240	OPTN	4768.59	0.685221	2.52e-25	3692.5	3634.97	3641.47	6071.77	5358.1	6212.73	1.60795
ENSG00000268350	FAM156A	46.1483	0.685029	0.0295486	28.4298	36.1488	42.5842	46.3973	53.7123	69.6177	1.60773
ENSG00000136010	ALDH1L2	47.9658	0.684756	0.0196984	34.2121	40.1654	36.3524	63.953	52.5186	60.5932	1.60743
ENSG00000152926	ZNF117	300.969	0.684251	3.84e-07	248.64	233.963	207.728	412.56	334.21	368.716	1.60687
ENSG00000172794	RAB37	63.3635	0.684075	0.00817929	48.668	44.1819	52.9706	87.7786	69.2291	77.353	1.60667
ENSG00000111817	DSE	45.7563	0.683725	0.0300895	38.5489	39.1612	27.0046	46.3973	52.5186	70.9069	1.60628
ENSG00000197536	C5orf56	359.56	0.683707	8.55e-09	296.826	256.054	272.123	451.433	429.698	451.226	1.60626
ENSG00000164099	PRSS12	669.181	0.682617	2.33e-13	499.208	506.084	538.015	813.833	868.945	789	1.60505
ENSG00000157227	MMP14	439.936	0.682405	5.45e-10	361.878	321.323	327.171	517.894	546.671	564.677	1.60481
ENSG00000236499	LINC00896	122.778	0.681746	0.000361051	87.6987	99.4093	96.5935	156.748	132.49	163.73	1.60408
ENSG00000104894	CD37	334.423	0.681647	1.64e-06	270.806	261.075	236.81	406.29	337.79	493.77	1.60397
ENSG00000258301	RP11-488C13.5	37.4609	0.679528	0.0391572	26.5024	28.1158	32.1978	43.8893	48.9378	45.1226	1.60162
ENSG00000141068	KSR1	330.114	0.679115	1.4e-08	257.796	258.063	245.119	397.512	422.536	399.657	1.60116
ENSG00000115415	STAT1	20465.8	0.679109	4.36e-38	16346.7	15070.1	15785.2	25011.9	25704.3	24876.7	1.60115
ENSG00000186529	CYP4F3	190.066	0.678844	8.56e-05	157.569	114.471	165.144	262.082	206.494	234.637	1.60086
ENSG00000273477	RP11-196O16.1	45.731	0.678839	0.0270368	29.8754	44.1819	32.1978	53.9212	54.9059	59.3039	1.60085
ENSG00000167771	RCOR2	48.2163	0.678739	0.0190629	37.5852	36.1488	37.391	60.1911	56.0995	61.8824	1.60074
ENSG00000104951	IL4I1	634.36	0.678485	3.49e-12	509.809	446.84	504.779	742.357	790.167	812.206	1.60046
ENSG00000204580	DDR1	9689.44	0.678416	2.41e-29	7280.92	7332.19	7746.17	11879	11231.8	12666.5	1.60038
ENSG00000100373	UPK3A	113.513	0.67806	0.00119261	81.4345	103.426	77.8979	115.366	161.137	141.814	1.59999
ENSG00000197558	SSPO	89.202	0.677892	0.00218719	71.7973	74.306	59.2024	121.636	103.844	104.427	1.5998
ENSG00000242992	FTH1P4	162.947	0.677165	0.000449078	118.538	94.3886	164.105	214.431	183.815	202.407	1.59899
ENSG00000273226	RP11-513M16.8	64.1081	0.676655	0.0250412	31.8028	71.2935	46.7388	85.2707	64.4547	85.0883	1.59843
ENSG00000213930	GALT	417.346	0.675711	2.19e-09	314.173	339.397	311.592	490.306	557.414	491.191	1.59738
ENSG00000107249	GLIS3	792.142	0.674733	7.78e-14	637.502	628.588	561.904	958.041	1020.53	946.285	1.5963
ENSG00000169442	CD52	49.8925	0.674246	0.0301488	36.6214	31.1282	47.7774	76.4928	44.1634	63.1716	1.59576
ENSG00000165238	WNK2	1108.27	0.67406	3.97e-15	904.935	850.502	802.868	1276.55	1475.3	1339.5	1.59556
ENSG00000205220	PSMB10	565.988	0.67387	9.52e-08	345.013	458.889	511.011	679.657	692.291	709.069	1.59535
ENSG00000148204	CRB2	85.2849	0.673853	0.00242739	60.2326	71.2935	66.4729	101.572	103.844	108.294	1.59533
ENSG00000172367	PDZD3	70.3812	0.672508	0.00670129	56.3777	55.2274	50.8933	71.4769	95.4885	92.8236	1.59384
ENSG00000137880	GCHFR	81.794	0.672234	0.00879036	45.2949	73.3018	72.7047	85.2707	94.2948	119.897	1.59354
ENSG00000140835	CHST4	64.4254	0.672132	0.0114302	51.0773	52.215	45.7001	68.9689	100.263	68.3285	1.59343
ENSG00000079112	CDH17	104.573	0.671983	0.00224077	94.4448	79.3266	66.4729	106.588	150.394	130.211	1.59326
ENSG00000144452	ABCA12	62.4069	0.671609	0.0122632	40.4763	56.2315	48.816	63.953	81.1652	83.7991	1.59285
ENSG00000140280	LYSMD2	553.714	0.670605	8.59e-12	434.157	443.827	402.992	690.943	685.13	665.236	1.59174
ENSG00000279926	RP3-406P24.5	105.444	0.66922	0.0013654	70.3517	92.3804	83.0911	114.112	136.071	136.657	1.59021
ENSG00000104093	DMXL2	5003.32	0.669204	4.51e-25	3810.08	3940.22	3841.93	6015.34	6649.58	5762.8	1.5902
ENSG00000116990	MYCL	233.082	0.66907	1.47e-06	176.843	176.728	186.955	277.13	297.208	283.628	1.59005
ENSG00000142102	ATHL1	7008.86	0.668848	6.77e-23	5313	5753.69	5173.46	8025.48	9316.09	8471.44	1.5898
ENSG00000259668	RP11-707P17.2	169.199	0.668748	0.000678145	103.6	174.719	116.328	213.177	225.591	181.779	1.58969
ENSG00000279464	RP11-17P16.1	42.653	0.667278	0.032529	31.8028	39.1612	28.0433	53.9212	50.1314	52.8579	1.58807
ENSG00000102854	MSLN	368.071	0.666153	1.91e-07	316.583	252.038	281.471	446.417	412.988	498.927	1.58684
ENSG00000184012	TMPRSS2	1795.68	0.66534	1.46e-23	1364.15	1419.85	1384.51	2191.96	2245.17	2168.46	1.58594
ENSG00000213949	ITGA1	5163.35	0.664854	1.26e-31	3912.23	4174.19	3899.05	6424.14	6333.27	6237.23	1.58541
ENSG00000180573	HIST1H2AC	2269.67	0.664606	9.12e-24	1759.76	1797.4	1710.64	2869.11	2840.78	2640.31	1.58514
ENSG00000183734	ASCL2	161.546	0.66454	9.69e-05	139.258	116.48	117.366	186.843	217.236	192.093	1.58506
ENSG00000279862	RP11-423E7.2	45.1615	0.663969	0.0419653	40.9582	35.1447	28.0433	42.6353	75.1972	48.9902	1.58444
ENSG00000142694	EVA1B	272.486	0.660982	4e-06	199.49	221.914	212.921	348.607	278.11	373.873	1.58116
ENSG00000154309	DISP1	177.835	0.659719	3.93e-05	145.04	139.575	127.753	218.193	200.526	235.927	1.57977
ENSG00000229677	RP11-383F6.1	49.4439	0.658529	0.0280123	36.6214	42.1736	36.3524	60.1911	46.5506	74.7745	1.57847
ENSG00000272579	RP11-101E13.5	203.343	0.656315	0.000288184	121.429	194.802	160.989	243.272	281.691	217.878	1.57605
ENSG00000182165	TP53TG1	61.8365	0.656108	0.0335523	27.9479	63.2605	55.0479	63.953	84.746	76.0638	1.57583
ENSG00000118690	ARMC2	116.372	0.654577	0.000918468	98.7815	90.3721	81.0139	135.43	161.137	131.5	1.57415
ENSG00000257086	RP11-783K16.13	48.299	0.654479	0.0271911	37.1033	41.1695	34.2751	67.715	48.9378	60.5932	1.57405
ENSG00000111110	PPM1H	1500.15	0.654223	1.67e-17	1239.35	1185.88	1066.68	1839.59	1863.22	1806.19	1.57377
ENSG00000225889	AC074289.1	167.139	0.653517	0.000196423	118.538	127.525	145.409	178.065	239.915	193.382	1.573
ENSG00000129757	CDKN1C	139.836	0.653363	0.000766186	133.957	91.3762	97.6321	176.811	158.75	180.49	1.57283
ENSG00000235449	RP11-480I12.2	99.6211	0.652732	0.00223754	80.4708	68.2811	83.0911	119.128	106.231	140.525	1.57214
ENSG00000158125	XDH	286.69	0.652529	2.5e-07	221.656	217.897	229.539	357.384	353.307	340.353	1.57192
ENSG00000161955	TNFSF13	276.228	0.651523	6.27e-07	207.682	214.885	223.307	322.273	360.469	328.75	1.57083
ENSG00000121753	BAI2	251.968	0.651192	5.03e-06	199.49	189.781	198.38	354.877	280.497	288.784	1.57047
ENSG00000185215	TNFAIP2	32618.7	0.651023	0.000109412	26242.6	24725.8	25175.6	34448.1	48998.7	36121.3	1.57028
ENSG00000266445	RP13-991F5.2	41.8121	0.650853	0.0488615	35.1759	36.1488	25.966	60.1911	57.2931	36.0981	1.5701
ENSG00000232850	PTGES2-AS1	150.117	0.650422	0.000139813	124.802	117.484	106.98	186.843	180.234	184.358	1.56963
ENSG00000168010	ATG16L2	797.384	0.649827	8.73e-14	592.689	656.704	615.913	973.089	991.886	954.02	1.56898
ENSG00000184343	SRPK3	104.73	0.649789	0.00131622	79.5071	84.3473	81.0139	115.366	128.909	139.235	1.56894
ENSG00000273193	RP11-523G9.3	60.294	0.649715	0.0179355	46.2587	55.2274	39.4683	84.0167	78.778	58.0147	1.56886
ENSG00000106366	SERPINE1	809.351	0.649695	5.37e-07	675.569	624.572	588.908	858.977	1268.8	839.28	1.56884
ENSG00000173786	CNP	4109.15	0.649474	3.76e-24	3185.1	3088.72	3325.72	4687.38	5213.67	5154.29	1.5686
ENSG00000168386	FILIP1L	967.685	0.648708	2.31e-09	794.107	753.101	712.507	1142.38	1404.87	999.143	1.56776
ENSG00000127220	ABHD8	177.509	0.64805	8.04e-05	124.802	150.62	141.255	193.113	223.204	232.059	1.56705
ENSG00000174516	PELI3	313.466	0.647761	3.47e-07	226.957	266.096	242.003	387.48	399.858	358.402	1.56673
ENSG00000189366	ALG1L	241.341	0.647184	5.85e-06	168.651	194.802	203.573	290.924	310.337	279.76	1.56611
ENSG00000171889	MIR31HG	236.677	0.646576	7.96e-06	167.688	196.81	191.11	314.749	267.368	282.338	1.56545
ENSG00000117013	KCNQ4	264.602	0.645723	1.31e-05	234.184	181.748	200.457	305.971	370.018	295.231	1.56452
ENSG00000197165	SULT1A2	52.5795	0.645172	0.0307881	38.067	53.2191	32.1978	57.6831	77.5844	56.7255	1.56393
ENSG00000147168	IL2RG	99.6131	0.644357	0.002284	76.1341	82.339	74.782	111.604	111.005	141.814	1.56304
ENSG00000095596	CYP26A1	546.343	0.643697	2.2e-08	381.634	463.91	437.267	734.833	584.867	675.549	1.56233
ENSG00000140464	PML	3921.57	0.643598	8.64e-23	3189.44	2902.95	3085.8	4699.92	4567.93	5083.38	1.56222
ENSG00000170006	TMEM154	175.814	0.643324	0.000634603	150.823	135.558	123.598	231.986	156.362	256.554	1.56192
ENSG00000269399	CTD-3222D19.12	79.4008	0.643243	0.00564063	63.1238	60.2481	62.3184	89.0326	89.5204	112.162	1.56184
ENSG00000167723	TRPV3	268.368	0.641736	1.84e-06	218.283	205.848	203.573	359.892	306.757	315.858	1.56021
ENSG00000275874	LINC00162	68.7448	0.641398	0.00881515	53.0047	53.2191	55.0479	76.4928	88.3268	86.3775	1.55984
ENSG00000149243	KLHL35	247.373	0.641306	1.58e-05	204.309	177.732	196.303	270.86	280.497	354.534	1.55974
ENSG00000188488	SERPINA5	608.946	0.641239	6.45e-11	462.105	475.96	491.276	726.055	802.103	696.177	1.55967
ENSG00000181350	LRRC75A	429.858	0.640935	1.46e-07	349.349	282.162	374.949	520.402	495.346	556.941	1.55934
ENSG00000174684	B3GNT1	498.682	0.639905	1.24e-08	383.561	415.712	370.794	530.434	630.224	661.368	1.55823
ENSG00000131669	NINJ1	1964.03	0.638861	1.2e-12	1742.41	1357.59	1500.83	2199.48	2481.51	2502.37	1.5571
ENSG00000273691	RP11-617F23.2	66.592	0.638717	0.0142847	60.2326	54.2233	40.5069	84.0167	71.6163	88.9559	1.55694
ENSG00000121440	PDZRN3	73.9322	0.637704	0.0116892	66.4968	64.2646	41.5456	99.0645	87.1332	85.0883	1.55585
ENSG00000258738	RP11-73E17.2	43.2144	0.637025	0.0448911	33.2484	36.1488	32.1978	65.207	52.5186	39.9657	1.55512
ENSG00000178752	FAM132B	121.501	0.636721	0.000807607	90.108	100.413	95.5548	131.668	153.975	157.284	1.55479
ENSG00000260774	CTD-2083E4.4	206.064	0.636684	7.47e-05	159.978	180.744	143.332	289.67	243.496	219.167	1.55475
ENSG00000143416	SELENBP1	2359.32	0.636633	9.67e-21	1856.61	1892.79	1791.65	2760.01	3067.57	2787.29	1.5547
ENSG00000124107	SLPI	257.515	0.634704	5.8e-06	220.211	197.814	184.878	343.591	300.789	297.809	1.55262
ENSG00000069020	MAST4	993.997	0.634674	2.03e-13	781.097	792.262	763.4	1141.12	1329.68	1156.43	1.55259
ENSG00000085563	ABCB1	65.2755	0.634373	0.0164453	57.8233	52.215	42.5842	72.7309	96.6821	69.6177	1.55226
ENSG00000153246	PLA2R1	2048.19	0.633992	6.52e-14	1615.2	1558.42	1641.05	2709.85	2144.91	2619.69	1.55185
ENSG00000278978	RP11-164P12.5	100.159	0.633306	0.00323916	68.4243	78.3225	90.3616	106.588	136.071	121.186	1.55112
ENSG00000227954	TARID	48.4138	0.632603	0.0322238	33.7303	37.153	43.6228	60.1911	51.325	64.4608	1.55036
ENSG00000197409	HIST1H3D	59.9006	0.632374	0.0181218	51.5591	51.2109	37.391	75.2388	69.2291	74.7745	1.55011
ENSG00000069702	TGFBR3	428.639	0.631755	1.1e-06	354.65	342.41	310.553	553.005	589.641	421.574	1.54945
ENSG00000257084	U47924.27	68.4095	0.630003	0.0145074	50.1136	54.2233	57.1252	85.2707	64.4547	99.2696	1.54757
ENSG00000169228	RAB24	285.722	0.629739	0.000805403	146.004	243.001	288.742	319.765	337.79	379.03	1.54729
ENSG00000183773	AIFM3	245.245	0.629416	7.17e-06	187.926	185.765	204.612	273.368	293.627	326.172	1.54694
ENSG00000169129	AFAP1L2	1638.71	0.628966	5.31e-17	1271.15	1332.49	1257.79	2047.75	1834.57	2088.53	1.54646
ENSG00000105717	PBX4	198.069	0.628883	3.88e-05	145.522	163.674	158.912	219.447	249.464	251.397	1.54637
ENSG00000189319	FAM53B	422.704	0.628368	1.36e-08	348.867	319.315	326.133	484.037	538.316	519.554	1.54581
ENSG00000047457	CP	47.6136	0.628356	0.0424478	31.321	43.1778	38.4297	57.6831	44.1634	70.9069	1.5458
ENSG00000255200	AP003068.18	46.2024	0.628119	0.0423585	35.6577	45.1861	28.0433	63.953	48.9378	55.4363	1.54555
ENSG00000280114	RP5-875O13.7	62.5929	0.627802	0.0265441	37.1033	68.2811	43.6228	80.2548	72.8099	73.4853	1.54521
ENSG00000130489	SCO2	115.591	0.627793	0.00294686	85.7713	107.442	79.9752	114.112	168.298	137.946	1.5452
ENSG00000165092	ALDH1A1	43619.8	0.627409	2.66e-35	34186.1	34540.2	34118.3	54140.6	50601.7	54131.6	1.54479
ENSG00000268869	ESPNP	124.778	0.627385	0.00141763	87.2169	106.438	101.787	168.033	125.329	159.863	1.54476
ENSG00000163346	PBXIP1	2489.18	0.626621	3.29e-13	1961.66	1845.6	2062.74	3088.55	2610.42	3366.14	1.54394
ENSG00000171160	MORN4	129.169	0.626434	0.000640907	109.382	91.3762	102.825	155.494	159.943	155.995	1.54374
ENSG00000145217	SLC26A1	284.955	0.626137	1.05e-06	222.138	220.91	229.539	323.527	361.663	351.956	1.54343
ENSG00000128340	RAC2	531.286	0.625264	3.84e-10	433.193	407.679	411.301	628.244	675.581	631.716	1.54249
ENSG00000085831	TTC39A	1011.41	0.625193	9.08e-16	786.879	802.303	798.714	1215.11	1249.71	1215.73	1.54242
ENSG00000033170	FUT8	287.435	0.624779	2.79e-06	224.065	208.86	246.158	331.051	383.147	331.329	1.54197
ENSG00000238271	IFNWP19	78.7697	0.624345	0.0214537	39.9945	65.2687	83.0911	102.826	84.746	96.6912	1.54151
ENSG00000125967	NECAB3	680.476	0.623994	4.26e-10	593.171	483.993	524.513	798.786	853.428	828.966	1.54114
ENSG00000225969	ABHD11-AS1	89.6035	0.623584	0.0043247	75.1703	67.277	68.5502	99.0645	120.554	107.005	1.5407
ENSG00000003249	DBNDD1	599.757	0.622994	1.27e-09	506.436	460.898	445.576	717.277	676.774	791.579	1.54007
ENSG00000157350	ST3GAL2	2072.69	0.622739	2.66e-16	1673.02	1588.54	1633.78	2396.36	2778.71	2365.71	1.5398
ENSG00000177822	MGC45800	110.004	0.620514	0.00183213	78.5434	94.3886	88.2843	131.668	125.329	141.814	1.53742
ENSG00000116675	DNAJC6	60.925	0.620319	0.0289984	63.6057	42.1736	36.3524	72.7309	82.3588	68.3285	1.53722
ENSG00000176170	SPHK1	54.6828	0.618959	0.0327006	48.668	30.124	49.8547	72.7309	59.6803	67.0392	1.53577
ENSG00000166126	AMN	113.559	0.618795	0.00219803	85.2894	91.3762	92.4389	129.16	119.361	163.73	1.53559
ENSG00000257588	RP11-469H8.6	142.198	0.617869	0.00134775	102.155	115.475	120.482	146.716	213.655	154.706	1.53461
ENSG00000170542	SERPINB9	2475.18	0.616249	4.12e-17	2098.99	1948.02	1809.31	3142.48	2841.97	3010.32	1.53288
ENSG00000197647	ZNF433	55.7073	0.616045	0.0273404	42.4038	42.1736	47.7774	58.9371	82.3588	60.5932	1.53267
ENSG00000237061	RP11-956J14.1	80.9792	0.615667	0.0146918	51.0773	60.2481	82.0525	95.3025	81.1652	116.029	1.53227
ENSG00000196456	ZNF775	730.513	0.614944	5.05e-11	567.15	582.398	582.677	806.31	889.236	955.309	1.5315
ENSG00000141504	SAT2	180.014	0.614445	0.000123472	137.33	144.595	145.409	195.621	216.043	241.083	1.53097
ENSG00000210741	MIR196A1	70.3232	0.612648	0.0230701	41.9219	67.277	59.2024	100.318	66.8419	86.3775	1.52906
ENSG00000174307	PHLDA3	1577.1	0.612384	4.17e-11	1142.01	1199.94	1404.24	1911.07	1711.63	2093.69	1.52878
ENSG00000204934	ATP6V0E2-AS1	58.0752	0.612074	0.0262481	40.4763	42.1736	56.0865	72.7309	76.3908	60.5932	1.52846
ENSG00000273084	RP11-1275H24.3	52.9497	0.612048	0.0295324	37.5852	47.1943	41.5456	57.6831	69.2291	64.4608	1.52843
ENSG00000142632	ARHGEF19	1171.19	0.611312	1.35e-14	911.199	936.857	933.737	1330.47	1513.49	1401.38	1.52765
ENSG00000147689	FAM83A	1219.73	0.610595	6.67e-16	978.178	918.783	998.132	1467.16	1449.04	1507.09	1.52689
ENSG00000159184	HOXB13	191.885	0.610109	5.18e-05	153.232	150.62	151.641	224.463	231.559	239.794	1.52637
ENSG00000078018	MAP2	117.165	0.609819	0.00312431	95.8904	91.3762	90.3616	155.494	107.425	162.441	1.52607
ENSG00000164136	IL15	437.03	0.609387	4.74e-07	354.168	337.389	345.867	619.466	486.991	478.299	1.52561
ENSG00000100031	GGT1	427.507	0.607594	6.96e-07	352.24	311.282	352.099	462.719	596.803	489.902	1.52372
ENSG00000102524	TNFSF13B	81.3419	0.607549	0.0154292	53.9684	82.339	58.1638	112.858	77.5844	103.137	1.52367
ENSG00000106665	CLIP2	4445.22	0.606862	1.11e-23	3639.01	3470.29	3457.63	5163.89	5292.45	5648.06	1.52294
ENSG00000124251	TP53TG5	105.743	0.606179	0.00293913	92.0355	74.306	84.1298	134.176	132.49	117.319	1.52222
ENSG00000117984	CTSD	26440.9	0.606124	9.61e-25	19750	21429.2	21729.4	30336.3	33461.5	31939	1.52216
ENSG00000108786	HSD17B1	47.036	0.603456	0.0459926	30.3572	41.1695	41.5456	50.1592	59.6803	59.3039	1.51935
ENSG00000185522	LMNTD2	82.3382	0.601544	0.00835826	68.4243	71.2935	56.0865	95.3025	106.231	96.6912	1.51734
ENSG00000131171	SH3BGRL	2322.75	0.601495	3.2e-21	1835.89	1849.62	1851.89	2752.49	2914.78	2731.85	1.51729
ENSG00000151882	CCL28	384.188	0.60137	1.99e-07	303.091	324.335	288.742	458.957	492.959	437.044	1.51716
ENSG00000118503	TNFAIP3	1367.17	0.60122	4.05e-10	1117.92	1132.66	1007.48	1455.87	1909.77	1579.29	1.517
ENSG00000166444	ST5	2759.69	0.600797	5.18e-16	2097.54	2180.98	2305.78	3146.24	3654.82	3172.76	1.51655
ENSG00000263069	CTD-2047H16.4	155.898	0.600512	0.00180885	118.056	137.566	116.328	193.113	140.845	229.48	1.51625
ENSG00000244509	APOBEC3C	1885.19	0.600073	8.93e-13	1616.64	1560.42	1313.88	2254.66	2408.7	2156.86	1.51579
ENSG00000164989	CCDC171	104.495	0.5995	0.00302631	76.6159	83.3432	90.3616	126.652	130.103	119.897	1.51519
ENSG00000158786	PLA2G2F	146.365	0.597682	0.000547458	111.31	117.484	121.521	175.557	188.59	163.73	1.51328
ENSG00000112149	CD83	100.509	0.597483	0.0168403	80.4708	64.2646	95.5548	122.89	159.943	79.9314	1.51307
ENSG00000228506	RP11-98I9.4	185.476	0.597124	0.000307964	154.677	154.637	132.946	214.431	260.206	195.961	1.5127
ENSG00000062282	DGAT2	435.994	0.596469	1.27e-07	314.173	370.526	360.408	542.974	526.38	501.505	1.51201
ENSG00000163131	CTSS	1177.67	0.594212	1.24e-13	974.323	923.804	914.003	1423.27	1326.1	1504.52	1.50965
ENSG00000149177	PTPRJ	3537.89	0.593319	1.76e-15	2977.9	2956.17	2522.85	4156.95	4520.18	4093.26	1.50871
ENSG00000181016	LSMEM1	590.709	0.591367	5.44e-08	445.721	512.109	458.04	803.802	652.902	671.682	1.50667
ENSG00000186047	DLEU7	160.028	0.589844	0.000933817	111.792	150.62	122.559	194.367	170.686	210.142	1.50508
ENSG00000112096	SOD2	13486.3	0.589516	5.47e-17	10633.7	10757.3	10917.1	15380.1	18235.9	14993.6	1.50474
ENSG00000163827	LRRC2	58.0806	0.589209	0.0488597	30.8391	57.2357	52.9706	79.0008	70.4227	58.0147	1.50442
ENSG00000275966	RP11-1055B8.9	112.762	0.589075	0.00539674	70.3517	102.422	99.7094	134.176	122.941	146.971	1.50428
ENSG00000204052	LRRC73	96.6158	0.588862	0.00769256	92.5173	66.2729	70.6275	110.35	111.005	128.922	1.50406
ENSG00000162066	AMDHD2	658.395	0.587784	7.57e-07	475.115	477.968	628.377	838.913	695.872	834.123	1.50294
ENSG00000188760	TMEM198	115.171	0.587693	0.00809464	78.5434	99.4093	99.7094	97.8105	164.718	150.838	1.50284
ENSG00000174132	FAM174A	290.615	0.586631	3.59e-06	230.33	228.943	237.848	348.607	331.822	366.137	1.50174
ENSG00000148926	ADM	3560.22	0.585893	9.53e-19	2897.91	2851.74	2788.75	4326.23	3949.64	4547.07	1.50097
ENSG00000165949	IFI27	12175.4	0.585815	1.54e-20	8911.54	9940.93	10367.7	14802	14214.6	14815.7	1.50089
ENSG00000230364	RPL4P3	89.1355	0.585188	0.0336299	49.6317	60.2481	105.941	109.096	83.5524	126.343	1.50023
ENSG00000058335	RASGRF1	80.6274	0.584986	0.0185326	78.5434	65.2687	47.7774	96.5565	84.746	110.873	1.50002

## Sheet: Legends
Differentially upregulated genes (p<0.05, 1.5 fold) in Salmonella infected IRGM shRNA knockdown cells compared to control cells.
