# Supplementary material for: Selective autophagy of RIPosomes maintains innate immune homeostasis during bacterial infection
Source: EMBO J. 2022 Oct 11;41(23):e111289. doi: 10.15252/embj.2022111289 (PMC9713718; doi:10.15252/embj.2022111289)
Supplement: Supplementary file 6 — Dataset EV4 [file EMBJ-41-e111289-s011.xls]

## Sheet: Dataset EV4
ABCA4
ABCB6
ABCD1
ABHD11-AS1
ABHD8
ADM
ADPRH
AF064858.7
AFAP1L2
AK1
ALDH3B2
ALG1L
AMDHD2
AMIGO1
AMN
ANGPTL4
ANKFN1
ANKRD1
APOD
APOL2
ARHGEF19
ASCL2
ATP6V0E2-AS1
AZIN2
B3GNT8
BATF2
BMS1P18
C15orf48
C3
C5orf56
C6orf222
CAPS
CARD14
CCL20
CCL22
CCL28
CCND1
CD37
CD4
CD52
CD83
CDKN1C
CDRT1
CETP
CHD5
CHKB
CHST4
CLCA4
CLIC5
CLIP2
CLN3
CNP
CP
CPNE5
CPSF4L
CRB2
CSF2
CTSD
CTSS
CXCL1
CXCL10
CXCL2
CXCL3
CXCL5
CXCL6
CYP26A1
CYP4F3
DBNDD1
DDR1
DEGS1
DENND5B-AS1
DGAT2
DISP1
DLG2
DLGAP4-AS1
DNAH2
DNAJC19P5
DSE
DUOX2
EBI3
EDN2
ESPNP
FAHD2P1
FAM156A
FAM171B
FAM174A
FAM43A
FAM53B
FAM83A
FILIP1L
FTH1P4
FUT8
GALT
GATSL3
GCHFR
GPR128
GPT
HMOX1
HOMER3
HOXB1
HOXB13
HRASLS2
HSD17B1
ICAM1
ICAM2
IDSP1
IER3
IKBKE
IL17C
IL1A
IL1B
IL23A
IL32
IL36G
IL4I1
IRAK2
JHDM1D-AS1
KCNJ2
KCNQ4
KCTD11
KLHDC7B
KLHL35
KLRC3
KRT18P55
KRT8P49
KRT8P9
LA16c-325D7.1
LDLRAD2
LGALS9
LGALS9C
LMO2
LRRC61
LRRC73
LRRC75A
LRRC75B
LY6E
LYPD6B
LYSMD2
MAGEB17
MALRD1
MAP2
MIR196A1
MIR31HG
MIR4768
MMEL1
MMP13
MUC13
NEURL3
NINJ1
NMU
NUAK2
NWD1
ODF3B
PAN3-AS1
PARP12
PBX4
PDZD3
PDZK1IP1
PELI3
PHLDA3
PIGR
PLA2G2F
PLAT
PLBD1
PML
PON1
POU3F1
PPAN
PPM1H
PRDM1
PRKAG3
PRR25
PSD2
PSMB10
PSTPIP2
PTGES
PTGES2-AS1
PTPRJ
PTPRR
RAB24
RAB37
RAC2
RASD1
RASGRF1
RCAN1
RNF157
RNF213
RPL34P33
RPL4P3
RPS14P4
RXFP4
SCO2
SELENBP1
SERPINA3
SERPINA5
SERPINB9
SERPINE1
SLC22A1
SLC22A18AS
SLC26A1
SLC26A9
SLC30A4
SLC6A8
SLCO4A1-AS1
SLPI
SMIM24
SND1-IT1
SOD2
SP110
SP140
SPHK1
ST3GAL2
ST5
TAPBPL
TCF21
TH
THTPA
TLR4
TMEM198
TMEM240
TNFAIP2
TNFSF13
TNFSF13B
TOX3
TP53TG1
TP53TG5
VKORC1
WFDC3
WNK2
XDH
YES1P1
ZMYND15
ZNF155
ZNF529
ZNF772

## Sheet: Legends
To define the IRGM-dependent transcriptome that is upregulated upon Salmonella infection, we filtered out all the basal level deferentially upregulated genes (in IRGM KD vs control) and performed Reactome pathway analysis (RPA) with the rest of the genes. The list of those genes with which RPA is performed are shown in this dataset.
