# Supplementary material for: Selective autophagy of RIPosomes maintains innate immune homeostasis during bacterial infection
Source: EMBO J. 2022 Oct 11;41(23):e111289. doi: 10.15252/embj.2022111289 (PMC9713718; doi:10.15252/embj.2022111289)
Supplement: Supplementary file 7 — Dataset EV5 [file EMBJ-41-e111289-s002.xls]

## Sheet: Dataset EV5
gene	Symbol	baseMean	log2FoldChange	pvalue	WT_1	WT_2	WT_3	IRGM CRISPR 1	IRGM CRISPR 3	IRGM CRISPR 3
ENSG00000111335	OAS2	1884.79	3.48099	0	326.033	316.565	286.19	3699.35	3241.21	3439.37
ENSG00000157601	MX1	3096.49	2.86984	0	829.436	661.552	745.797	5274.88	5500.9	5566.4
ENSG00000167601	AXL	1994.93	2.79613	0	531.085	503.76	471.31	3390.49	3582	3490.96
ENSG00000126709	IFI6	6220.1	2.78959	0	1563.52	1562.24	1590.54	9658.36	11880.8	11065.1
ENSG00000111331	OAS3	11726.9	2.31325	0	3627.37	4117.3	4040.71	18917.3	19644.8	20013.9
ENSG00000115415	STAT1	7059.34	2.14118	0	2681.06	2625.63	2519.33	11938.1	10885.1	11706.7
ENSG00000165949	IFI27	5485.88	2.21211	6.41635e-306	1932.62	1948.39	1961.84	8431.95	9203.72	9436.76
ENSG00000183486	MX2	1527.34	2.88543	2.15001e-293	349.614	369.489	373.431	2589.65	2760.45	2721.4
ENSG00000185885	IFITM1	923.544	5.27022	1.44677e-280	49.2125	47.0437	43.6201	1679.15	1863.91	1858.33
ENSG00000173193	PARP14	9924.39	2.11068	1.91312e-255	3796.54	3808.58	3588.55	17494.7	15015.4	15842.6
ENSG00000185745	IFIT1	1898.08	2.65472	8.09545e-249	509.555	544.923	505.355	3549.45	3094.57	3184.64
ENSG00000142089	IFITM3	1691.24	2.80706	1.81131e-231	393.7	439.075	436.201	2681.2	3202.89	2994.4
ENSG00000137959	IFI44L	978.839	3.92868	5.14935e-230	114.829	147.992	97.8792	2028.26	1728.93	1755.15
ENSG00000119917	IFIT3	1833.13	2.18461	9.14595e-201	653.091	640.97	689.41	3163.11	2902.93	2949.26
ENSG00000187608	ISG15	6768.09	2.23833	1.8475e-195	2341.7	2424.71	2335.27	9703.64	12364.1	11439.1
ENSG00000138496	PARP9	2386.68	2.10962	5.37566e-194	928.886	926.173	837.293	4032.37	3633.66	3961.72
ENSG00000137965	IFI44	1608.93	2.54314	4.2484e-191	481.872	450.835	480.885	3027.29	2498.82	2713.87
ENSG00000156587	UBE2L6	647.542	3.57226	2.0731e-189	89.1977	105.848	106.39	1178.12	1255.66	1150.04
ENSG00000138642	HERC6	1065.7	2.52172	4.63349e-185	331.159	314.605	302.149	1887.41	1748.92	1809.97
ENSG00000105559	PLEKHA4	1599.82	2.2579	1.03342e-178	547.489	546.883	565.997	2426.66	2775.45	2736.44
ENSG00000115414	FN1	505.809	4.98358	4.92656e-173	30.7578	30.3824	31.9171	971.873	1001.53	968.396
ENSG00000107201	DDX58	2275.28	2.37442	3.65243e-165	713.581	725.257	768.139	4363.37	3434.52	3646.8
ENSG00000132530	XAF1	513.744	4.11081	1.45763e-164	56.3893	59.7847	52.1313	945.715	906.54	1061.9
ENSG00000131016	AKAP12	2982.94	1.54786	4.25807e-163	1520.46	1518.14	1522.45	4445.87	4407.72	4483
ENSG00000089127	OAS1	3534.74	1.5907	1.02176e-156	1661.95	1813.14	1810.77	5224.57	5250.93	5447.09
ENSG00000117115	PADI2	1689.12	2.0282	1.24391e-151	596.702	685.074	713.88	2625.87	2733.79	2779.44
ENSG00000115267	IFIH1	1646.56	1.89177	9.02289e-150	718.708	691.934	686.219	2735.53	2517.98	2529.01
ENSG00000059378	PARP12	1802.43	1.81354	8.93938e-149	775.097	836.006	784.098	2729.49	2910.43	2779.44
ENSG00000069702	TGFBR3	604.374	2.86835	1.58453e-145	147.638	137.211	152.138	1099.65	1029.86	1059.75
ENSG00000137628	DDX60	1016.83	2.36903	2.16708e-144	320.907	331.266	337.258	1865.27	1637.27	1608.98
ENSG00000160710	ADAR	9913.82	1.16322	3.80079e-140	6102.35	6158.8	6099.37	13802.4	13487.3	13832.7
ENSG00000101347	SAMHD1	1374.29	1.94741	4.43847e-136	543.388	564.524	589.403	2222.43	2053.88	2272.13
ENSG00000188313	PLSCR1	3018.91	1.56056	2.15982e-131	1575.83	1523.04	1486.27	4785.92	4292.73	4449.68
ENSG00000170581	STAT2	1669.87	1.72085	2.43646e-128	743.314	765.44	823.462	2624.86	2487.99	2574.15
ENSG00000163840	DTX3L	3030.68	1.58194	1.05008e-127	1572.75	1537.74	1441.59	4844.27	4347.73	4440.01
ENSG00000114268	PFKFB4	3258.55	1.39286	2.69207e-127	1880.33	1743.56	1768.21	4687.33	4712.68	4759.22
ENSG00000136720	HS6ST1	1418.73	2.11419	3.25662e-127	509.555	534.142	554.294	2054.41	2517.98	2341.99
ENSG00000073756	PTGS2	2492.2	1.76255	6.33187e-120	1152.39	1156.49	1093.69	4232.58	3500.34	3817.7
ENSG00000127399	LRRC61	2022.57	1.75355	1.68909e-116	909.406	917.352	950.067	2830.1	3372.86	3155.62
ENSG00000239713	APOBEC3G	397.801	3.27931	1.19163e-115	84.0714	70.5656	68.0899	739.469	684.071	740.538
ENSG00000213859	KCTD11	2386.79	1.43829	1.52107e-114	1312.33	1279	1269.24	3341.19	3608.66	3510.3
ENSG00000173821	RNF213	9237.4	1.16634	4.20691e-114	5504.62	5823.62	5753.6	12476.4	12574.1	13292.1
ENSG00000178685	PARP10	1547.4	1.97364	8.51109e-112	641.813	590.987	652.174	2164.08	2617.13	2618.22
ENSG00000134321	RSAD2	742.328	2.2348	4.18401e-111	248.113	260.701	271.296	1276.72	1133.18	1263.97
ENSG00000130589	HELZ2	12474.1	1.74022	2.24123e-109	5268.81	5809.9	6164.26	16580.2	21002.1	20019.3
ENSG00000134326	CMPK2	504.178	3.09421	3.79329e-109	133.284	88.2069	95.7514	822.973	905.707	979.144
ENSG00000135114	OASL	1335.86	1.61841	1.0424e-107	676.672	651.751	640.471	1979.96	2008.05	2058.25
ENSG00000101210	EEF1A2	3329.87	1.67308	1.33344e-107	1598.38	1569.1	1603.3	4490.13	5618.38	5099.93
ENSG00000166750	SLFN5	2520.53	1.55473	1.76634e-101	1255.94	1297.62	1286.26	4146.05	3519.51	3617.78
ENSG00000100596	SPTLC2	6119.71	1.20344	6.65061e-97	3807.82	3698.81	3608.76	8986.3	8028.88	8587.66
ENSG00000244509	APOBEC3C	775.889	2.12541	7.80835e-95	268.618	333.226	264.912	1305.89	1194	1288.69
ENSG00000181381	DDX60L	701.616	2.37616	4.83848e-90	249.138	251.88	177.672	1256.59	1085.68	1188.73
ENSG00000188707	ZBED6CL	1695.42	1.3483	5.26874e-88	949.391	926.173	993.687	2387.43	2451.32	2464.52
ENSG00000196684	HSH2D	535.955	2.22169	5.60677e-85	164.042	205.816	197.886	866.235	916.539	865.215
ENSG00000168016	TRANK1	507.699	2.43428	1.64914e-84	170.193	131.33	174.48	841.083	801.555	927.554
ENSG00000175315	CST6	500.329	2.77444	1.23176e-82	109.703	117.609	156.394	756.572	1011.53	850.168
ENSG00000120708	TGFBI	2299.28	1.27973	1.30293e-80	1240.57	1358.39	1425.63	3214.42	3231.22	3325.44
ENSG00000110092	CCND1	1210.38	1.58509	5.35071e-80	590.55	583.146	642.598	1668.08	1898.07	1879.83
ENSG00000130303	BST2	4767.92	1.13904	4.99409e-79	3000.94	2971.59	2961.91	6086.78	6951.53	6634.75
ENSG00000135899	SP110	628.897	2.07127	1.07651e-78	260.416	257.76	206.398	947.727	1027.36	1073.73
ENSG00000055332	EIF2AK2	3871.43	1.27738	3.8946e-77	2327.34	2267.9	2187.39	6001.27	5038.46	5406.25
ENSG00000161249	DMKN	503.144	2.03785	6.05355e-77	203.002	202.876	185.119	797.821	820.719	809.326
ENSG00000108771	DHX58	548.571	2.11085	7.60381e-77	191.724	196.015	231.931	864.222	957.366	850.168
ENSG00000179348	GATA2	4220.93	1.37556	1.73091e-75	2207.39	2356.11	2483.15	5414.72	6643.24	6220.95
ENSG00000145287	PLAC8	492.621	2.25215	1.03117e-74	177.37	194.055	140.435	859.192	780.724	803.952
ENSG00000197555	SIPA1L1	3835.65	0.984361	1.22528e-73	2519.07	2623.67	2583.16	5101.83	5003.47	5182.69
ENSG00000133106	EPSTI1	283.079	3.25433	3.99558e-72	42.0357	67.6253	51.0674	436.639	535.759	565.346
ENSG00000184979	USP18	310.499	2.66224	8.12258e-70	89.1977	84.2866	80.8568	491.973	593.251	523.428
ENSG00000119922	IFIT2	1284.58	1.41626	2.17405e-69	688.975	732.118	678.771	2017.19	1777.25	1813.19
ENSG00000160932	LY6E	2455	1.3309	1.22839e-68	1395.38	1281.94	1513.94	3224.49	3639.49	3674.75
ENSG00000114554	PLXNA1	6130.54	1.13835	3.17399e-65	3831.4	3772.32	3887.51	7518.43	8979.58	8794.03
ENSG00000090339	ICAM1	1545.7	1.34501	8.35409e-65	803.804	881.089	935.172	2064.48	2278.85	2310.82
ENSG00000133321	RARRES3	861.475	1.54117	2.90303e-64	476.746	401.832	443.648	1231.44	1285.65	1329.53
ENSG00000140464	PML	2468.91	1.22992	5.5782e-62	1395.38	1423.07	1610.75	3201.35	3625.33	3557.59
ENSG00000184292	TACSTD2	2537.1	1.21192	8.97249e-62	1518.41	1472.08	1601.18	3219.45	3819.47	3591.99
ENSG00000124299	PEPD	1660.31	1.32037	3.53585e-61	896.078	948.715	1004.33	2141.94	2487.99	2482.79
ENSG00000230937	MIR205HG	169.385	3.98754	7.18449e-60	22.5557	16.6613	21.2781	299.812	358.283	297.72
ENSG00000067066	SP100	1989.11	1.10172	7.8034e-60	1320.54	1285.86	1186.25	2799.92	2667.96	2674.11
ENSG00000125378	BMP4	20459.5	0.828626	1.11994e-59	14762.7	14870.7	14588.3	24651	27238.7	26645.4
ENSG00000137936	BCAR3	2574.47	1.05843	2.60015e-59	1732.69	1643.59	1635.22	3261.71	3620.33	3553.29
ENSG00000105939	ZC3HAV1	2076.03	1.043	3.67286e-59	1322.59	1419.15	1327.75	2853.24	2793.78	2739.67
ENSG00000071575	TRIB2	936.713	1.42822	4.0041e-59	510.58	526.301	486.204	1391.41	1443.97	1261.82
ENSG00000119681	LTBP2	215.715	3.23316	7.73971e-59	28.7073	49.9839	45.7479	365.207	442.438	362.208
ENSG00000205413	SAMD9	3820.75	1.3901	1.15912e-58	2125.37	2219.87	1984.18	6432.87	4845.16	5317.04
ENSG00000185215	TNFAIP2	6584.18	0.909311	1.69295e-58	4448.61	4641.65	4636.5	8061.72	8953.75	8762.86
ENSG00000106785	TRIM14	1084.01	1.4691	2.38737e-58	524.933	545.903	656.429	1605.7	1655.6	1515.47
ENSG00000106538	RARRES2	1326.45	1.33002	5.27689e-58	734.087	724.277	807.504	1729.45	1999.72	1963.66
ENSG00000170525	PFKFB3	9830.14	0.845603	1.83117e-55	6833.36	7077.14	7177.1	11884.8	12958.2	13050.2
ENSG00000069424	KCNAB2	440.712	1.86531	4.40596e-55	180.446	194.055	194.695	645.903	675.739	753.436
ENSG00000106025	TSPAN12	594.217	1.58153	5.88299e-55	295.275	312.645	285.126	868.247	939.869	864.14
ENSG00000177409	SAMD9L	166.212	3.58338	1.91845e-54	20.5052	26.4621	29.7893	320.939	267.463	332.114
ENSG00000130813	C19orf66	412.702	2.03045	2.11922e-54	149.688	173.474	163.841	577.49	717.4	694.322
ENSG00000068079	IFI35	609.019	1.50508	2.27099e-54	321.932	308.724	321.299	903.46	884.043	914.656
ENSG00000152778	IFIT5	497.993	2.01138	7.07996e-54	172.244	195.035	226.612	916.539	716.567	760.96
ENSG00000176463	SLCO3A1	231.204	2.56994	1.3841e-53	59.4651	77.4261	62.7704	382.31	403.277	401.976
ENSG00000185024	BRF1	1277.71	1.42572	3.29588e-53	666.419	698.795	714.944	1596.65	2017.22	1972.26
ENSG00000125257	ABCC4	1872.45	1.1172	4.67944e-53	1232.36	1172.17	1139.44	2760.68	2417.16	2512.89
ENSG00000143847	PPFIA4	785.205	1.47803	7.17491e-53	407.028	394.971	442.584	1068.46	1140.67	1257.52
ENSG00000099250	NRP1	1046.91	1.24796	1.26506e-52	624.384	587.066	650.046	1411.53	1471.46	1536.97
ENSG00000083444	PLOD1	2393.39	0.965023	5.36325e-52	1600.43	1631.83	1633.09	3001.14	3307.04	3186.79
ENSG00000140044	JDP2	951.487	1.39538	6.20066e-52	488.024	521.401	563.869	1257.6	1468.96	1409.06
ENSG00000154358	OBSCN	1347.98	1.21201	1.0839e-51	797.653	819.345	821.334	1721.4	1898.9	2029.23
ENSG00000129038	LOXL1	620.113	1.78255	1.18017e-51	258.366	314.605	264.912	834.04	1070.68	978.069
ENSG00000124201	ZNFX1	5897.36	0.779567	1.60835e-51	4299.94	4371.14	4353.5	7202.52	7453.96	7703.1
ENSG00000105429	MEGF8	4136.54	0.915437	2.44944e-51	2770.25	2934.35	2894.88	5047.5	5539.23	5633.04
ENSG00000100664	EIF5	3093.72	0.949388	3.08322e-51	1995.16	2222.82	2113.98	4257.73	3956.11	4016.53
ENSG00000173581	CCDC106	693.676	1.7501	7.2534e-51	296.3	332.246	325.555	886.356	1189.83	1131.77
ENSG00000104812	GYS1	2815.54	0.942979	3.32083e-49	1967.48	1901.35	1911.84	3450.85	3797.8	3863.91
ENSG00000146021	KLHL3	503.249	1.60292	1.10189e-48	236.835	276.382	234.059	752.548	756.561	763.109
ENSG00000124256	ZBP1	149.926	3.42578	4.07003e-48	34.8589	21.5617	20.2142	267.617	294.126	261.177
ENSG00000140105	WARS	4630.9	0.75313	1.82777e-47	3479.73	3433.21	3434.28	5661.21	5922.51	5854.44
ENSG00000121858	TNFSF10	928.553	1.36268	1.55339e-46	500.327	570.405	488.332	1472.9	1283.99	1255.37
ENSG00000105220	GPI	31837.5	0.669559	4.8986e-45	25076.8	24597	24064.5	37420.1	39874.4	39992.3
ENSG00000163739	CXCL1	1158.98	1.13497	7.22776e-45	675.647	768.38	730.902	1536.28	1568.11	1674.54
ENSG00000275832	ARHGAP23	4698.86	0.825831	2.19024e-43	3335.17	3382.25	3452.37	5579.72	6288.29	6155.39
ENSG00000140853	NLRC5	321.902	1.88843	2.74088e-43	128.158	136.231	146.819	468.833	551.59	499.783
ENSG00000153093	ACOXL	330.079	2.22185	5.04646e-43	91.2482	140.151	118.093	452.736	610.748	567.495
ENSG00000182979	MTA1	2132.29	0.971483	6.5628e-43	1394.35	1422.09	1506.49	2690.26	3046.24	2734.3
ENSG00000221963	APOL6	2215.86	1.0017	6.66114e-43	1524.56	1443.65	1458.61	3185.25	2692.96	2990.1
ENSG00000075275	CELSR1	1000.19	1.22925	1.45277e-42	645.914	597.847	551.103	1313.94	1512.29	1380.05
ENSG00000063660	GPC1	1741.89	1.17081	2.33168e-42	1053.97	1059.46	1102.21	2089.63	2665.46	2480.64
ENSG00000187244	BCAM	8850.01	0.814161	3.63615e-42	6321.76	6380.3	6550.46	10313.3	11909.2	11625.1
ENSG00000043143	JADE2	2572.22	0.883028	1.93588e-41	1732.69	1890.57	1803.32	3151.04	3486.18	3369.5
ENSG00000172037	LAMB2	1436.7	1.02958	2.02776e-41	957.593	895.791	981.984	1797.86	2014.72	1972.26
ENSG00000128394	APOBEC3F	146.872	2.97904	4.79395e-41	43.0609	25.482	30.8532	247.496	277.461	256.878
ENSG00000164402	2008-09-01	1266.08	1.03412	1.59472e-40	786.375	871.289	835.165	1621.8	1784.75	1697.11
ENSG00000087448	KLHL42	930.79	1.17596	1.76607e-40	532.11	574.325	607.49	1368.27	1292.32	1210.23
ENSG00000135643	KCNMB4	303.797	1.91448	3.29077e-40	137.385	115.649	129.796	460.784	537.425	441.743
ENSG00000084636	COL16A1	2969.01	0.836297	3.63719e-40	2028.99	2203.21	2163.98	3622.89	3979.44	3815.55
ENSG00000173786	CNP	1575.47	0.914156	4.72023e-40	1103.18	1096.71	1077.74	1970.91	2128.87	2075.44
ENSG00000183741	CBX6	1466.59	1.03702	5.80925e-40	937.088	971.256	975.601	1790.82	2095.54	2029.23
ENSG00000150556	LYPD6B	207.789	2.21775	9.31261e-40	71.7682	78.4062	70.2177	370.237	328.288	327.814
ENSG00000101443	WFDC2	1347.62	1.10291	1.9738e-39	873.522	799.743	896.872	1671.1	1987.22	1857.26
ENSG00000185507	IRF7	1060.76	1.34328	2.30064e-39	613.106	600.787	586.211	1276.72	1731.43	1556.31
ENSG00000173227	SYT12	262.504	1.90223	1.28615e-38	120.981	98.9878	112.774	405.45	424.107	412.724
ENSG00000166619	BLCAP	16491.3	0.617729	1.69961e-38	13273	12972.3	12796.6	19281.5	20578	20046.1
ENSG00000132274	TRIM22	118.108	3.62335	2.62957e-38	14.3536	17.6414	21.2781	266.611	204.971	183.791
ENSG00000116017	ARID3A	1271.6	1.01522	4.32796e-38	808.931	814.444	903.255	1619.79	1783.92	1699.26
ENSG00000143776	CDC42BPA	3472.02	0.767894	6.24475e-37	2617.49	2595.24	2493.79	4639.03	4207.75	4278.79
ENSG00000073910	FRY	9991.27	0.674183	2.80923e-36	7693.56	7990.57	7409.03	12878.8	11858.3	12117.3
ENSG00000176485	PLA2G16	7136.42	0.627307	3.03059e-36	5726.08	5608	5492.94	8420.89	8827.1	8743.51
ENSG00000138131	LOXL4	2947.01	0.75261	3.78613e-36	2314.01	2108.15	2163.98	3652.07	3707.82	3736.01
ENSG00000163565	IFI16	97.7933	4.86862	4.51403e-36	10.2526	5.88046	3.19171	211.277	169.143	187.015
ENSG00000167779	IGFBP6	4649.76	0.953278	1.66303e-35	2917.89	3201.91	3383.22	5452.95	6732.39	6210.2
ENSG00000164054	SHISA5	1932.38	0.972158	2.52781e-35	1304.13	1287.82	1323.5	2260.66	2727.95	2690.23
ENSG00000172936	MYD88	1154.25	1.0369	8.16921e-35	714.607	783.082	772.395	1425.61	1668.1	1561.69
ENSG00000166289	PLEKHF1	95.9931	4.15483	1.08876e-34	8.20208	11.7609	10.639	142.863	205.805	196.689
ENSG00000087077	TRIP6	613.177	1.35815	1.50021e-34	322.957	335.186	375.558	816.937	996.528	831.896
ENSG00000020577	SAMD4A	1737.16	0.845939	1.76081e-34	1181.1	1296.64	1246.9	2259.65	2147.2	2291.48
ENSG00000185722	ANKFY1	1832.21	0.822245	2.41452e-34	1272.35	1372.11	1325.63	2322.03	2268.85	2432.28
ENSG00000149043	SYT8	727.939	1.23187	4.85844e-34	452.14	421.433	430.881	896.417	1064.02	1102.75
ENSG00000105974	CAV1	412.993	1.54147	4.938e-34	221.456	217.577	193.631	599.623	552.423	693.247
ENSG00000179163	FUCA1	1111.45	0.934158	7.12809e-34	777.148	732.118	781.97	1417.57	1457.3	1502.57
ENSG00000105552	BCAT2	784.857	1.21915	7.14496e-34	489.049	509.64	415.987	1002.06	1168.17	1124.24
ENSG00000002549	LAP3	1825.21	0.804168	2.19568e-33	1363.6	1364.27	1259.66	2266.7	2357.17	2339.84
ENSG00000139182	CLSTN3	1287.1	0.975788	3.75278e-33	889.926	891.87	821.334	1556.41	1793.92	1769.12
ENSG00000081041	CXCL2	323.852	1.79596	4.01011e-33	127.132	156.812	151.074	479.9	590.751	437.444
ENSG00000168394	TAP1	251.068	1.88709	4.34157e-33	88.1724	101.928	130.86	403.438	390.779	391.228
ENSG00000132109	TRIM21	570.027	1.21036	5.01942e-33	334.235	338.127	359.6	759.59	784.89	843.719
ENSG00000184254	ALDH1A3	988.444	0.967821	1.58463e-32	655.142	636.07	716.008	1307.9	1321.48	1294.06
ENSG00000196116	TDRD7	702.594	1.11767	7.51649e-32	472.645	448.875	407.475	996.019	915.706	974.845
ENSG00000137801	THBS1	1652.86	0.792508	1.19427e-31	1207.76	1230.98	1191.57	2015.18	2167.2	2104.46
ENSG00000149582	TMEM25	146.879	2.3976	1.36967e-31	43.0609	54.8843	42.5562	240.453	272.462	227.858
ENSG00000179364	PACS2	2281.69	0.912995	1.7502e-31	1507.13	1604.39	1638.41	2645.99	3250.38	3043.84
ENSG00000120217	CD274	221.889	1.9547	3.14497e-31	112.779	78.4062	81.9207	376.274	346.618	335.338
ENSG00000170921	TANC2	519.417	1.17206	2.03696e-30	313.73	314.605	329.81	695.201	729.065	734.089
ENSG00000175115	PACS1	1826.72	0.749657	2.08662e-30	1332.84	1391.71	1362.86	2211.36	2316.34	2345.22
ENSG00000182871	COL18A1	2485.34	0.842818	2.23729e-30	1732.69	1764.14	1842.68	2869.34	3448.69	3254.5
ENSG00000196754	S100A2	569.346	1.15196	2.89248e-30	348.589	357.728	354.28	736.45	829.051	789.979
ENSG00000131171	SH3BGRL	652.133	1.15553	3.08531e-30	423.433	415.553	372.367	973.885	836.55	891.01
ENSG00000138035	PNPT1	612.521	1.24351	3.60599e-30	334.235	405.752	350.025	917.545	776.558	891.01
ENSG00000149257	SERPINH1	1766.82	0.906966	8.4991e-30	1170.85	1239.8	1277.75	2063.47	2503.82	2345.22
ENSG00000019582	CD74	379.699	1.48735	9.89526e-30	203.002	211.697	184.056	481.912	592.417	605.113
ENSG00000105329	TGFB1	2697.22	0.877679	1.47777e-29	1713.21	1966.03	2025.67	3214.42	3786.97	3476.98
ENSG00000132199	ENOSF1	1281.55	0.851139	2.34469e-29	914.532	877.169	950.067	1653.99	1570.61	1722.91
ENSG00000182179	UBA7	179.612	1.94085	4.75385e-29	67.6672	78.4062	76.6011	296.794	284.127	274.074
ENSG00000128641	MYO1B	433.871	1.40994	6.58015e-29	271.694	215.617	224.484	705.262	598.25	587.916
ENSG00000128422	KRT17	1097.51	1.00358	8.7473e-29	697.177	756.62	738.35	1297.84	1598.94	1496.12
ENSG00000253276	CCDC71L	216.293	1.92825	1.79837e-28	92.2735	77.4261	101.071	304.842	400.777	321.366
ENSG00000110237	ARHGEF17	2266.16	0.757194	3.0254e-28	1675.28	1623.99	1756.51	2648	2998.75	2894.44
ENSG00000187474	FPR3	75.3785	4.93976	3.41731e-28	2.05052	7.84062	4.25562	162.985	148.313	126.827
ENSG00000100650	SRSF5	2955.88	0.644214	7.60774e-28	2358.1	2352.19	2208.67	3541.4	3578.67	3696.24
ENSG00000130433	CACNG6	78.3732	3.64962	1.20842e-27	10.2526	15.6812	8.51124	136.827	129.149	169.819
ENSG00000169429	CXCL8	1727.42	0.865887	1.3747e-27	1279.53	1214.32	1176.68	2425.66	2008.05	2260.31
ENSG00000196924	FLNA	30328.2	0.663561	1.82339e-27	22865.4	23613	23945.3	33606.1	40064.4	37874.9
ENSG00000164294	GPX8	392.845	1.3024	6.34278e-27	234.785	225.418	219.164	600.63	507.429	569.645
ENSG00000234745	HLA-B	252.482	1.63733	7.75449e-27	119.955	123.49	125.541	342.067	434.106	369.732
ENSG00000112343	TRIM38	881.264	1.00465	9.27355e-27	628.485	584.126	545.783	1294.82	1134.84	1099.52
ENSG00000155363	MOV10	1633.49	0.774708	2.96824e-26	1105.23	1272.14	1238.39	2069.51	2104.71	2010.95
ENSG00000204525	HLA-C	549.927	1.19022	3.39864e-26	329.109	343.027	334.066	679.104	864.046	750.211
ENSG00000136205	TNS3	2083.92	0.648412	3.8277e-26	1619.91	1639.67	1609.69	2539.35	2504.65	2590.27
ENSG00000137200	CMTR1	1127.33	0.795773	4.78095e-26	839.688	809.544	823.462	1384.37	1465.63	1441.31
ENSG00000187796	CARD9	486.823	1.32397	7.2935e-26	303.477	260.701	270.232	586.544	787.39	712.593
ENSG00000144452	ABCA12	65.9269	4.35387	9.39473e-26	4.10104	5.88046	8.51124	133.809	109.985	133.275
ENSG00000055813	CCDC85A	70.3198	3.67637	1.15291e-25	6.15156	12.741	11.703	138.839	137.481	115.004
ENSG00000015133	CCDC88C	1907.67	0.833883	1.78077e-25	1419.99	1443.65	1249.02	2223.44	2486.32	2623.59
ENSG00000188157	AGRN	77940.3	0.766755	2.1223e-25	54272.2	58228.3	60609.6	84643.5	107712	102176
ENSG00000184384	MAML2	383.873	1.21204	3.91085e-25	220.431	229.338	244.698	551.332	523.26	534.176
ENSG00000049449	RCN1	1256.87	0.768139	4.14067e-25	938.113	880.109	972.409	1602.68	1587.28	1560.61
ENSG00000188130	MAPK12	213.025	1.71891	5.14905e-25	97.3998	91.1472	109.582	281.702	345.785	352.535
ENSG00000108679	LGALS3BP	19175.8	0.634907	8.77992e-25	14764.8	15346	14959.6	20961.7	24844	24178.7
ENSG00000112659	CUL9	632.772	1.07426	1.3674e-24	412.155	423.393	386.197	773.675	845.715	955.499
ENSG00000168056	LTBP3	6850.32	0.804672	1.64064e-24	4562.41	4882.74	5520.6	7722.67	9512.01	8901.51
ENSG00000124181	PLCG1	939.02	0.874956	1.91081e-24	632.586	680.174	675.579	1123.79	1262.32	1259.67
ENSG00000126001	CEP250	1700.15	0.69257	2.21914e-24	1331.81	1324.08	1243.7	2051.4	2175.53	2074.37
ENSG00000131323	TRAF3	823.274	0.919952	3.48467e-24	560.818	534.142	613.873	1010.1	1111.51	1109.2
ENSG00000155254	MARVELD1	605.978	0.975789	4.83879e-24	391.65	396.931	437.265	804.864	799.055	806.101
ENSG00000205476	CCDC85C	732.025	1.05394	5.52117e-24	423.433	501.8	503.227	885.35	1079.85	998.491
ENSG00000160991	ORAI2	1278.3	0.749711	6.66391e-24	943.24	950.675	966.025	1528.24	1593.11	1688.51
ENSG00000100867	DHRS2	272.162	1.52244	8.19928e-24	124.057	164.653	132.988	407.462	441.605	362.208
ENSG00000127084	FGD3	372.432	1.51056	9.8919e-24	188.648	233.258	158.522	478.894	643.244	532.027
ENSG00000170175	CHRNB1	321.648	1.44803	2.03564e-23	190.698	142.111	185.119	417.523	469.934	524.503
ENSG00000109501	WFS1	1085.7	0.919589	4.52107e-23	746.39	801.703	704.305	1245.53	1481.46	1534.82
ENSG00000181027	FKRP	941.922	0.895814	6.29542e-23	603.878	645.871	726.647	1142.91	1271.49	1260.74
ENSG00000155287	SLC25A28	530.225	1.03149	7.45709e-23	342.437	326.366	376.622	678.098	714.067	743.763
ENSG00000244300	GATA2-AS1	1262.17	0.915078	9.70656e-23	814.057	831.105	980.92	1487.99	1815.58	1643.37
ENSG00000113657	DPYSL3	166	1.7657	1.14087e-22	80.9956	81.3464	63.8343	245.483	267.463	256.878
ENSG00000181333	HEPHL1	71.5437	3.02116	1.35445e-22	17.4294	11.7609	18.0864	121.736	136.648	123.602
ENSG00000010404	IDS	3127.24	0.602403	1.92339e-22	2430.89	2503.12	2515.07	3911.64	3527.01	3875.73
ENSG00000249115	HAUS5	722.54	0.889798	2.55668e-22	480.847	498.859	540.464	967.849	946.535	900.684
ENSG00000131398	KCNC3	1158.57	0.787048	3.95858e-22	774.072	871.289	905.383	1411.53	1489.79	1499.35
ENSG00000163734	CXCL3	281.965	1.31162	7.81652e-22	145.587	162.693	177.672	403.438	398.278	404.125
ENSG00000024422	EHD2	2349.51	0.682958	1.02806e-21	1718.34	1862.15	1829.92	2648	2952.92	3085.76
ENSG00000139990	DCAF5	1152.51	0.717578	1.07054e-21	872.497	863.448	879.849	1454.79	1469.79	1374.67
ENSG00000169871	TRIM56	2733.03	0.639857	1.18947e-21	2056.67	2183.61	2169.3	3087.66	3348.7	3552.22
ENSG00000143753	DEGS1	316.618	1.29085	1.28135e-21	183.522	175.434	192.567	499.016	448.271	400.901
ENSG00000138646	HERC5	160.17	1.69495	1.32516e-21	76.8945	77.4261	72.3455	248.502	240.8	245.055
ENSG00000240065	PSMB9	83.3545	2.60654	1.93249e-21	24.6063	19.6015	26.5976	140.851	161.644	126.827
ENSG00000182010	RTKN2	487.483	1.12027	3.08351e-21	296.3	335.186	289.382	758.584	619.913	625.535
ENSG00000118503	TNFAIP3	1189.37	0.747472	4.67435e-21	879.674	930.093	853.252	1402.48	1486.46	1584.26
ENSG00000167772	ANGPTL4	236.883	1.41405	5.08496e-21	140.461	127.41	120.221	326.976	374.114	332.114
ENSG00000141526	SLC16A3	10300.1	0.686178	5.10588e-21	7501.83	8012.13	8175.04	11058.8	13937.2	13115.8
ENSG00000247774	PCED1B-AS1	82.4632	2.60863	5.72045e-21	28.7073	15.6812	25.5337	131.796	145.813	147.248
ENSG00000187837	HIST1H1C	362.881	1.20294	6.42789e-21	200.951	227.378	230.867	454.748	506.596	556.747
ENSG00000124813	RUNX2	1573.8	0.634974	8.19707e-21	1215.96	1265.28	1217.11	1977.95	1885.57	1880.9
ENSG00000091986	CCDC80	101.198	2.20441	8.3882e-21	36.9094	39.2031	31.9171	180.088	152.479	166.594
ENSG00000119596	YLPM1	1504.55	0.646709	8.60237e-21	1202.63	1118.27	1197.96	1827.04	1823.08	1858.33
ENSG00000184916	JAG2	611.245	1.05605	9.08449e-21	360.892	402.812	427.69	708.28	875.711	892.085
ENSG00000166710	B2M	2414.15	0.620474	9.54172e-21	1867	1949.37	1890.56	3113.82	2739.62	2924.54
ENSG00000118922	KLF12	889.956	0.883852	1.42452e-20	653.091	644.891	577.7	1284.76	1069.02	1110.27
ENSG00000214193	SH3D21	783.393	0.89292	1.50272e-20	493.15	610.588	541.527	984.952	1067.35	1002.79
ENSG00000133065	SLC41A1	927.185	0.790261	1.86381e-20	654.116	699.775	683.027	1183.15	1097.35	1245.7
ENSG00000089094	KDM2B	602.93	1.06005	1.98049e-20	388.574	353.808	430.881	702.244	853.214	888.861
ENSG00000010810	FYN	675.157	0.850655	2.1389e-20	500.327	491.019	453.223	859.192	861.546	885.636
ENSG00000102921	N4BP1	1016.51	0.821409	2.34697e-20	779.198	745.839	677.707	1396.44	1194	1305.88
ENSG00000163629	PTPN13	1320.11	0.726723	2.47312e-20	976.048	955.575	1051.14	1735.49	1528.95	1673.47
ENSG00000100731	PCNX	1649.31	0.64226	4.37822e-20	1300.03	1280.96	1282.01	2094.66	1886.4	2051.8
ENSG00000108312	UBTF	1634.78	0.645955	4.60836e-20	1282.6	1226.08	1317.11	1898.47	2086.38	1998.06
ENSG00000107295	SH3GL2	51.872	3.99499	5.45212e-20	2.05052	7.84062	8.51124	99.6019	108.318	84.9093
ENSG00000132793	LPIN3	499.572	0.963703	5.4601e-20	326.033	329.306	360.664	636.848	652.409	692.172
ENSG00000239887	C1orf226	682.071	0.843737	6.63801e-20	475.721	503.76	484.077	912.514	830.717	885.636
ENSG00000144908	ALDH1L1	330.604	1.25115	8.29846e-20	208.128	181.314	197.886	398.408	509.929	487.96
ENSG00000244649	CTD-2377D24.6	490.932	0.953074	1.11845e-19	344.488	337.147	321.299	681.116	627.412	634.133
ENSG00000025708	TYMP	138.364	1.82287	1.14076e-19	58.4399	58.8046	65.9621	185.119	238.3	223.559
ENSG00000123104	ITPR2	1024.06	0.783404	1.28289e-19	817.133	686.054	755.372	1359.21	1287.32	1239.25
ENSG00000112576	CCND3	1619.52	0.668267	1.30891e-19	1237.49	1198.63	1318.18	1855.21	2080.54	2027.08
ENSG00000182512	GLRX5	566.498	0.943104	1.40485e-19	366.018	415.553	381.942	716.329	806.554	712.593
ENSG00000149289	ZC3H12C	301.27	1.21118	1.60583e-19	176.345	183.274	185.119	448.712	379.947	434.22
ENSG00000135925	WNT10A	790.022	1.01531	1.83319e-19	436.761	521.401	611.745	961.812	1146.51	1061.9
ENSG00000185347	C14orf80	470.15	1.13463	1.91581e-19	277.846	320.485	284.063	542.277	670.74	725.491
ENSG00000039650	PNKP	1570.04	0.693881	2.02799e-19	1148.29	1223.14	1228.81	1797.86	2104.71	1917.45
ENSG00000107485	GATA3	135.386	1.78826	2.12028e-19	61.5156	69.5855	51.0674	212.283	215.803	202.063
ENSG00000197381	ADARB1	626.08	0.870444	2.22361e-19	433.685	436.134	458.543	755.566	822.385	850.168
ENSG00000090565	RAB11FIP3	170.958	1.57353	2.82583e-19	82.0208	79.3863	96.8153	237.435	262.463	267.626
ENSG00000115507	OTX1	371.741	1.08136	3.47861e-19	239.911	215.617	260.657	497.003	502.43	514.83
ENSG00000161996	WDR90	1802.75	0.756428	3.77012e-19	1283.63	1314.28	1424.57	1974.93	2351.34	2467.74
ENSG00000119688	ABCD4	944.338	0.734388	4.15661e-19	757.668	677.233	692.602	1185.16	1191.5	1161.86
ENSG00000185800	DMWD	2249.83	0.695193	6.47572e-19	1633.24	1709.25	1812.89	2468.92	2999.58	2875.09
ENSG00000168386	FILIP1L	375.542	1.15013	8.35562e-19	208.128	276.382	214.909	539.259	519.094	495.484
ENSG00000181104	F2R	598.874	0.849149	9.71662e-19	412.155	420.453	450.032	758.584	759.894	792.129
ENSG00000185404	SP140L	542.229	0.909865	1.06879e-18	382.422	358.708	389.389	754.56	704.068	664.227
ENSG00000180573	HIST1H2AC	1300.9	0.64135	1.77517e-18	1020.13	1064.36	963.898	1577.53	1574.78	1604.68
ENSG00000126777	KTN1	3232.12	0.596948	2.56746e-18	2624.67	2598.18	2493.79	4248.67	3590.33	3837.04
ENSG00000142102	ATHL1	4015.43	0.60074	2.70487e-18	3179.33	3097.04	3299.17	4342.24	5183.44	4991.38
ENSG00000158106	RHPN1	696.102	0.896474	3.03422e-18	481.872	481.218	497.907	821.967	1027.36	866.29
ENSG00000185201	IFITM2	549.026	1.07912	3.25927e-18	316.806	352.828	389.389	618.739	830.717	785.68
ENSG00000010704	HFE	271.738	1.19116	3.59763e-18	177.37	159.753	159.586	358.164	390.779	384.779
ENSG00000062822	POLD1	1457.49	0.72877	4.04808e-18	1059.09	1159.43	1073.48	1635.89	2003.89	1813.19
ENSG00000143126	CELSR2	281.987	1.19675	4.72612e-18	152.764	176.414	185.119	373.256	417.442	386.929
ENSG00000261305	RP4-584D14.7	89.2834	2.13777	4.84928e-18	29.7326	35.2828	34.0449	146.888	134.981	154.771
ENSG00000126464	PRR12	4042.51	0.664226	5.14369e-18	2886.11	3050.98	3449.18	4526.35	5413.41	4929.04
ENSG00000065923	SLC9A7	1254.48	0.677347	5.26655e-18	977.073	987.918	930.917	1650.98	1539.79	1440.23
ENSG00000120068	HOXB8	1372.88	0.636923	5.367e-18	1053.97	1033	1138.38	1625.82	1733.09	1653.04
ENSG00000158286	RNF207	326.956	1.09631	5.93688e-18	194.8	201.896	228.74	461.791	442.438	432.07
ENSG00000197903	HIST1H2BK	320.238	1.1688	9.59855e-18	198.901	190.135	203.206	388.347	499.097	441.743
ENSG00000136147	PHF11	165.342	1.51303	9.65045e-18	88.1724	91.1472	77.665	247.496	227.468	260.102
ENSG00000133805	AMPD3	571.492	0.825734	1.12861e-17	412.155	418.493	406.412	722.365	751.562	717.967
ENSG00000127586	CHTF18	1200.16	0.800873	1.2784e-17	821.234	857.568	949.003	1358.21	1715.59	1499.35
ENSG00000141664	ZCCHC2	893.776	0.69742	1.32802e-17	699.228	687.034	659.621	1089.58	1137.34	1089.85
ENSG00000110446	SLC15A3	51.0108	3.22186	1.57789e-17	6.15156	12.741	10.639	94.5715	84.1549	97.8069
ENSG00000128965	CHAC1	1472.77	0.607262	1.67421e-17	1184.18	1163.35	1154.34	1678.14	1804.75	1851.88
ENSG00000197948	FCHSD1	975.5	0.690947	1.69269e-17	768.945	712.516	757.5	1153.97	1209	1251.07
ENSG00000073150	PANX2	343.946	1.21905	2.22781e-17	194.8	187.195	239.379	463.803	558.255	420.247
ENSG00000104936	DMPK	2794.65	0.615804	2.41297e-17	2129.47	2220.85	2272.5	3033.33	3659.49	3452.26
ENSG00000177045	SIX5	269.523	1.23131	2.64704e-17	142.511	170.533	170.225	336.031	406.61	391.228
ENSG00000178996	SNX18	381.606	1.08989	2.85508e-17	253.239	231.298	247.89	443.681	570.754	542.775
ENSG00000115008	IL1A	115.491	2.01378	3.32409e-17	35.8841	44.1035	57.4509	205.24	144.98	205.287
ENSG00000105835	NAMPT	3327.57	0.600562	4.04847e-17	2634.92	2672.67	2625.72	4484.1	3730.31	3817.7
ENSG00000127954	STEAP4	162.748	1.59335	4.09622e-17	82.0208	85.2667	75.5372	292.769	221.636	219.26
ENSG00000260336	RP11-395B7.7	1511.69	0.6252	4.53604e-17	1281.58	1147.67	1137.31	1870.3	1755.59	1877.68
ENSG00000149639	SOGA1	201.864	1.39706	4.70071e-17	104.577	127.41	101.071	259.569	305.791	312.767
ENSG00000161921	CXCL16	289.584	1.12605	6.47539e-17	168.143	195.035	182.992	380.298	424.107	386.929
ENSG00000162817	C1orf115	78.7662	2.30549	6.97091e-17	30.7578	27.4422	21.2781	108.657	145.813	138.649
ENSG00000101670	LIPG	1168.01	0.671212	6.99881e-17	924.785	880.109	897.936	1556.41	1362.31	1386.49
ENSG00000102243	VGLL1	111.729	1.86326	7.72186e-17	45.1115	60.7648	38.3006	180.088	174.142	171.968
ENSG00000181634	TNFSF15	948.094	0.753564	8.5786e-17	764.844	657.632	694.73	1273.7	1098.18	1199.48
ENSG00000184371	CSF1	204.787	1.29348	9.19238e-17	114.829	117.609	123.413	297.8	274.128	300.944
ENSG00000197774	EME2	1399.3	0.772818	9.71451e-17	940.164	1056.52	1104.33	1542.32	1967.23	1785.25
ENSG00000164574	GALNT10	874.991	0.684862	1.0464e-16	666.419	650.771	696.858	1095.62	1092.35	1047.93
ENSG00000269640	CTD-2521M24.9	167.83	1.42634	1.08405e-16	94.324	89.187	89.368	254.538	229.135	250.429
ENSG00000105287	PRKD2	4903.72	0.586805	1.1069e-16	3866.26	3782.12	4113.06	5220.55	6277.46	6162.91
ENSG00000174292	TNK1	519.571	0.840084	1.34169e-16	368.069	374.389	374.494	642.885	655.742	701.845
ENSG00000089902	RCOR1	959.511	0.704519	1.43485e-16	681.798	767.4	739.414	1263.64	1136.51	1168.31
ENSG00000104884	ERCC2	689.297	0.782116	1.69311e-16	495.201	495.919	529.825	803.858	889.876	921.105
ENSG00000185453	C19orf68	872.705	0.766879	2.36062e-16	634.636	621.369	684.091	1064.43	1218.16	1013.54
ENSG00000167123	CERCAM	82.3534	2.08856	2.83284e-16	28.7073	30.3824	35.1089	138.839	137.481	123.602
ENSG00000142208	AKT1	2439.37	0.632538	2.89556e-16	1841.37	1963.09	1936.31	2652.03	3292.04	2951.41
ENSG00000167595	PROSER3	847.053	0.718535	3.09682e-16	604.904	634.11	683.027	1001.05	1104.85	1054.38
ENSG00000158373	HIST1H2BD	349.401	1.02894	3.5441e-16	234.785	209.737	245.762	436.639	504.096	465.389
ENSG00000182798	MAGEB17	74.869	2.44958	4.04938e-16	31.7831	15.6812	22.342	123.748	152.479	103.181
ENSG00000141258	SGSM2	816.172	0.724392	4.55056e-16	615.156	607.648	624.512	938.672	1085.68	1025.36
ENSG00000090971	NAT14	633.766	0.909737	6.14327e-16	391.65	442.995	487.268	726.39	914.872	839.42
ENSG00000233251	AC007743.1	42.9278	5.35792	8.3567e-16	5.1263	0.980077	0	103.626	75.8228	72.0117
ENSG00000071967	CYBRD1	199.946	1.40869	8.73074e-16	123.031	83.3066	122.349	317.921	283.294	269.775
ENSG00000100600	LGMN	1424.01	0.597246	1.13687e-15	1057.04	1191.77	1151.14	1643.93	1736.42	1763.75
ENSG00000116525	TRIM62	317.18	1.18767	1.1992e-15	174.294	169.553	237.251	391.365	449.104	481.511
ENSG00000083720	OXCT1	40.3922	3.79398	1.54478e-15	6.15156	7.84062	2.12781	90.5472	65.8241	69.8621
ENSG00000105516	DBP	399.599	1.03506	1.5877e-15	238.886	245.999	302.149	471.851	576.586	562.121
ENSG00000169247	SH3TC2	304.888	1.14948	1.72531e-15	160.966	209.737	197.886	461.791	432.44	366.507
ENSG00000125740	FOSB	1187.52	0.585138	1.76043e-15	956.568	977.137	916.022	1424.61	1440.63	1410.14
ENSG00000219481	NBPF1	528.374	0.875422	1.95978e-15	331.159	366.549	421.306	650.934	704.902	695.397
ENSG00000131788	PIAS3	1123.51	0.609956	1.97648e-15	878.648	854.627	936.236	1362.23	1387.31	1322.01
ENSG00000105483	CARD8	377.2	0.972687	2.73644e-15	253.239	270.501	239.379	544.289	454.937	500.858
ENSG00000237609	AF064858.10	46.3637	3.00958	2.78678e-15	10.2526	9.80077	10.639	81.4925	72.4899	93.5077
ENSG00000173269	MMRN2	626.344	0.832522	2.92053e-15	406.003	483.178	462.799	731.42	870.712	803.952
ENSG00000147872	PLIN2	275.566	1.07036	3.43586e-15	194.8	173.474	164.905	382.31	364.949	372.956
ENSG00000280407	RP13-516M14.8	247.71	1.18857	3.97009e-15	147.638	168.573	137.244	326.976	386.613	319.216
ENSG00000167566	NCKAP5L	1487.94	0.634989	4.00218e-15	1129.84	1242.74	1124.55	1634.88	1914.73	1880.9
ENSG00000088812	ATRN	1039.04	0.637447	4.79639e-15	830.461	768.38	840.485	1335.07	1209.83	1249.99
ENSG00000072121	ZFYVE26	1262.89	0.606539	6.30174e-15	1000.65	1064.36	937.3	1489	1485.63	1600.38
ENSG00000140939	NOL3	1276.6	0.642992	7.83755e-15	967.846	1010.46	1012.84	1395.43	1674.77	1598.23
ENSG00000167676	PLIN4	445.086	0.862925	1.00248e-14	334.235	324.406	288.318	550.326	572.42	600.814
ENSG00000133019	CHRM3	582.806	0.768188	1.05433e-14	455.216	417.513	420.242	761.602	689.904	752.361
ENSG00000166073	GPR176	45.9252	2.8918	1.21988e-14	11.2779	10.7808	10.639	91.5533	74.9895	76.3109
ENSG00000116863	ADPRHL2	1101.37	0.633319	1.23032e-14	876.598	889.91	823.462	1234.46	1371.48	1412.29
ENSG00000135439	AGAP2	118.201	1.60235	1.63053e-14	51.263	59.7847	64.8982	179.082	190.807	163.37
ENSG00000133943	C14orf159	467.483	0.851678	1.77357e-14	311.679	340.087	347.897	567.429	583.252	654.554
ENSG00000215788	TNFRSF25	124.158	1.55076	2.08251e-14	63.5662	53.9042	72.3455	179.082	185.807	190.24
ENSG00000136425	CIB2	75.8767	2.17057	2.25299e-14	39.9852	23.5219	19.1503	121.736	120.816	130.051
ENSG00000126773	PCNXL4	373.065	0.978573	2.44251e-14	275.795	256.78	220.228	543.283	453.27	489.035
ENSG00000010030	ETV7	93.8155	1.94985	2.71943e-14	54.3388	28.4222	32.981	144.875	139.98	162.295
ENSG00000151208	DLG5	931.49	0.694673	3.07543e-14	757.668	657.632	720.263	1048.34	1235.66	1169.38
ENSG00000162433	AK4	798.798	0.652792	3.2767e-14	643.864	628.229	590.467	997.025	946.535	986.668
ENSG00000030419	IKZF2	361.837	1.02353	3.5859e-14	266.568	236.199	212.781	557.368	457.436	440.669
ENSG00000277203	F8A1	266.291	1.12815	3.60676e-14	148.663	171.514	181.928	389.353	392.445	313.842
ENSG00000124067	SLC12A4	545.324	0.780097	4.40321e-14	382.422	416.533	405.348	633.83	719.066	714.743
ENSG00000178028	DMAP1	973.307	0.594448	5.44923e-14	768.945	752.699	805.376	1147.94	1174	1190.88
ENSG00000261801	LOXL1-AS1	93.0737	1.78023	5.53196e-14	48.1872	35.2828	42.5562	134.815	144.98	152.622
ENSG00000184990	SIVA1	1006.84	0.695087	5.58253e-14	818.158	737.998	751.117	1094.61	1328.98	1310.18
ENSG00000125827	TMX4	904.18	0.627709	6.71656e-14	680.773	749.759	701.113	1131.84	1111.51	1050.08
ENSG00000182809	CRIP2	3036.51	0.587779	6.8894e-14	2415.51	2459.99	2405.49	3202.35	4106.09	3629.6
ENSG00000142408	CACNG8	112.018	1.81628	7.33493e-14	33.8336	50.964	63.8343	207.252	147.479	168.744
ENSG00000105254	TBCB	1690.52	0.592173	8.18706e-14	1290.8	1338.79	1416.06	1817.99	2118.04	2161.43
ENSG00000116883	RP11-268J15.5	406.568	0.959444	9.03736e-14	263.492	323.425	241.506	528.192	584.085	498.708
ENSG00000105419	MEIS3	69.7614	2.15529	1.05274e-13	28.7073	24.5019	23.4059	95.5776	106.652	139.724
ENSG00000100711	ZFYVE21	463.64	0.843122	1.11349e-13	355.765	325.386	313.852	559.38	570.754	656.704
ENSG00000131873	CHSY1	454.972	0.807186	1.18396e-13	330.134	335.186	326.619	581.514	541.591	614.786
ENSG00000027075	PRKCH	582.897	0.708375	1.28057e-13	461.367	430.254	436.201	727.396	719.9	722.267
ENSG00000149212	SESN3	177.49	1.31101	1.3632e-13	105.602	113.689	86.1763	286.733	234.134	238.606
ENSG00000166813	KIF7	150.727	1.39994	1.64576e-13	87.1472	90.1671	71.2816	194.173	246.632	214.96
ENSG00000107738	C10orf54	422.057	0.890048	1.7321e-13	289.123	267.561	331.938	510.082	594.084	539.55
ENSG00000026103	FAS	199.476	1.21363	1.80706e-13	123.031	112.709	125.541	273.654	315.789	246.13
ENSG00000103507	BCKDK	907.975	0.689702	1.96914e-13	736.137	670.373	678.771	988.976	1177.34	1196.25
ENSG00000135723	FHOD1	376.773	0.944214	2.11422e-13	232.734	239.139	302.149	473.864	529.093	483.661
ENSG00000079462	PAFAH1B3	993.832	0.621626	2.39574e-13	785.35	773.281	791.545	1109.71	1301.49	1201.63
ENSG00000119638	NEK9	699.038	0.669819	2.44767e-13	529.034	541.003	547.911	865.229	808.221	902.833
ENSG00000173559	NABP1	424.241	0.93916	2.57969e-13	306.553	252.86	312.788	619.745	484.932	568.57
ENSG00000156504	FAM122B	911.7	0.592514	2.59577e-13	738.188	730.157	712.816	1137.88	1088.18	1062.98
ENSG00000125505	MBOAT7	1008.84	0.767439	2.94441e-13	648.99	776.221	814.951	1090.59	1323.98	1398.32
ENSG00000213672	NCKIPSD	915.786	0.609799	3.10046e-13	716.657	724.277	735.158	1038.27	1169	1111.34
ENSG00000100311	PDGFB	907.071	0.757388	3.25555e-13	644.889	658.612	721.327	1015.13	1329.81	1072.65
ENSG00000101115	SALL4	129.205	1.42367	4.30043e-13	73.8188	64.6851	72.3455	186.125	204.138	174.118
ENSG00000172478	C2orf54	248.13	1.07384	4.39781e-13	161.991	136.231	181.928	333.012	349.951	325.665
ENSG00000198929	NOS1AP	308.252	0.997762	4.75276e-13	192.749	218.557	206.398	366.213	465.768	399.826
ENSG00000249673	NOP14-AS1	802.214	0.763423	5.79493e-13	519.807	575.305	690.474	935.654	1088.18	1003.86
ENSG00000131067	GGT7	242.894	1.20379	6.44916e-13	141.486	183.274	115.966	300.818	363.283	352.535
ENSG00000179954	SSC5D	94.813	1.72841	8.58521e-13	30.7578	48.0238	53.1952	145.882	149.146	141.874
ENSG00000105245	NUMBL	570.826	0.714704	8.73067e-13	410.104	437.114	450.032	666.025	741.563	720.117
ENSG00000006210	CX3CL1	119.305	1.64653	8.79381e-13	67.6672	58.8046	46.8118	136.827	205.805	199.913
ENSG00000162738	VANGL2	452.697	0.799297	9.46995e-13	295.275	358.708	337.258	562.399	590.751	571.794
ENSG00000143797	MBOAT2	131.453	1.48912	1.00323e-12	67.6672	63.705	75.5372	218.319	154.978	208.512
ENSG00000181666	HKR1	555.233	0.697087	1.09553e-12	428.559	418.493	423.434	707.274	658.241	695.397
ENSG00000116685	KIAA2013	2084.64	0.618402	1.1344e-12	1522.51	1525.98	1887.37	2351.21	2737.95	2482.79
ENSG00000103066	PLA2G15	488.711	0.780715	1.21177e-12	369.094	322.445	387.261	621.757	585.752	645.956
ENSG00000106100	NOD1	165.088	1.30468	1.22985e-12	79.9703	110.749	94.6875	207.252	254.964	242.905
ENSG00000134852	CLOCK	594.088	0.723883	1.26155e-12	453.165	466.517	423.434	793.797	677.405	750.211
ENSG00000137877	SPTBN5	361.925	0.88939	1.34271e-12	267.593	253.84	240.442	427.584	519.927	462.165
ENSG00000204371	EHMT2	672.282	0.660477	1.49082e-12	505.453	508.66	550.039	807.882	867.379	794.278
ENSG00000179627	ZBTB42	309.78	0.999457	1.59695e-12	221.456	203.856	193.631	380.298	375.781	483.661
ENSG00000166166	TRMT61A	597.107	0.914588	1.62448e-12	411.129	417.513	413.859	600.63	906.54	832.971
ENSG00000165312	OTUD1	673.058	0.807133	1.85288e-12	442.913	454.756	572.381	905.472	911.539	751.286
ENSG00000171243	SOSTDC1	56.5021	2.23572	1.87209e-12	16.4042	17.6414	25.5337	98.5958	99.1528	81.6849
ENSG00000249992	TMEM158	43.8487	2.80665	2.04962e-12	6.15156	7.84062	19.1503	70.4256	79.9888	79.5353
ENSG00000181218	HIST3H2A	361.688	0.885807	2.19905e-12	224.532	280.302	257.465	446.699	503.263	457.865
ENSG00000187391	MAGI2	133.781	1.35483	2.33172e-12	77.9198	81.3464	65.9621	195.179	179.142	203.137
ENSG00000225886	RP11-288L9.4	45.8121	2.51254	2.37252e-12	15.3789	9.80077	15.9586	81.4925	79.1556	73.0865
ENSG00000169992	NLGN2	577.815	0.731765	2.39404e-12	432.66	436.134	435.137	650.934	794.056	717.967
ENSG00000159164	SV2A	45.5728	2.55132	2.52384e-12	14.3536	13.7211	11.703	93.5654	69.157	70.9369
ENSG00000146540	C7orf50	1235.24	0.617316	3.11785e-12	906.33	966.356	1053.27	1335.07	1608.11	1542.34
ENSG00000142459	EVI5L	182.487	1.20687	3.45489e-12	122.006	104.868	104.263	216.307	276.628	270.85
ENSG00000184887	BTBD6	923.575	0.666892	3.50672e-12	773.046	706.636	662.813	1024.19	1254.82	1119.94
ENSG00000185483	ROR1	462.585	0.818754	4.09291e-12	385.498	302.844	315.98	630.812	578.253	562.121
ENSG00000092098	RNF31	480.179	0.773429	4.28574e-12	327.058	394.971	341.513	592.581	642.41	582.542
ENSG00000275888	RP13-516M14.10	126.998	1.38905	4.46423e-12	61.5156	69.5855	79.7928	185.119	198.306	167.669
ENSG00000162654	GBP4	81.9276	1.8017	4.91137e-12	45.1115	32.3425	31.9171	128.778	108.318	145.098
ENSG00000108773	KAT2A	758.816	0.605034	5.06999e-12	610.03	586.086	610.681	877.301	957.366	911.432
ENSG00000100373	UPK3A	231.733	1.19359	5.27814e-12	137.385	141.131	144.691	241.459	362.449	363.283
ENSG00000140104	C14orf79	237.224	1.03833	5.31604e-12	154.814	141.131	170.225	290.757	314.956	351.46
ENSG00000139880	CDH24	316.313	0.898549	7.29832e-12	206.077	227.378	229.803	420.541	443.271	370.807
ENSG00000100722	ZC3H14	731.964	0.625473	7.49659e-12	596.702	558.644	572.381	939.678	895.708	828.672
ENSG00000131943	C19orf12	374.885	0.808751	7.86197e-12	280.921	263.641	272.36	470.845	449.937	511.606
ENSG00000006282	SPATA20	584.651	0.718548	8.57175e-12	444.963	399.871	481.949	670.049	756.561	754.511
ENSG00000170425	ADORA2B	142.336	1.48144	1.04414e-11	92.2735	47.0437	86.1763	207.252	196.639	224.634
ENSG00000100726	TELO2	822.426	0.645971	1.05073e-11	638.737	638.03	647.918	882.332	1080.68	1046.86
ENSG00000178585	CTNNBIP1	322.823	0.845053	1.05477e-11	231.709	222.478	238.315	406.456	401.611	436.369
ENSG00000102878	HSF4	472.836	0.817535	1.07557e-11	336.285	304.804	387.261	553.344	667.407	587.916
ENSG00000104177	MYEF2	281.77	0.942006	1.08344e-11	197.875	175.434	205.334	404.444	339.953	367.582
ENSG00000119772	DNMT3A	613.089	0.733413	1.14432e-11	472.645	491.019	418.115	678.098	834.05	784.605
ENSG00000007541	PIGQ	1301.71	0.593238	1.16883e-11	1053.97	1007.52	1052.2	1361.23	1633.94	1701.41
ENSG00000156381	ANKRD9	979.678	0.714676	1.36727e-11	645.914	760.54	820.27	1055.38	1355.64	1240.32
ENSG00000115355	CCDC88A	34.6202	2.97375	1.53827e-11	4.10104	10.7808	8.51124	64.3891	60.8248	59.1141
ENSG00000022976	ZNF839	72.8767	1.90356	1.54583e-11	22.5557	33.3226	36.1728	116.705	94.1535	134.35
ENSG00000123609	NMI	282.315	0.97841	1.57018e-11	198.901	185.235	186.183	436.639	359.117	327.814
ENSG00000163171	CDC42EP3	574.393	0.698808	1.6714e-11	436.761	431.234	445.776	789.773	680.738	662.078
ENSG00000136943	CTSV	371.051	0.782915	2.0567e-11	276.82	261.681	279.807	491.973	454.937	461.09
ENSG00000197696	NMB	510.263	0.845367	2.13687e-11	292.199	387.13	415.987	602.642	709.068	654.554
ENSG00000128683	GAD1	235.505	0.97285	2.29616e-11	163.016	154.852	159.586	299.812	339.119	296.645
ENSG00000167604	NFKBID	410.665	0.801693	2.33221e-11	315.78	273.442	309.596	467.827	552.423	544.924
ENSG00000100568	VTI1B	580.021	0.637685	2.54919e-11	439.837	453.776	468.118	720.353	701.569	696.471
ENSG00000178802	MPI	670.771	0.618215	2.5615e-11	541.338	504.74	542.591	810.9	849.048	776.007
ENSG00000100526	CDKN3	289.192	0.939246	2.607e-11	227.608	180.334	187.247	399.414	396.611	343.937
ENSG00000104951	IL4I1	83.9814	1.73063	3.28803e-11	45.1115	29.4023	42.5562	109.663	152.479	124.677
ENSG00000105662	CRTC1	474.338	0.739314	3.36053e-11	337.311	372.429	356.408	533.222	615.747	630.909
ENSG00000161692	DBF4B	502.664	0.715624	3.39215e-11	367.043	420.453	353.216	601.636	619.08	654.554
ENSG00000151136	BTBD11	35.2684	2.92025	4.05005e-11	8.20208	3.92031	12.7669	71.4317	58.3252	56.9645
ENSG00000157617	C2CD2	579.752	0.7237	4.12926e-11	503.403	429.274	378.75	729.408	705.735	731.94
ENSG00000124098	FAM210B	208.469	1.05005	4.20737e-11	114.829	136.231	156.394	285.727	274.962	282.673
ENSG00000130590	SAMD10	609.002	0.710671	4.40952e-11	438.812	469.457	478.757	669.043	849.881	748.062
ENSG00000198089	SFI1	630.741	0.685696	4.81181e-11	477.771	440.055	534.08	712.304	824.885	795.353
ENSG00000128294	TPST2	195.286	1.15435	5.63429e-11	125.082	105.848	132.988	222.344	312.456	273
ENSG00000167191	GPRC5B	28.5579	3.46036	6.17647e-11	8.20208	3.92031	2.12781	45.2736	59.1584	52.6653
ENSG00000100376	FAM118A	647.642	0.623354	6.34312e-11	518.782	493.959	515.994	788.766	733.231	835.121
ENSG00000141968	VAV1	33.0191	3.28602	6.59985e-11	6.15156	5.88046	6.38343	34.2067	61.6581	83.8345
ENSG00000142871	CYR61	295.304	0.888005	7.1858e-11	223.507	178.374	220.228	363.195	397.445	389.078
ENSG00000162004	CCDC78	355.041	0.861394	7.58326e-11	252.214	244.039	259.593	402.432	439.939	532.027
ENSG00000197530	MIB2	1238.04	0.75886	7.5985e-11	862.244	889.91	1008.58	1217.36	1849.74	1600.38
ENSG00000102096	PIM2	470.666	0.691659	7.73602e-11	337.311	364.589	377.686	593.587	560.755	590.066
ENSG00000130822	PNCK	112.713	1.38249	7.76733e-11	60.4904	72.5257	54.2591	147.894	169.143	171.968
ENSG00000165434	PGM2L1	505.983	0.684167	8.426e-11	390.624	391.051	383.006	675.079	615.747	580.393
ENSG00000131697	NPHP4	832.446	0.585473	8.66988e-11	662.318	666.452	669.196	901.447	1054.85	1040.41
ENSG00000003249	DBNDD1	379.553	0.862349	9.36537e-11	309.629	242.079	256.401	429.596	495.764	543.85
ENSG00000127415	IDUA	586.563	0.762545	9.44065e-11	412.155	402.812	491.524	636.848	829.051	746.987
ENSG00000269720	CTD-2521M24.5	57.5878	1.96785	9.60073e-11	19.48	27.4422	23.4059	99.6019	94.9867	80.6101
ENSG00000213463	SYNJ2BP	278.07	0.928468	9.88635e-11	175.32	227.378	171.289	372.249	352.451	369.732
ENSG00000100906	NFKBIA	1566.55	0.599489	9.93464e-11	1085.75	1251.56	1401.16	1716.37	2053.88	1890.58
ENSG00000188290	HES4	231.466	1.38464	1.01733e-10	110.728	106.828	168.097	252.526	458.269	292.346
ENSG00000100625	SIX4	263.16	0.885589	1.03035e-10	197.875	184.255	172.353	353.134	342.452	328.889
ENSG00000167702	KIFC2	678.784	0.860697	1.32461e-10	389.599	503.76	554.294	756.572	1054.85	813.625
ENSG00000101447	FAM83D	649.61	0.607807	1.39737e-10	489.049	502.78	553.23	793.797	803.221	755.586
ENSG00000100918	REC8	280.681	0.933909	1.56487e-10	200.951	209.737	168.097	323.958	411.609	369.732
ENSG00000205730	ITPRIPL2	427.752	0.739495	1.57248e-10	320.907	310.684	330.874	500.022	592.417	511.606
ENSG00000048342	CC2D2A	84.3362	1.65314	1.6692e-10	39.9852	47.0437	35.1089	140.851	144.147	98.8817
ENSG00000004777	ARHGAP33	365.821	0.833466	1.95943e-10	220.431	284.222	284.063	435.633	463.269	507.306
ENSG00000070778	PTPN21	474.688	0.679016	2.38251e-10	344.488	356.748	393.645	577.49	567.421	608.338
ENSG00000228630	HOTAIR	257.184	0.878896	2.41237e-10	186.597	169.553	187.247	326.976	319.122	353.61
ENSG00000117228	GBP1	49.3312	2.09296	2.77023e-10	23.581	15.6812	17.0225	72.4377	86.6546	80.6101
ENSG00000178531	CTXN1	218.81	1.16883	2.83257e-10	100.476	134.271	170.225	291.763	354.95	261.177
ENSG00000183386	FHL3	353.352	0.79429	2.88675e-10	249.138	294.023	231.931	448.712	459.936	436.369
ENSG00000119673	ACOT2	190.41	1.09126	2.90451e-10	114.829	117.609	132.988	291.763	272.462	212.811
ENSG00000125901	MRPS26	381.326	0.820432	2.92407e-10	271.694	264.621	291.51	408.468	535.759	515.905
ENSG00000129116	PALLD	249.269	0.865654	3.96596e-10	182.496	179.354	168.097	324.964	325.788	314.917
ENSG00000164400	CSF2	56.7611	1.98118	4.5224e-10	26.6568	14.7012	27.6615	104.632	84.1549	82.7597
ENSG00000231826	AC016735.2	125.821	1.25884	4.54835e-10	85.0966	69.5855	68.0899	181.094	194.14	156.921
ENSG00000170379	FAM115C	120.576	1.22798	4.68322e-10	70.743	76.446	69.1538	166.003	169.143	171.968
ENSG00000126583	PRKCG	73.1058	1.79472	5.05822e-10	21.5305	33.3226	43.6201	104.632	136.648	98.8817
ENSG00000121064	SCPEP1	245.638	0.888732	5.15902e-10	157.89	187.195	171.289	323.958	302.458	331.039
ENSG00000175928	LRRN1	42.5229	2.29605	5.19913e-10	17.4294	8.82069	17.0225	68.4134	64.9909	78.4605
ENSG00000100092	SH3BP1	502.979	0.691364	5.60686e-10	378.321	370.469	405.348	553.344	625.746	684.649
ENSG00000132256	TRIM5	507.738	0.688969	6.14695e-10	371.144	358.708	436.201	638.861	581.586	659.928
ENSG00000090975	PITPNM2	130.06	1.20151	6.56814e-10	77.9198	89.187	69.1538	171.034	184.974	188.09
ENSG00000255026	RP11-326C3.2	890.833	0.638595	6.67563e-10	685.899	679.193	726.647	910.502	1220.66	1122.09
ENSG00000008256	CYTH3	240.241	0.954798	6.67982e-10	197.875	146.031	146.819	328.988	320.789	300.944
ENSG00000136869	TLR4	288.851	0.948469	6.91254e-10	199.926	224.438	165.969	414.505	316.622	411.649
ENSG00000174514	MFSD4	278.224	0.824358	7.15258e-10	194.8	199.936	207.461	342.067	342.452	382.629
ENSG00000175294	CATSPER1	73.6843	1.63972	7.543e-10	31.7831	32.3425	43.6201	109.663	125.816	98.8817
ENSG00000100413	POLR3H	641.273	0.608474	7.97458e-10	501.352	502.78	520.249	695.201	809.054	818.999
ENSG00000178974	FBXO34	730.381	0.592979	8.92977e-10	561.843	619.409	564.933	967.849	822.385	845.869
ENSG00000171680	PLEKHG5	222.619	0.972535	9.84877e-10	157.89	139.171	154.266	247.496	324.121	312.767
ENSG00000100908	EMC9	354.659	0.727806	1.01821e-09	262.467	268.541	270.232	414.505	453.27	458.94
ENSG00000126787	DLGAP5	298.655	0.813246	1.2546e-09	196.85	223.458	229.803	411.487	379.947	350.385
ENSG00000138172	CALHM2	166.788	1.04447	1.32208e-09	105.602	108.789	112.774	206.246	249.132	218.185
ENSG00000130758	MAP3K10	491.374	0.692617	1.39351e-09	347.563	395.951	384.07	540.265	669.907	610.487
ENSG00000182749	PAQR7	208.811	0.934519	1.41976e-09	153.789	134.271	142.563	251.52	289.126	281.598
ENSG00000171574	ZNF584	193.641	0.973508	1.42508e-09	119.955	144.071	127.669	241.459	252.465	276.224
ENSG00000136213	CHST12	373.92	0.826182	1.44197e-09	262.467	277.362	269.168	386.335	503.263	544.924
ENSG00000184584	TMEM173	355.518	0.732503	1.57601e-09	245.037	268.541	288.318	451.73	454.937	424.547
ENSG00000183828	NUDT14	512.591	0.728407	1.65135e-09	380.372	377.33	401.092	539.259	739.064	638.432
ENSG00000176182	MYPOP	418.074	0.76527	1.67243e-09	294.25	315.585	320.235	448.712	604.082	525.578
ENSG00000101417	PXMP4	187.386	1.00343	1.91776e-09	115.854	110.749	147.883	259.569	244.133	246.13
ENSG00000177989	ODF3B	48.5021	1.97175	2.20354e-09	22.5557	19.6015	17.0225	70.4256	88.321	73.0865
ENSG00000204264	PSMB8	104.528	1.34517	2.24017e-09	45.1115	58.8046	73.4094	153.93	150.812	145.098
ENSG00000225138	CTD-2228K2.7	771.216	0.619005	2.483e-09	565.944	669.393	589.403	812.912	996.528	993.117
ENSG00000170846	AC093323.3	590.184	0.660708	2.67787e-09	397.801	462.596	512.802	724.377	778.225	665.302
ENSG00000198892	SHISA4	169.02	1.02072	2.74657e-09	101.501	121.53	111.71	246.49	223.302	209.586
ENSG00000177595	PIDD1	719.155	0.680438	2.79802e-09	589.525	513.56	555.358	722.365	958.2	975.92
ENSG00000171236	LRG1	480.382	0.660767	2.97111e-09	367.043	380.27	369.175	525.174	595.75	644.881
ENSG00000119699	TGFB3	36.4111	2.52101	3.02051e-09	11.2779	16.6613	4.25562	51.3101	68.3238	66.6377
ENSG00000127585	FBXL16	151.349	1.09563	3.09002e-09	110.728	99.9679	78.7289	200.21	217.47	200.988
ENSG00000124635	HIST1H2BJ	60.8616	1.71682	3.38336e-09	26.6568	24.5019	34.0449	98.5958	82.4885	98.8817
ENSG00000141577	CEP131	538.358	0.705348	3.49157e-09	357.816	437.114	434.073	601.636	763.227	636.283
ENSG00000089737	DDX24	372.355	0.696586	3.49737e-09	283.997	286.183	282.999	457.766	493.264	429.921
ENSG00000058453	CROCC	313.713	0.851351	4.07326e-09	204.027	233.258	234.059	328.988	431.606	450.342
ENSG00000134744	ZCCHC11	521.714	0.618312	4.11062e-09	403.953	431.234	398.964	687.152	597.417	611.562
ENSG00000181458	TMEM45A	51.9489	1.85998	4.12603e-09	24.6063	25.482	17.0225	85.5168	74.1563	84.9093
ENSG00000059122	FLYWCH1	623.608	0.614595	4.62457e-09	467.519	497.879	513.866	669.043	832.384	760.96
ENSG00000176531	PHLDB3	718.806	0.628062	4.76535e-09	546.464	597.847	551.103	760.596	1002.36	854.467
ENSG00000176022	B3GALT6	741.605	0.592543	4.89046e-09	537.237	599.807	638.343	805.87	977.364	891.01
ENSG00000278828	HIST1H3H	56.5339	1.85918	4.94295e-09	24.6063	25.482	23.4059	71.4317	115.817	78.4605
ENSG00000143891	GALM	515.517	0.610086	5.13083e-09	434.71	390.071	398.964	647.915	584.085	637.357
ENSG00000152784	PRDM8	351.046	0.7275	5.17505e-09	249.138	252.86	291.51	405.45	451.604	455.716
ENSG00000107882	SUFU	492.012	0.606124	5.34201e-09	380.372	414.573	375.558	585.538	612.415	583.617
ENSG00000189431	RASSF10	168.236	1.07784	5.34756e-09	93.2987	99.9679	131.924	212.283	259.131	212.811
ENSG00000136695	IL36RN	65.1747	1.83972	5.38516e-09	39.9852	15.6812	29.7893	95.5776	87.4878	122.527
ENSG00000099625	C19orf26	128.608	1.15496	5.47658e-09	65.6167	84.2866	89.368	166.003	185.807	180.567
ENSG00000146858	ZC3HAV1L	331.593	0.726282	5.54277e-09	225.557	268.541	255.337	409.474	415.775	414.873
ENSG00000141013	GAS8	410.073	0.681883	5.80946e-09	292.199	337.147	315.98	478.894	548.257	487.96
ENSG00000188191	PRKAR1B	626.204	0.709511	7.02342e-09	431.635	459.656	535.144	633.83	845.715	851.243
ENSG00000142235	LMTK3	412.846	0.64941	7.19166e-09	309.629	316.565	338.322	477.888	509.096	525.578
ENSG00000235106	LINC00094	291.632	0.800063	7.22509e-09	237.86	207.776	192.567	407.462	359.117	345.011
ENSG00000159200	RCAN1	365.094	0.713776	7.60091e-09	272.719	252.86	304.277	487.949	429.94	442.818
ENSG00000184922	FMNL1	94.5915	1.29709	8.24337e-09	54.3388	61.7449	47.8757	137.833	132.482	133.275
ENSG00000160703	NLRX1	130.998	1.08272	9.22735e-09	82.0208	88.2069	81.9207	176.064	185.807	171.968
ENSG00000058335	RASGRF1	146.489	1.08343	9.24708e-09	108.678	94.0874	78.7289	185.119	194.14	218.185
ENSG00000105851	PIK3CG	46.3382	1.88451	9.34119e-09	18.4547	20.5816	20.2142	73.4438	73.3231	72.0117
ENSG00000184678	HIST2H2BE	318.291	0.751295	1.00637e-08	258.366	249.92	203.206	400.42	406.61	391.228
ENSG00000266074	BAHCC1	557.91	0.61687	1.03053e-08	486.999	428.294	405.348	632.824	659.908	734.089
ENSG00000119599	DCAF4	165.513	1.00035	1.0379e-08	112.779	95.0675	123.413	236.429	215.803	209.586
ENSG00000186187	ZNRF1	386.011	0.748623	1.06078e-08	236.835	329.306	297.893	451.73	501.597	498.708
ENSG00000142632	ARHGEF19	374.634	0.75017	1.0642e-08	251.189	325.386	261.721	440.663	517.428	451.417
ENSG00000066455	GOLGA5	563.075	0.6875	1.08433e-08	454.19	387.13	452.159	793.797	588.251	702.92
ENSG00000175544	CABP4	205.606	0.905594	1.12684e-08	140.461	125.45	163.841	253.532	274.128	276.224
ENSG00000238178	RP11-431J24.2	51.7376	1.84335	1.16585e-08	25.6315	17.6414	24.4698	97.5897	74.1563	70.9369
ENSG00000119714	GPR68	59.2473	1.74178	1.17202e-08	37.9346	20.5816	23.4059	81.4925	97.4864	94.5825
ENSG00000165886	UBTD1	629.619	0.659312	1.23372e-08	486.999	504.74	473.438	630.812	864.879	816.849
ENSG00000049246	PER3	155.612	1.00025	1.36847e-08	110.728	96.0476	104.263	220.331	191.64	210.661
ENSG00000118707	TGIF2	386.991	0.638101	1.43683e-08	306.553	302.844	298.957	459.778	476.6	477.212
ENSG00000156521	TYSND1	442.405	0.752146	1.44033e-08	282.972	338.127	368.111	462.797	594.084	608.338
ENSG00000179023	KLHDC7A	239.792	0.933599	1.57476e-08	186.597	180.334	126.605	302.83	286.627	355.759
ENSG00000198131	ZNF544	645.943	0.599739	1.60933e-08	596.702	485.138	458.543	776.694	763.227	795.353
ENSG00000109103	UNC119	460.722	0.643377	1.64587e-08	323.982	356.748	398.964	528.192	593.251	563.196
ENSG00000147180	ZNF711	148.617	1.02864	1.70257e-08	100.476	99.9679	92.5597	223.35	180.808	194.539
ENSG00000187961	KLHL17	461.296	0.690498	1.72162e-08	344.488	346.947	368.111	474.87	628.246	605.113
ENSG00000100034	PPM1F	335.731	0.809548	1.7351e-08	227.608	222.478	282.999	381.304	499.097	400.901
ENSG00000171298	GAA	406.651	0.660948	1.92907e-08	297.326	331.266	317.044	450.724	534.092	509.456
ENSG00000196465	MYL6B	591.953	0.615032	1.94673e-08	477.771	468.477	457.479	614.715	794.889	738.389
ENSG00000103034	NDRG4	94.0562	1.27705	1.97943e-08	50.2378	53.9042	60.6426	123.748	127.482	148.323
ENSG00000184557	SOCS3	44.0693	2.06969	2.05453e-08	16.4042	19.6015	14.8947	48.2918	89.9874	75.2361
ENSG00000213015	ZNF580	733.335	0.604093	2.40458e-08	521.858	538.062	687.282	828.004	934.87	889.936
ENSG00000088305	DNMT3B	99.1003	1.24165	2.4714e-08	49.2125	63.705	63.8343	127.772	144.98	145.098
ENSG00000015532	XYLT2	507.395	0.644187	2.54844e-08	410.104	367.529	409.603	568.435	578.253	710.444
ENSG00000163472	TMEM79	273.214	0.764077	2.61494e-08	201.976	196.015	209.589	309.873	349.951	371.881
ENSG00000217801	RP11-465B22.3	543.447	0.675267	2.77374e-08	454.19	344.987	457.479	596.605	717.4	690.023
ENSG00000126215	XRCC3	460.79	0.640669	2.99646e-08	380.372	334.206	367.047	519.137	626.579	537.401
ENSG00000176473	WDR25	125.244	1.20809	3.24984e-08	65.6167	94.0874	67.026	139.845	184.974	199.913
ENSG00000215039	CD27-AS1	50.8037	1.73425	3.42552e-08	26.6568	21.5617	22.342	80.4864	84.9881	68.7873
ENSG00000158023	WDR66	121.771	1.14095	3.65648e-08	77.9198	59.7847	90.4319	166.003	159.144	177.342
ENSG00000171310	CHST11	96.7973	1.32748	3.68171e-08	61.5156	39.2031	64.8982	155.942	121.65	137.575
ENSG00000196189	SEMA4A	224.478	0.8355	3.7284e-08	157.89	141.131	185.119	284.721	289.96	288.047
ENSG00000132801	ZSWIM3	99.1869	1.21868	3.76205e-08	55.3641	62.7249	60.6426	156.948	128.315	131.126
ENSG00000119720	NRDE2	324.398	0.716085	3.76552e-08	225.557	253.84	256.401	426.578	361.616	422.397
ENSG00000134955	SLC37A2	50.1154	1.73736	4.25472e-08	18.4547	26.4621	24.4698	71.4317	82.4885	77.3857
ENSG00000181744	C3orf58	287.631	0.732017	4.30857e-08	193.774	226.398	228.74	357.158	375.781	343.937
ENSG00000023608	SNAPC1	77.1141	1.50908	4.48737e-08	54.3388	40.1832	25.5337	127.772	104.152	110.705
ENSG00000078018	MAP2	64.7301	1.58115	4.52568e-08	21.5305	35.2828	40.4284	102.62	87.4878	101.031
ENSG00000078900	TP73	246.689	0.791801	4.58522e-08	173.269	188.175	180.864	280.696	343.285	313.842
ENSG00000263528	IKBKE	421.864	0.597061	4.72704e-08	347.563	333.226	326.619	489.961	515.761	518.054
ENSG00000109255	NMU	33.1715	2.34926	5.00656e-08	6.15156	13.7211	12.7669	40.2432	61.6581	64.4881
ENSG00000139618	BRCA2	692.168	0.591786	5.115e-08	518.782	619.409	517.058	938.672	754.061	805.026
ENSG00000182310	SPACA6P	445.529	0.614346	5.3256e-08	318.856	377.33	359.6	512.095	532.426	572.869
ENSG00000180964	TCEAL8	140.611	0.992461	5.79695e-08	101.501	89.187	91.4958	198.198	181.641	181.641
ENSG00000197558	SSPO	252.002	0.775237	6.05125e-08	178.395	173.474	206.398	297.8	339.953	315.992
ENSG00000084731	KIF3C	639.341	0.59422	6.23736e-08	504.428	466.517	558.55	666.025	829.051	811.475
ENSG00000130299	GTPBP3	259.314	0.861827	6.52611e-08	145.587	222.478	184.056	300.818	355.784	347.161
ENSG00000198894	CIPC	366.297	0.667764	6.5512e-08	318.856	273.442	256.401	470.845	433.273	444.968
ENSG00000197045	GMFB	814.303	0.630588	6.61486e-08	611.055	672.333	633.023	1211.32	849.881	908.207
ENSG00000075399	VPS9D1	468.392	0.70907	6.68103e-08	330.134	373.409	363.855	467.827	673.239	601.889
ENSG00000118762	PKD2	197.821	0.870021	6.76123e-08	151.739	123.49	144.691	280.696	246.632	239.681
ENSG00000126878	AIF1L	66.9946	1.47482	7.19836e-08	29.7326	35.2828	41.4923	108.657	100.819	85.9841
ENSG00000144036	EXOC6B	248.884	0.786645	7.78741e-08	179.421	202.876	164.905	337.037	286.627	322.44
ENSG00000128284	APOL3	29.5933	2.3762	8.2969e-08	9.22735	6.86054	12.7669	42.2553	59.1584	47.2913
ENSG00000072952	MRVI1	36.1682	2.21388	8.29839e-08	15.3789	16.6613	6.38343	53.3222	75.8228	49.4409
ENSG00000158292	GPR153	348.205	0.73617	8.58152e-08	270.669	266.581	246.826	356.152	485.766	463.239
ENSG00000242265	PEG10	22.2828	3.06098	8.60744e-08	8.20208	3.92031	2.12781	52.3161	31.6622	35.4685
ENSG00000166128	RAB8B	179.975	0.965284	1.01485e-07	137.385	106.828	121.285	282.708	201.639	230.008
ENSG00000171160	MORN4	40.062	1.92623	1.06694e-07	21.5305	15.6812	12.7669	68.4134	57.492	64.4881
ENSG00000139192	TAPBPL	146.369	0.972162	1.06765e-07	94.324	97.0276	105.327	171.034	204.138	206.362
ENSG00000100350	FOXRED2	397.474	0.60772	1.07557e-07	296.3	309.704	339.386	487.949	488.265	463.239
ENSG00000136999	NOV	64.5542	1.52728	1.23938e-07	26.6568	39.2031	34.0449	80.4864	116.65	90.2833
ENSG00000110844	PRPF40B	122.658	1.06067	1.3092e-07	77.9198	90.1671	70.2177	148.9	172.476	176.267
ENSG00000066926	FECH	237.19	0.744069	1.32685e-07	181.471	180.334	170.225	305.848	298.292	286.972
ENSG00000145284	SCD5	43.4882	1.90554	1.34367e-07	19.48	22.5418	12.7669	52.3161	69.9902	83.8345
ENSG00000179241	LDLRAD3	89.6923	1.23912	1.35518e-07	63.5662	53.9042	42.5562	129.784	125.816	122.527
ENSG00000204869	IGFL4	314.024	0.684419	1.35873e-07	238.886	244.039	239.379	430.602	358.283	372.956
ENSG00000082014	SMARCD3	187.411	0.892042	1.35909e-07	147.638	108.789	137.244	245.483	224.135	261.177
ENSG00000176108	CHMP6	167.62	0.924016	1.4084e-07	137.385	111.729	97.8792	220.331	219.136	219.26
ENSG00000040933	INPP4A	347.658	0.677196	1.41048e-07	256.315	274.422	272.36	372.249	469.934	440.669
ENSG00000266094	RASSF5	331.404	0.685262	1.43585e-07	247.088	235.219	279.807	435.633	368.282	422.397
ENSG00000161791	FMNL3	74.1203	1.38096	1.45801e-07	42.0357	40.1832	41.4923	98.5958	129.982	92.4329
ENSG00000179431	FJX1	83.8183	1.46778	1.47282e-07	38.9599	31.3625	63.8343	106.644	152.479	109.63
ENSG00000279759	CTC-425O23.5	173.096	0.898399	1.56381e-07	139.435	117.609	105.327	237.435	214.137	224.634
ENSG00000121742	GJB6	86.8682	1.25729	1.56878e-07	49.2125	43.1234	61.7065	111.675	130.815	124.677
ENSG00000143845	ETNK2	36.8381	1.96865	1.60833e-07	11.2779	16.6613	17.0225	54.3283	58.3252	63.4133
ENSG00000121753	BAI2	148.529	1.04773	1.64255e-07	88.1724	77.4261	125.541	181.094	215.803	203.137
ENSG00000100629	CEP128	130.609	1.01543	1.76678e-07	98.425	87.2269	73.4094	183.107	164.144	177.342
ENSG00000165359	DDX26B	92.4497	1.35206	1.99599e-07	58.4399	41.1632	56.3869	169.021	97.4864	132.201
ENSG00000144843	ADPRH	22.8023	2.68359	2.09753e-07	8.20208	3.92031	6.38343	35.2128	43.3273	39.7677
ENSG00000169220	RGS14	289.533	0.842306	2.09814e-07	200.951	185.235	236.187	284.721	399.111	430.995
ENSG00000170365	SMAD1	238.371	0.810324	2.1429e-07	176.345	164.653	178.736	354.14	301.625	254.728
ENSG00000124104	SNX21	114.188	1.05853	2.28067e-07	78.9451	77.4261	65.9621	155.942	164.977	141.874
ENSG00000229644	NAMPTL	250.834	0.74966	2.40844e-07	191.724	197.976	171.289	351.122	301.625	291.271
ENSG00000273443	RP11-54O7.18	65.6905	1.48105	2.41989e-07	25.6315	43.1234	35.1089	79.4803	103.319	107.48
ENSG00000103253	HAGHL	514.164	0.72588	2.43887e-07	315.78	428.294	419.178	523.161	759.061	639.507
ENSG00000170779	CDCA4	436.608	0.5968	2.47519e-07	381.397	338.127	323.427	480.906	554.089	541.7
ENSG00000176884	GRIN1	99.8523	1.15252	2.57448e-07	71.7682	57.8246	56.3869	119.723	148.313	145.098
ENSG00000126603	GLIS2	263.182	0.734616	2.58447e-07	205.052	173.474	214.909	303.836	350.784	331.039
ENSG00000102181	CD99L2	195.042	0.822506	2.64339e-07	131.233	142.111	148.947	247.496	227.468	273
ENSG00000183853	KIRREL	214.599	0.907936	2.72346e-07	171.219	148.972	126.605	258.562	238.3	343.937
ENSG00000130714	POMT1	465.763	0.602955	2.73158e-07	329.109	348.907	431.945	563.405	559.089	562.121
ENSG00000183960	KCNH8	56.9205	1.61532	2.78091e-07	24.6063	27.4422	31.9171	112.681	67.4906	77.3857
ENSG00000139531	SUOX	165.274	0.936559	3.24222e-07	123.031	99.9679	118.093	214.295	252.465	183.791
ENSG00000184497	TMEM255B	111.963	1.10713	3.43382e-07	67.6672	79.3863	65.9621	123.748	171.643	163.37
ENSG00000163644	PPM1K	709.63	0.592196	3.62055e-07	640.788	567.465	488.332	956.782	734.897	869.514
ENSG00000130487	KLHDC7B	38.2538	1.84536	3.70921e-07	17.4294	18.6215	13.8308	54.3283	60.8248	64.4881
ENSG00000185189	NRBP2	352.257	0.616056	3.77525e-07	271.694	266.581	296.829	399.414	449.104	429.921
ENSG00000258077	RP11-114H23.1	77.0205	1.3183	3.85631e-07	34.8589	57.8246	39.3645	106.644	111.651	111.779
ENSG00000104368	PLAT	16.6977	3.96211	4.09231e-07	0	5.88046	0	30.1824	38.328	25.7952
ENSG00000165730	STOX1	36.1954	2.01753	4.10782e-07	14.3536	9.80077	19.1503	54.3283	73.3231	46.2165
ENSG00000157911	PEX10	410.063	0.597439	4.18832e-07	338.336	308.724	333.002	451.73	544.924	483.661
ENSG00000238105	GOLGA2P5	214.297	0.76853	4.49991e-07	158.915	170.533	145.755	292.769	256.631	261.177
ENSG00000084676	NCOA1	417.023	0.59906	4.51234e-07	328.083	358.708	307.468	555.356	469.934	482.586
ENSG00000133121	STARD13	50.4203	1.55908	4.56783e-07	21.5305	27.4422	27.6615	72.4377	74.9895	78.4605
ENSG00000147799	ARHGAP39	630.322	0.585318	4.57368e-07	478.797	498.859	536.208	632.824	873.211	762.034
ENSG00000089091	DZANK1	85.3977	1.20157	4.71161e-07	42.0357	55.8644	57.4509	111.675	124.983	120.378
ENSG00000171700	RGS19	398.617	0.607999	5.09796e-07	288.098	342.047	317.044	436.639	486.599	521.279
ENSG00000129195	FAM64A	220.374	0.759428	5.37549e-07	174.294	164.653	152.138	248.502	292.459	290.196
ENSG00000213928	IRF9	117.233	1.02719	5.39704e-07	79.9703	69.5855	81.9207	141.857	151.646	178.417
ENSG00000131669	NINJ1	675.44	0.600312	6.35549e-07	540.312	593.927	476.629	665.019	911.539	865.215
ENSG00000237721	AF064858.11	48.8309	1.70364	6.57629e-07	26.6568	13.7211	28.7254	59.3587	84.9881	79.5353
ENSG00000080823	MOK	135.007	0.952182	6.5806e-07	98.425	90.1671	87.2402	203.228	163.311	167.669
ENSG00000196663	TECPR2	251.544	0.694307	6.59623e-07	180.446	198.956	196.822	332.006	295.792	305.244
ENSG00000142046	TMEM91	186.367	0.793184	6.94931e-07	126.107	148.972	134.052	230.392	243.299	235.382
ENSG00000142733	MAP3K6	267.193	0.70793	7.33296e-07	192.749	220.517	195.758	292.769	364.949	336.413
ENSG00000173918	C1QTNF1	203.25	0.778466	7.34117e-07	146.612	144.071	158.522	228.38	262.463	279.448
ENSG00000165533	TTC8	75.8609	1.30569	7.35914e-07	36.9094	55.8644	38.3006	111.675	119.983	92.4329
ENSG00000173950	XXYLT1	186.996	0.792237	7.49255e-07	136.36	140.151	134.052	217.313	238.3	255.803
ENSG00000026950	BTN3A1	91.4479	1.13653	7.51219e-07	57.4146	57.8246	56.3869	141.857	126.649	108.555
ENSG00000272419	RP11-403I13.8	194.221	0.792916	8.04363e-07	141.486	124.47	160.65	249.508	236.634	252.578
ENSG00000070759	TESK2	263.019	0.692077	8.05765e-07	204.027	220.517	178.736	308.866	342.452	323.515
ENSG00000132394	EEFSEC	280.277	0.67677	8.39522e-07	230.684	212.677	204.27	312.891	378.281	342.862
ENSG00000104863	LIN7B	123.14	1.02818	8.52006e-07	76.8945	80.3663	86.1763	131.796	191.64	171.968
ENSG00000172638	EFEMP2	144.76	0.984634	9.01938e-07	92.2735	124.47	74.4733	180.088	201.639	195.614
ENSG00000169231	THBS3	155.287	0.845551	9.52677e-07	111.753	108.789	112.774	207.252	204.138	187.015
ENSG00000204021	LIPK	32.8653	1.9285	1.02447e-06	14.3536	11.7609	14.8947	52.3161	45.8269	58.0393
ENSG00000013523	ANGEL1	201.019	0.744372	1.02862e-06	149.688	147.012	154.266	263.593	250.798	240.756
ENSG00000102781	KATNAL1	64.8106	1.35038	1.10237e-06	39.9852	33.3226	36.1728	110.669	81.6553	87.0589
ENSG00000106330	MOSPD3	328.292	0.713542	1.13384e-06	207.103	258.74	280.871	343.073	453.27	426.696
ENSG00000122861	PLAU	92.3527	1.13184	1.14658e-06	57.4146	64.6851	51.0674	134.815	107.485	138.649
ENSG00000115295	CLIP4	342.379	0.606162	1.1749e-06	262.467	270.501	280.871	443.681	373.281	423.472
ENSG00000099338	CATSPERG	173.201	0.818376	1.19403e-06	123.031	120.549	132.988	230.392	236.634	195.614
ENSG00000165914	TTC7B	85.1671	1.17489	1.20916e-06	44.0862	47.0437	65.9621	115.699	119.983	118.228
ENSG00000105376	ICAM5	63.4932	1.39631	1.21987e-06	30.7578	38.223	36.1728	84.5107	114.984	76.3109
ENSG00000080561	MID2	149.688	0.870467	1.22849e-06	99.4503	99.9679	118.093	187.131	184.974	208.512
ENSG00000204642	HLA-F	59.7005	1.45118	1.24364e-06	28.7073	36.2629	30.8532	65.3952	91.6539	105.331
ENSG00000168010	ATG16L2	247.472	0.733363	1.26159e-06	198.901	174.454	185.119	269.629	355.784	300.944
ENSG00000116151	MORN1	270.212	0.682659	1.31261e-06	227.608	192.095	203.206	300.818	363.283	334.263
ENSG00000262745	CTD-2377D24.8	163.954	0.85116	1.31988e-06	118.93	131.33	100.007	224.356	194.14	214.96
ENSG00000088726	TMEM40	28.4873	2.20062	1.41264e-06	16.4042	8.82069	5.31952	47.2857	53.3259	39.7677
ENSG00000213626	LBH	23.4414	2.46908	1.41676e-06	8.20208	4.90039	8.51124	26.1581	46.6602	46.2165
ENSG00000006468	ETV1	174.585	0.802181	1.41798e-06	135.334	129.37	117.03	239.447	219.969	206.362
ENSG00000091732	ZC3HC1	200.01	0.742405	1.45358e-06	156.865	146.031	145.755	245.483	238.3	267.626
ENSG00000078043	PIAS2	307.381	0.675335	1.47308e-06	224.532	247.96	237.251	444.687	341.619	348.236
ENSG00000106211	HSPB1	1969.53	0.914561	1.51154e-06	1210.83	1273.12	1612.88	2250.6	3057.91	2411.85
ENSG00000177294	FBXO39	8.37329	6.47946	1.51977e-06	0	0	0	17.1034	19.164	13.9724
ENSG00000166979	EVA1C	133.867	0.945656	1.54745e-06	103.551	85.2667	86.1763	172.04	202.472	153.697
ENSG00000132613	MTSS1L	326.127	0.629079	1.55715e-06	228.633	280.302	259.593	361.183	420.775	406.275
ENSG00000106524	ANKMY2	363.501	0.62369	1.58408e-06	267.593	306.764	284.063	376.274	469.101	477.212
ENSG00000167487	KLHL26	278.748	0.690851	1.63851e-06	179.421	237.179	223.42	316.915	371.615	343.937
ENSG00000149243	KLHL35	148.645	1.03563	1.63969e-06	67.6672	102.908	122.349	168.015	237.467	193.464
ENSG00000144152	FBLN7	26.4932	2.18783	1.64078e-06	6.15156	11.7609	10.639	38.231	41.6609	50.5157
ENSG00000100299	ARSA	255.298	0.699918	1.6546e-06	187.623	218.557	177.672	326.976	338.286	282.673
ENSG00000139190	VAMP1	106.411	1.02681	1.66077e-06	67.6672	80.3663	61.7065	145.882	129.149	153.697
ENSG00000223749	MIR503HG	27.7978	2.21282	1.66824e-06	10.2526	7.84062	11.703	42.2553	62.4913	32.244
ENSG00000196440	ARMCX4	55.0772	1.402	1.74507e-06	31.7831	32.3425	26.5976	82.4985	84.1549	73.0865
ENSG00000132016	C19orf57	39.6456	1.7562	1.84883e-06	11.2779	19.6015	23.4059	63.383	52.4927	67.7125
ENSG00000168778	TCTN2	186.542	0.842705	1.88367e-06	132.259	104.868	163.841	248.502	225.802	243.98
ENSG00000139292	LGR5	159.846	0.812519	1.9053e-06	110.728	124.47	112.774	208.258	208.304	194.539
ENSG00000132563	REEP2	15.6579	3.20556	2.04353e-06	4.10104	1.96015	3.19171	24.1459	35.8283	24.7204
ENSG00000042088	TDP1	144.015	0.869896	2.11877e-06	91.2482	110.749	103.199	191.155	169.976	197.763
ENSG00000162572	SCNN1D	34.6879	1.9584	2.1405e-06	8.20208	23.5219	10.639	60.3648	51.6595	53.7401
ENSG00000187240	DYNC2H1	240.073	0.814385	2.17374e-06	204.027	179.354	138.308	369.231	273.295	276.224
ENSG00000135622	SEMA4F	74.117	1.18672	2.27038e-06	47.162	46.0636	42.5562	110.669	105.819	92.4329
ENSG00000103260	METRN	307.915	0.635534	2.367e-06	226.583	259.72	237.251	327.982	398.278	397.677
ENSG00000085741	WNT11	97.6198	1.0663	2.39854e-06	57.4146	57.8246	74.4733	118.717	148.313	128.976
ENSG00000135363	LMO2	31.3205	1.9538	2.41751e-06	12.3031	17.6414	8.51124	52.3161	54.1591	42.9921
ENSG00000130598	TNNI2	139.957	0.87412	2.50872e-06	93.2987	102.908	100.007	163.991	177.475	202.063
ENSG00000112149	CD83	70.6621	1.3114	2.53115e-06	34.8589	55.8644	30.8532	90.5472	110.818	101.031
ENSG00000198736	MSRB1	389.621	0.597617	2.58402e-06	340.387	301.864	288.318	405.45	511.595	490.11
ENSG00000165655	ZNF503	790.971	0.597996	2.6594e-06	482.898	681.154	724.519	824.985	1034.86	997.416
ENSG00000124459	ZNF45	236.264	0.686621	2.76016e-06	182.496	186.215	174.48	323.958	284.96	265.476
ENSG00000041982	TNC	175.564	0.840778	2.80945e-06	139.435	135.251	102.135	204.234	213.304	259.027
ENSG00000228672	PROB1	317.344	0.737152	2.83069e-06	207.103	220.517	287.254	320.939	456.603	411.649
ENSG00000144369	FAM171B	27.2596	2.12096	2.8892e-06	14.3536	9.80077	6.38343	52.3161	44.1605	36.5433
ENSG00000165948	IFI27L1	75.5718	1.2125	3.00818e-06	58.4399	43.1234	35.1089	107.651	109.151	99.9565
ENSG00000277147	LINC00869	119.705	0.96487	3.10567e-06	73.8188	77.4261	92.5597	167.009	174.142	133.275
ENSG00000187123	LYPD6	37.1609	1.76108	3.20553e-06	12.3031	22.5418	15.9586	53.3222	68.3238	50.5157
ENSG00000259146	RP1-261D10.2	33.9143	1.81184	3.30504e-06	13.3284	14.7012	17.0225	47.2857	46.6602	64.4881
ENSG00000241839	PLEKHO2	220.048	0.708845	3.40139e-06	179.421	148.972	173.416	255.544	297.458	265.476
ENSG00000256223	ZNF10	52.2959	1.45003	3.6871e-06	33.8336	20.5816	29.7893	88.535	73.3231	67.7125
ENSG00000159450	TCHH	24.4453	2.17798	3.92607e-06	6.15156	9.80077	10.639	44.2675	42.4941	33.3188
ENSG00000111145	ELK3	233.921	0.760299	4.12358e-06	149.688	196.996	173.416	332.006	240.8	310.618
ENSG00000196247	ZNF107	190.198	0.79471	4.1315e-06	127.132	136.231	154.266	280.696	240.8	202.063
ENSG00000167646	DNAAF3	173.321	0.851141	4.46657e-06	104.577	127.41	139.372	181.094	257.464	230.008
ENSG00000163155	LYSMD1	43.4922	1.55105	4.49874e-06	23.581	21.5617	21.2781	77.4681	63.3245	53.7401
ENSG00000225302	RP11-539I5.1	37.4347	1.76	4.52579e-06	13.3284	19.6015	18.0864	70.4256	40.8276	62.3385
ENSG00000161905	ALOX15	22.2201	2.31018	4.60857e-06	7.17682	9.80077	5.31952	44.2675	36.6616	30.0944
ENSG00000187867	PALM3	42.0058	1.64111	4.65768e-06	16.4042	24.5019	20.2142	46.2797	68.3238	76.3109
ENSG00000168970	JMJD7-PLA2G4B	106.719	1.04887	5.03519e-06	58.4399	56.8445	93.6236	135.821	140.814	154.771
ENSG00000124508	BTN2A2	134.339	0.864546	5.20554e-06	101.501	98.9878	85.1124	155.942	177.475	187.015
ENSG00000184939	ZFP90	87.8605	1.09813	5.24255e-06	55.3641	57.8246	54.2591	136.827	94.9867	127.901
ENSG00000152229	PSTPIP2	15.8021	3.04183	5.47434e-06	6.15156	1.96015	2.12781	30.1824	19.9972	34.3937
ENSG00000119711	ALDH6A1	178.422	0.74838	5.49671e-06	133.284	125.45	140.435	228.38	203.305	239.681
ENSG00000163207	IVL	23.4146	2.25494	5.6412e-06	10.2526	10.7808	3.19171	37.2249	42.4941	36.5433
ENSG00000144834	TAGLN3	12.9357	3.54823	5.82046e-06	2.05052	1.96015	2.12781	22.1338	29.9958	19.3464
ENSG00000176749	CDK5R1	190.229	0.702698	5.92944e-06	147.638	143.091	143.627	229.386	235.8	241.83
ENSG00000183092	BEGAIN	38.9271	1.61946	6.12063e-06	18.4547	16.6613	22.342	48.2918	63.3245	64.4881
ENSG00000056558	TRAF1	157.482	0.849333	6.18905e-06	122.006	98.0077	117.03	238.441	171.643	197.763
ENSG00000089775	ZBTB25	275.377	0.607592	6.19631e-06	236.835	218.557	198.95	339.049	322.455	336.413
ENSG00000131711	MAP1B	15.6412	3.2111	6.29064e-06	2.05052	5.88046	1.0639	40.2432	16.6643	27.9448
ENSG00000196976	LAGE3	404.637	0.62476	6.34445e-06	265.542	319.505	371.303	457.766	566.588	447.117
ENSG00000206538	VGLL3	87.2878	1.07017	6.35245e-06	67.6672	46.0636	55.323	125.76	114.984	113.929
ENSG00000111012	CYP27B1	83.392	1.08197	6.36871e-06	43.0609	57.8246	59.5787	111.675	109.985	118.228
ENSG00000114854	TNNC1	88.7137	1.07926	6.83631e-06	57.4146	68.6054	44.684	134.815	114.984	111.779
ENSG00000270885	RASL10B	60.4638	1.38412	7.05363e-06	24.6063	49.9839	25.5337	91.5533	80.8221	90.2833
ENSG00000136161	RCBTB2	70.9607	1.18125	7.36798e-06	41.0104	35.2828	54.2591	103.626	99.1528	92.4329
ENSG00000127220	ABHD8	98.3925	1.14125	7.44336e-06	55.3641	44.1035	85.1124	108.657	146.646	150.472
ENSG00000130270	ATP8B3	113.394	0.951751	7.95941e-06	79.9703	62.7249	89.368	132.803	149.979	165.519
ENSG00000261221	ZNF865	1388.55	0.988685	8.38453e-06	754.592	892.85	1144.76	1648.96	2193.03	1697.11
ENSG00000243811	APOBEC3D	20.8573	2.27284	8.47434e-06	8.20208	6.86054	6.38343	29.1763	35.8283	38.6929
ENSG00000087510	TFAP2C	78.4905	1.23809	8.64003e-06	56.3893	51.9441	31.9171	126.766	123.316	80.6101
ENSG00000143507	DUSP10	91.3705	1.04089	9.23779e-06	61.5156	52.9242	64.8982	102.62	123.316	142.949
ENSG00000063180	CA11	76.2156	1.15441	9.71208e-06	52.2883	33.3226	56.3869	113.687	101.652	99.9565
ENSG00000135722	FBXL8	140.028	0.824053	1.01833e-05	86.1219	107.808	109.582	173.046	191.64	171.968
ENSG00000235888	AF064858.8	42.9987	1.52546	1.02108e-05	18.4547	19.6015	28.7254	64.3891	74.1563	52.6653
ENSG00000037042	TUBG2	252.099	0.718706	1.04333e-05	216.33	161.713	193.631	259.569	311.623	369.732
ENSG00000158882	TOMM40L	54.8433	1.31889	1.10091e-05	36.9094	28.4222	28.7254	68.4134	74.1563	92.4329
ENSG00000113108	APBB3	299.796	0.600096	1.11382e-05	223.507	251.88	240.442	347.097	409.11	326.74
ENSG00000102871	TRADD	461.744	0.597222	1.13059e-05	313.73	372.429	417.051	452.736	619.08	595.44
ENSG00000131437	KIF3A	234.621	0.657241	1.15818e-05	194.8	160.733	190.439	282.708	264.13	314.917
ENSG00000230316	FEZF1-AS1	21.5378	2.23879	1.1621e-05	10.2526	3.92031	8.51124	31.1885	36.6616	38.6929
ENSG00000258667	HIF1A-AS2	23.0667	2.14046	1.21283e-05	8.20208	9.80077	7.44733	39.2371	27.4962	46.2165
ENSG00000243554	AC004967.7	106.217	0.966797	1.27031e-05	67.6672	61.7449	86.1763	145.882	119.983	155.846
ENSG00000197409	HIST1H3D	49.6091	1.42458	1.30207e-05	38.9599	20.5816	21.2781	70.4256	73.3231	73.0865
ENSG00000188747	NOXA1	161.52	0.743227	1.31046e-05	120.981	109.769	131.924	196.186	204.971	205.287
ENSG00000024526	DEPDC1	321.479	0.671893	1.32888e-05	255.29	244.039	243.634	487.949	309.957	388.003
ENSG00000124391	IL17C	87.7091	1.04304	1.34656e-05	45.1115	60.7648	65.9621	108.657	112.484	133.275
ENSG00000141527	CARD14	33.8781	1.96871	1.36379e-05	13.3284	23.5219	4.25562	69.4195	50.8262	41.9173
ENSG00000070404	FSTL3	158.274	0.798744	1.3708e-05	107.652	122.51	117.03	176.064	238.3	188.09
ENSG00000100784	RPS6KA5	353.086	0.603301	1.3847e-05	285.022	295.983	259.593	511.088	394.945	371.881
ENSG00000180626	ZNF594	181.652	0.73758	1.41964e-05	117.905	155.832	135.116	222.344	249.132	209.586
ENSG00000225032	RP11-228B15.4	89.4576	1.03277	1.45969e-05	59.4651	61.7449	55.323	102.62	145.813	111.779
ENSG00000076555	ACACB	100.781	1.05007	1.47877e-05	86.1219	48.0238	62.7704	118.717	129.982	159.071
ENSG00000058091	CDK14	23.5593	2.25557	1.51293e-05	10.2526	9.80077	4.25562	56.3405	24.1633	36.5433
ENSG00000186472	PCLO	113.651	0.921555	1.6071e-05	76.8945	75.4659	82.9846	177.07	123.316	146.173
ENSG00000197587	DMBX1	89.7703	0.983648	1.66679e-05	55.3641	58.8046	67.026	119.723	129.149	108.555
ENSG00000136514	RTP4	25.2755	1.91634	1.67753e-05	10.2526	9.80077	11.703	40.2432	36.6616	42.9921
ENSG00000181035	SLC25A42	76.6297	1.17996	1.70513e-05	28.7073	60.7648	51.0674	108.657	96.6532	113.929
ENSG00000159214	CCDC24	149.366	0.761495	1.72952e-05	102.526	106.828	123.413	190.149	191.64	181.641
ENSG00000103199	ZNF500	297.511	0.606051	1.73264e-05	197.875	238.159	272.36	344.079	383.28	349.311
ENSG00000124875	CXCL6	54.3853	1.32443	1.76366e-05	22.5557	30.3824	40.4284	80.4864	85.8214	66.6377
ENSG00000005379	BZRAP1	103.571	0.936132	1.78312e-05	60.4904	75.4659	77.665	125.76	154.145	127.901
ENSG00000174885	NLRP6	49.8534	1.39341	1.81619e-05	21.5305	31.3625	29.7893	61.3709	91.6539	63.4133
ENSG00000212864	RNF208	171.369	0.822894	1.82489e-05	99.4503	135.251	137.244	184.113	265.796	206.362
ENSG00000136122	BORA	210.095	0.63846	1.8534e-05	165.067	161.713	165.969	258.562	241.633	267.626
ENSG00000142694	EVA1B	141.396	0.86987	1.85596e-05	92.2735	89.187	119.157	145.882	211.637	190.24
ENSG00000165943	MOAP1	47.6335	1.45112	1.93262e-05	17.4294	27.4422	31.9171	58.3526	88.321	62.3385
ENSG00000162194	C11orf48	92.8991	0.996196	1.98756e-05	57.4146	56.8445	72.3455	108.657	144.98	117.153
ENSG00000260822	GS1-358P8.4	49.7053	1.31039	1.98875e-05	30.7578	29.4023	25.5337	77.4681	71.6567	63.4133
ENSG00000131370	SH3BP5	47.2317	1.6508	2.05236e-05	7.17682	29.4023	31.9171	58.3526	79.1556	77.3857
ENSG00000258701	LINC00638	35.6858	1.6455	2.14176e-05	17.4294	18.6215	15.9586	41.2493	72.4899	48.3661
ENSG00000169105	CHST14	223.107	0.654049	2.14333e-05	150.713	168.573	201.078	259.569	274.962	283.748
ENSG00000198515	CNGA1	123.637	0.847244	2.17829e-05	99.4503	78.4062	87.2402	178.076	152.479	146.173
ENSG00000159733	ZFYVE28	43.8605	1.79084	2.38579e-05	26.6568	3.92031	28.7254	59.3587	72.4899	72.0117
ENSG00000121417	ZNF211	202.637	0.681425	2.4085e-05	179.421	142.111	145.755	265.605	258.297	224.634
ENSG00000178026	LRRC75B	59.7351	1.22452	2.4359e-05	44.0862	27.4422	36.1728	80.4864	94.9867	75.2361
ENSG00000135480	KRT7	229.058	0.607923	2.4786e-05	188.648	177.394	178.736	259.569	291.626	278.374
ENSG00000166173	LARP6	206.891	0.748398	2.48131e-05	130.208	163.673	170.225	246.49	315.789	214.96
ENSG00000087076	HSD17B14	15.9695	2.51532	2.5669e-05	5.1263	4.90039	4.25562	25.152	31.6622	24.7204
ENSG00000151025	GPR158	108.15	0.889099	2.60376e-05	82.0208	77.4261	68.0899	156.948	140.814	123.602
ENSG00000114853	ZBTB47	31.2157	1.79047	2.60601e-05	22.5557	7.84062	11.703	43.2614	52.4927	49.4409
ENSG00000027847	B4GALT7	286.466	0.643031	2.63725e-05	216.33	261.681	192.567	292.769	367.449	388.003
ENSG00000279320	RP11-329N15.3	12.081	3.1859	2.80328e-05	3.07578	1.96015	2.12781	20.1216	18.3308	26.87
ENSG00000152926	ZNF117	111.698	0.936431	2.81296e-05	55.3641	87.2269	87.2402	166.003	132.482	141.874
ENSG00000168685	IL7R	20.7747	2.18932	2.84563e-05	6.15156	9.80077	6.38343	46.2797	29.1626	26.87
ENSG00000005108	THSD7A	14.8151	2.79768	2.84717e-05	4.10104	5.88046	1.0639	20.1216	23.3301	34.3937
ENSG00000116985	BMP8B	115.162	0.824222	2.858e-05	85.0966	81.3464	82.9846	147.894	147.479	146.173
ENSG00000152213	ARL11	13.2013	3.10856	2.94861e-05	4.10104	0	4.25562	26.1581	27.4962	17.1968
ENSG00000165821	SALL2	10.6279	4.91422	3.05198e-05	2.05052	0	0	15.0912	20.8304	25.7952
ENSG00000131188	PRR7	283.497	0.766753	3.13457e-05	159.941	181.314	289.382	312.891	412.442	345.011
ENSG00000064652	SNX24	60.1018	1.20413	3.15475e-05	31.7831	45.0835	31.9171	91.5533	69.9902	90.2833
ENSG00000125122	LRRC29	23.0362	2.07354	3.20799e-05	9.22735	9.80077	7.44733	23.1398	39.1612	49.4409
ENSG00000143067	ZNF697	288.57	0.593705	3.2261e-05	255.29	204.836	229.803	395.389	318.289	327.814
ENSG00000188486	H2AFX	1771.64	0.760113	3.28394e-05	1080.62	1305.46	1560.75	1950.79	2506.32	2225.91
ENSG00000156973	PDE6D	230.05	0.646223	3.28402e-05	213.254	167.593	157.458	292.769	289.126	260.102
ENSG00000144647	POMGNT2	107.525	0.892084	3.36074e-05	79.9703	66.6452	79.7928	143.869	156.645	118.228
ENSG00000269896	RP4-740C4.5	79.8431	1.02271	3.53769e-05	50.2378	61.7449	45.7479	121.736	97.4864	102.106
ENSG00000174804	FZD4	79.2655	1.02411	3.84188e-05	56.3893	60.7648	39.3645	103.626	105.819	109.63
ENSG00000185909	KLHDC8B	18.7724	2.53417	3.85417e-05	2.05052	1.96015	12.7669	25.152	34.1619	36.5433
ENSG00000054277	OPN3	103.902	0.872808	3.86276e-05	69.7177	68.6054	81.9207	124.754	133.315	145.098
ENSG00000137070	IL11RA	68.2548	1.0928	3.91293e-05	39.9852	46.0636	44.684	76.4621	99.1528	103.181
ENSG00000248429	RP11-597D13.9	30.5853	1.66582	4.19185e-05	18.4547	13.7211	11.703	41.2493	42.4941	55.8897
ENSG00000198933	TBKBP1	25.3158	1.91715	4.20233e-05	11.2779	7.84062	12.7669	54.3283	36.6616	29.0196
ENSG00000272734	ADIRF-AS1	138.688	0.802602	4.32735e-05	112.779	92.1273	98.9431	154.936	209.971	163.37
ENSG00000049192	ADAMTS6	93.02	0.952799	4.4281e-05	64.5914	74.4859	51.0674	111.675	139.147	117.153
ENSG00000111752	PHC1	19.852	2.18023	4.50001e-05	3.07578	7.84062	10.639	37.2249	29.1626	31.1692
ENSG00000221843	C2orf16	50.7055	1.29004	4.5131e-05	26.6568	27.4422	34.0449	80.4864	54.9923	80.6101
ENSG00000100532	CGRRF1	86.3238	1.02339	4.62619e-05	56.3893	40.1832	74.4733	122.742	109.151	115.004
ENSG00000144815	NXPE3	94.5533	0.933372	4.86058e-05	70.743	53.9042	70.2177	136.827	106.652	128.976
ENSG00000272602	ZNF595	30.0502	1.63896	4.88284e-05	15.3789	14.7012	13.8308	46.2797	52.4927	37.6181
ENSG00000167766	ZNF83	209.568	0.651615	4.90123e-05	147.638	189.155	152.138	279.69	256.631	232.157
ENSG00000168404	MLKL	148.963	0.727887	4.95479e-05	111.753	117.609	107.454	188.137	203.305	165.519
ENSG00000057704	TMCC3	133.849	0.805657	5.25034e-05	112.779	93.1073	86.1763	200.21	154.978	155.846
ENSG00000119042	SATB2	15.2166	2.6982	5.30224e-05	0	7.84062	4.25562	28.1702	24.1633	26.87
ENSG00000145217	SLC26A1	327.756	0.587395	5.32807e-05	259.391	257.76	269.168	307.86	442.438	429.921
ENSG00000179406	LINC00174	74.4572	1.02477	5.33121e-05	60.4904	43.1234	43.6201	96.5836	100.819	102.106
ENSG00000103174	NAGPA	205.765	0.624801	5.47235e-05	182.496	148.972	154.266	238.441	252.465	257.952
ENSG00000165996	PTPLA	154.239	0.737604	5.59002e-05	99.4503	111.729	136.18	176.064	207.471	194.539
ENSG00000102981	PARD6A	209.196	0.68949	5.61745e-05	133.284	200.916	145.755	238.441	261.63	275.149
ENSG00000078081	LAMP3	105.132	0.908367	5.82278e-05	58.4399	72.5257	88.3041	117.711	135.814	157.996
ENSG00000125846	ZNF133	203.385	0.656183	5.92163e-05	164.042	130.35	179.8	229.386	256.631	260.102
ENSG00000267041	ZNF850	12.7419	3.04028	5.96891e-05	4.10104	0	4.25562	25.152	14.9979	27.9448
ENSG00000123610	TNFAIP6	15.7344	2.48604	5.98927e-05	6.15156	3.92031	4.25562	36.2189	26.6629	17.1968
ENSG00000204060	FOXO6	69.5399	1.1573	6.12276e-05	41.0104	48.0238	40.4284	69.4195	129.149	89.2085
ENSG00000033170	FUT8	71.8703	1.02825	6.19787e-05	42.0357	52.9242	46.8118	109.663	91.6539	88.1337
ENSG00000151882	CCL28	83.1036	0.952636	6.48735e-05	47.162	58.8046	63.8343	116.705	102.486	109.63
ENSG00000185361	TNFAIP8L1	166.379	0.734097	6.53045e-05	102.526	124.47	147.883	182.1	209.137	232.157
ENSG00000279495	RP11-521B24.4	77.4257	0.976375	6.9198e-05	56.3893	48.0238	52.1313	115.699	96.6532	95.6573
ENSG00000176244	ACBD7	55.8137	1.2423	7.05404e-05	22.5557	46.0636	30.8532	77.4681	89.1542	68.7873
ENSG00000215375	MYL5	136.17	0.787804	7.09332e-05	86.1219	87.2269	126.605	167.009	171.643	178.417
ENSG00000167034	NKX3-1	57.5909	1.13194	7.12799e-05	34.8589	35.2828	38.3006	68.4134	89.1542	79.5353
ENSG00000142556	ZNF614	171.424	0.753655	7.21064e-05	134.309	126.43	121.285	216.307	165.81	264.401
ENSG00000114405	C3orf14	25.4113	2.04889	7.43995e-05	19.48	3.92031	6.38343	30.1824	51.6595	40.8425
ENSG00000198482	ZNF808	152.657	0.750207	7.64319e-05	104.577	113.689	123.413	229.386	185.807	159.071
ENSG00000023892	DEF6	44.8442	1.34324	7.81624e-05	23.581	35.2828	17.0225	67.4073	66.6574	59.1141
ENSG00000099785	2002-03-01	95.4398	0.880822	7.86089e-05	64.5914	66.6452	70.2177	142.863	113.318	115.004
ENSG00000214226	C17orf67	83.2834	0.993445	7.96657e-05	49.2125	59.7847	58.5148	100.608	139.147	92.4329
ENSG00000145506	NKD2	79.0256	0.980531	8.04796e-05	46.1367	53.9042	59.5787	87.5289	114.151	112.854
ENSG00000164011	ZNF691	71.1082	1.03172	8.10381e-05	49.2125	41.1632	50.0035	108.657	99.1528	78.4605
ENSG00000258811	CTD-3051D23.1	36.922	1.55135	8.28917e-05	8.20208	21.5617	26.5976	53.3222	51.6595	60.1889
ENSG00000167680	SEMA6B	46.6033	1.27459	8.35137e-05	28.7073	26.4621	26.5976	51.3101	69.157	77.3857
ENSG00000124549	BTN2A3P	45.8709	1.28849	8.42477e-05	25.6315	25.482	28.7254	79.4803	52.4927	63.4133
ENSG00000158717	RNF166	248.572	0.681854	8.50535e-05	186.597	179.354	207.461	223.35	365.782	328.889
ENSG00000197535	MYO5A	74.8675	1.04965	8.58523e-05	33.8336	52.9242	59.5787	87.5289	102.486	112.854
ENSG00000188026	RILPL1	44.2609	1.27267	8.60015e-05	23.581	26.4621	27.6615	56.3405	61.6581	69.8621
ENSG00000142794	NBPF3	131.852	0.736472	8.97485e-05	93.2987	111.729	91.4958	166.003	164.144	164.445
ENSG00000072609	CHFR	187.867	0.647574	9.0326e-05	137.385	162.693	139.372	206.246	255.798	225.708
ENSG00000080947	CROCCP3	59.4681	1.09512	9.23559e-05	36.9094	35.2828	41.4923	89.5411	70.8234	82.7597
ENSG00000124191	TOX2	65.9108	1.05066	9.3633e-05	53.3136	38.223	37.2367	91.5533	89.1542	85.9841
ENSG00000153208	MERTK	64.2103	1.0927	9.56311e-05	37.9346	41.1632	43.6201	102.62	67.4906	92.4329
ENSG00000280053	RP11-61K12.2	4.96027	5.71346	9.79915e-05	0	0	0	8.04864	6.66574	15.0472
ENSG00000165572	KBTBD6	118.256	0.839965	9.86028e-05	106.627	62.7249	85.1124	157.955	146.646	150.472
ENSG00000165338	HECTD2	43.9556	1.35594	9.865e-05	25.6315	18.6215	29.7893	77.4681	46.6602	65.5629
ENSG00000169116	PARM1	124.474	0.760651	0.00010036	86.1219	101.928	89.368	152.924	172.476	144.023
ENSG00000152749	GPR180	263.579	0.64021	0.000100544	179.421	212.677	225.548	398.408	266.629	298.795
ENSG00000237172	B3GNT9	225.191	0.602561	0.000101779	173.269	165.633	197.886	234.417	283.294	296.645
ENSG00000197362	ZNF786	230.021	0.627807	0.000104405	146.612	184.255	211.717	247.496	296.625	293.421
ENSG00000225963	AC009950.2	19.6616	2.40904	0.000106959	2.05052	2.94023	13.8308	49.2979	20.8304	29.0196
ENSG00000197599	CCDC154	30.9192	1.57368	0.000108984	16.4042	20.5816	9.57514	47.2857	50.8262	40.8425
ENSG00000240875	LINC00886	178.102	0.637858	0.00010972	124.057	147.992	145.755	230.392	203.305	217.11
ENSG00000169169	CPT1C	21.6198	2.19519	0.000118673	4.10104	12.741	6.38343	47.2857	44.1605	15.0472
ENSG00000230415	RP5-902P8.10	4.74087	5.65061	0.000120771	0	0	0	8.04864	7.49895	12.8976
ENSG00000148824	MTG1	109.541	0.831054	0.000126787	80.9956	85.2667	70.2177	112.681	153.312	154.771
ENSG00000258429	PDF	98.2178	1.17995	0.000133544	42.0357	40.1832	98.9431	103.626	184.141	120.378
ENSG00000125538	IL1B	28.2714	1.6898	0.00013877	11.2779	9.80077	19.1503	30.1824	43.3273	55.8897
ENSG00000136874	STX17	255.484	0.603283	0.000141427	201.976	245.019	160.65	331	285.793	308.468
ENSG00000122863	CHST3	121.113	0.749064	0.000142424	97.3998	88.2069	85.1124	155.942	136.648	163.37
ENSG00000074621	SLC24A1	192.755	0.602676	0.000143953	158.915	152.892	146.819	236.429	209.971	251.504
ENSG00000185038	MROH2A	59.4692	1.10944	0.000147996	46.1367	40.1832	26.5976	70.4256	87.4878	85.9841
ENSG00000137331	IER3	270.056	0.647024	0.000148986	146.612	254.82	229.803	306.854	330.787	351.46
ENSG00000214029	ZNF891	92.1207	0.856858	0.000149549	64.5914	64.6851	67.026	121.736	102.486	132.201
ENSG00000114251	WNT5A	8.53786	4.60365	0.000151114	0	1.96015	0	12.073	19.9972	17.1968
ENSG00000204237	OXLD1	224.226	0.60881	0.000151489	164.042	171.514	197.886	225.362	304.957	281.598
ENSG00000087008	ACOX3	176.825	0.644175	0.000152469	148.663	123.49	142.563	206.246	243.299	196.689
ENSG00000188641	DPYD	106.139	0.788302	0.000153705	75.8693	85.2667	72.3455	142.863	135.814	124.677
ENSG00000107872	FBXL15	214.728	0.696364	0.000156992	135.334	152.892	204.27	213.289	314.956	267.626
ENSG00000260328	RP11-416I2.1	15.8562	2.27164	0.000157825	5.1263	4.90039	6.38343	17.1034	35.8283	25.7952
ENSG00000177465	ACOT4	32.5348	1.48275	0.000158575	14.3536	13.7211	23.4059	51.3101	40.8276	51.5905
ENSG00000126243	LRFN3	205.97	0.781488	0.000158761	107.652	163.673	184.056	214.295	338.286	227.858
ENSG00000105717	PBX4	43.0821	1.27466	0.000159899	20.5052	28.4222	26.5976	49.2979	61.6581	72.0117
ENSG00000123342	MMP19	11.2879	3.07543	0.000162824	5.1263	0	2.12781	12.073	25.8297	22.5708
ENSG00000276180	HIST1H4I	117.474	0.76024	0.000163572	72.7935	92.1273	96.8153	152.924	148.313	141.874
ENSG00000162913	C1orf145	58.1319	1.14647	0.000164163	51.263	28.4222	28.7254	82.4985	70.8234	87.0589
ENSG00000089820	ARHGAP4	118.1	0.754057	0.000165502	99.4503	80.3663	84.0485	135.821	154.145	154.771
ENSG00000119915	ELOVL3	4.74015	5.64394	0.000174381	0	0	0	10.0608	3.33287	15.0472
ENSG00000152439	ZNF773	194.357	0.599535	0.00017463	151.739	140.151	172.353	221.338	251.632	228.933
ENSG00000266208	CTD-2267D19.3	54.7728	1.14703	0.000175553	32.8083	37.2429	31.9171	61.3709	67.4906	97.8069
ENSG00000170915	PAQR8	113.131	0.754106	0.000178102	90.2229	80.3663	81.9207	151.918	132.482	141.874
ENSG00000158125	XDH	91.395	0.850863	0.000179071	67.6672	73.5058	54.2591	110.669	120.816	121.453
ENSG00000119632	IFI27L2	87.1345	0.878649	0.000182589	72.7935	50.964	60.6426	106.644	119.983	111.779
ENSG00000204581	AC096670.3	27.265	1.66641	0.000184743	10.2526	8.82069	20.2142	49.2979	34.1619	40.8425
ENSG00000105613	MAST1	33.6994	1.49431	0.000187147	15.3789	17.6414	20.2142	43.2614	69.157	36.5433
ENSG00000180596	HIST1H2BC	123.505	0.756611	0.000188085	109.703	86.2468	79.7928	141.857	170.809	152.622
ENSG00000100429	HDAC10	103.49	0.869341	0.000191026	73.8188	67.6253	78.7289	100.608	165.81	134.35
ENSG00000162426	SLC45A1	33.451	1.43238	0.000192934	22.5557	13.7211	18.0864	56.3405	49.1598	40.8425
ENSG00000272180	RP11-481J13.1	4.42877	5.55194	0.000193074	0	0	0	11.0669	5.83252	9.67321
ENSG00000110900	TSPAN11	24.8761	1.67143	0.000194633	15.3789	12.741	7.44733	40.2432	35.8283	37.6181
ENSG00000146205	ANO7	102.321	0.813623	0.000199281	59.4651	82.3265	80.8568	139.845	129.982	121.453
ENSG00000100580	TMED8	182.19	0.643637	0.0002005	161.991	115.649	148.947	239.447	202.472	224.634
ENSG00000273136	CH17-3B23.1	54.4329	1.07174	0.000204224	33.8336	37.2429	34.0449	74.4499	67.4906	79.5353
ENSG00000205593	DENND6B	312.522	0.586327	0.000211975	266.568	234.238	248.954	278.684	404.943	441.743
ENSG00000119661	DNAL1	193.771	0.620894	0.000219584	159.941	167.593	129.796	259.569	204.971	240.756
ENSG00000133328	HRASLS2	25.2882	1.74046	0.000223773	9.22735	7.84062	18.0864	27.1642	47.4934	41.9173
ENSG00000231345	RP11-564C4.6	109.292	0.851167	0.000224855	54.3388	88.2069	91.4958	119.723	155.812	146.173
ENSG00000198691	ABCA4	16.561	2.14432	0.000231645	2.05052	8.82069	7.44733	27.1642	29.1626	24.7204
ENSG00000214960	ISPD	32.2251	1.40163	0.000240582	18.4547	19.6015	14.8947	49.2979	41.6609	49.4409
ENSG00000105948	TTC26	114.693	0.764457	0.000254124	75.8693	98.0077	80.8568	166.003	134.148	133.275
ENSG00000072818	ACAP1	109.336	0.791354	0.00026066	90.2229	84.2866	65.9621	125.76	160.811	128.976
ENSG00000256594	RP11-705C15.2	32.2241	1.4498	0.00026502	14.3536	24.5019	12.7669	54.3283	43.3273	44.0669
ENSG00000160323	ADAMTS13	91.2976	0.850924	0.000272248	54.3388	65.6652	75.5372	99.6019	125.816	126.827
ENSG00000197841	ZNF181	92.4459	0.917095	0.000273336	39.9852	73.5058	78.7289	117.711	130.815	113.929
ENSG00000198185	ZNF334	209.646	0.586724	0.000279673	181.471	169.553	151.074	285.727	217.47	252.578
ENSG00000132681	ATP1A4	8.72892	3.55581	0.000281042	0	1.96015	2.12781	11.0669	12.4983	24.7204
ENSG00000179240	RP11-111M22.2	66.0861	0.990778	0.000299965	48.1872	45.0835	39.3645	108.657	79.9888	75.2361
ENSG00000177494	ZBED2	4.08268	5.44459	0.000304093	0	0	0	8.04864	9.9986	6.44881
ENSG00000103544	C16orf62	55.72	1.0583	0.000307163	33.8336	36.2629	38.3006	91.5533	66.6574	67.7125
ENSG00000135625	EGR4	34.8947	1.34579	0.000307404	16.4042	23.5219	19.1503	40.2432	54.1591	55.8897
ENSG00000170442	KRT86	42.7928	1.22467	0.000309411	19.48	23.5219	34.0449	53.3222	60.8248	65.5629
ENSG00000197536	C5orf56	120.993	0.709731	0.000317171	97.3998	97.0276	80.8568	162.985	145.813	141.874
ENSG00000125430	HS3ST3B1	10.2279	2.93001	0.000319538	4.10104	2.94023	0	15.0912	16.6643	22.5708
ENSG00000146700	SSC4D	21.563	1.7429	0.000327127	8.20208	7.84062	13.8308	38.231	33.3287	27.9448
ENSG00000180834	MAP6D1	48.5983	1.18881	0.00033459	32.8083	25.482	30.8532	46.2797	84.1549	72.0117
ENSG00000232774	FLJ22447	10.7226	2.76164	0.000337646	3.07578	0.980077	4.25562	20.1216	13.3315	22.5708
ENSG00000163138	PACRGL	150.124	0.648232	0.000338993	119.955	118.589	111.71	194.173	157.478	198.838
ENSG00000141873	SLC39A3	146.918	0.846294	0.000350648	69.7177	107.808	138.308	167.009	244.966	153.697
ENSG00000251095	RP11-115D19.1	11.2146	2.66207	0.000360475	2.05052	4.90039	2.12781	23.1398	12.4983	22.5708
ENSG00000137941	TTLL7	91.4113	0.85135	0.000362996	60.4904	58.8046	76.6011	138.839	119.15	94.5825
ENSG00000178297	TMPRSS9	48.1531	1.09858	0.000367151	33.8336	29.4023	28.7254	73.4438	63.3245	60.1889
ENSG00000186088	GSAP	104.169	0.795674	0.000381878	74.844	89.187	63.8343	122.742	117.484	156.921
ENSG00000164845	FAM86FP	11.3869	2.71016	0.000384635	3.07578	5.88046	0	16.0973	24.9965	18.2716
ENSG00000144810	COL8A1	19.7233	1.79124	0.000394686	10.2526	7.84062	8.51124	24.1459	37.4948	30.0944
ENSG00000184898	RBM43	48.3236	1.13963	0.000398593	28.7073	21.5617	40.4284	71.4317	63.3245	64.4881
ENSG00000275713	HIST1H2BH	25.7086	1.76717	0.000403748	15.3789	5.88046	13.8308	21.1277	39.9944	58.0393
ENSG00000205084	TMEM231	32.5822	1.43137	0.000403973	9.22735	25.482	18.0864	50.304	48.3266	44.0669
ENSG00000246451	RP11-894P9.1	132.628	0.652537	0.000412067	105.602	101.928	102.135	156.948	173.309	155.846
ENSG00000180340	FZD2	29.1114	1.47341	0.000420672	12.3031	11.7609	22.342	36.2189	45.8269	46.2165
ENSG00000197182	MIRLET7BHG	186.388	0.618376	0.000429144	169.168	136.231	136.18	187.131	257.464	232.157
ENSG00000215105	TTC3P1	54.4503	1.04413	0.000430063	38.9599	28.4222	39.3645	84.5107	66.6574	68.7873
ENSG00000196476	C20orf96	108.062	0.780799	0.00043653	94.324	67.6253	76.6011	112.681	139.147	157.996
ENSG00000213930	GALT	120.356	0.697631	0.000439333	90.2229	100.948	84.0485	133.809	150.812	162.295
ENSG00000131435	PDLIM4	42.1874	1.19838	0.000441416	19.48	23.5219	34.0449	57.3465	64.9909	53.7401
ENSG00000072195	SPEG	151.849	0.663436	0.000443333	105.602	119.569	127.669	149.906	204.138	204.212
ENSG00000124406	ATP8A1	96.7734	0.833344	0.000455684	58.4399	90.1671	59.5787	136.827	106.652	128.976
ENSG00000089847	ANKRD24	27.6617	1.48711	0.000460063	14.3536	17.6414	11.703	36.2189	51.6595	34.3937
ENSG00000174516	PELI3	182.077	0.615027	0.000465877	111.753	164.653	155.33	218.319	234.967	207.437
ENSG00000139625	MAP3K12	137.035	0.664796	0.00048225	112.779	103.888	101.071	195.179	149.146	160.145
ENSG00000177335	C8orf31	3.78758	5.335	0.000487633	0	0	0	6.03648	9.16539	7.52361
ENSG00000168497	SDPR	13.0186	2.44348	0.000492272	6.15156	4.90039	1.0639	13.079	32.4955	20.4212
ENSG00000179859	AC025335.1	63.8715	1.05175	0.000494371	41.0104	53.9042	29.7893	100.608	96.6532	61.2637
ENSG00000269959	SPACA6P-AS	52.1899	1.09777	0.000494953	38.9599	23.5219	37.2367	61.3709	64.9909	87.0589
ENSG00000135469	COQ10A	116.083	0.70947	0.000497453	73.8188	101.928	88.3041	146.888	138.314	147.248
ENSG00000251602	RP11-521B24.3	22.3209	1.75022	0.000502993	8.20208	7.84062	14.8947	30.1824	49.1598	23.6456
ENSG00000125354	2006-09-01	50.5282	1.15397	0.000520693	31.7831	36.2629	25.5337	60.3648	52.4927	96.7321
ENSG00000169432	SCN9A	18.1325	1.86879	0.000534996	4.10104	11.7609	7.44733	32.1945	27.4962	25.7952
ENSG00000280351	CTD-2561B21.8	88.6075	0.815526	0.000536072	53.3136	73.5058	65.9621	99.6019	127.482	111.779
ENSG00000143382	ADAMTSL4	79.3366	0.983351	0.0005472	45.1115	66.6452	47.8757	69.4195	108.318	138.649
ENSG00000106327	TFR2	27.0872	1.59132	0.000556724	8.20208	23.5219	8.51124	40.2432	35.8283	46.2165
ENSG00000178150	ZNF114	58.9319	1.03199	0.000560869	30.7578	36.2629	48.9396	86.5229	60.8248	90.2833
ENSG00000143224	PPOX	180.439	0.616879	0.000571872	170.193	109.769	147.883	223.35	228.301	203.137
ENSG00000166147	FBN1	25.985	1.74756	0.000581104	2.05052	16.6613	17.0225	50.304	33.3287	36.5433
ENSG00000100292	HMOX1	120.752	0.698245	0.000585972	99.4503	100.948	75.5372	135.821	148.313	164.445
ENSG00000131944	C19orf40	101.672	0.755476	0.000587226	67.6672	93.1073	65.9621	123.748	131.648	127.901
ENSG00000235601	BARX1-AS1	5.62506	4.90132	0.000588455	0	0	1.0639	12.073	14.1647	6.44881
ENSG00000151065	DCP1B	70.2324	0.897928	0.000626415	52.2883	43.1234	52.1313	78.4742	108.318	87.0589
ENSG00000279296	RP11-609D21.3	9.01556	2.95904	0.000637497	0	1.96015	4.25562	15.0912	16.6643	16.122
ENSG00000102967	DHODH	112.43	0.748568	0.000643937	89.1977	61.7449	101.071	128.778	143.313	150.472
ENSG00000161277	THAP8	161.987	0.59561	0.000643975	108.678	139.171	139.372	198.198	201.639	184.866
ENSG00000214872	SMTNL1	5.48547	4.85598	0.000655992	0	0	1.0639	14.0851	9.16539	8.59841
ENSG00000177707	PVRL3	209.097	0.587095	0.000682969	181.471	181.314	138.308	300.818	236.634	216.035
ENSG00000158156	XKR8	136.21	0.716118	0.000699076	90.2229	91.1472	128.732	169.021	201.639	136.5
ENSG00000181350	LRRC75A	154.275	0.61212	0.000713078	133.284	102.908	129.796	199.204	169.143	191.315
ENSG00000126790	L3HYPDH	30.3174	1.35824	0.00073677	22.5557	13.7211	14.8947	38.231	51.6595	40.8425
ENSG00000183508	FAM46C	32.4478	1.26464	0.00074378	20.5052	17.6414	19.1503	42.2553	49.993	45.1417
ENSG00000171889	MIR31HG	94.0758	0.75944	0.000784002	67.6672	68.6054	73.4094	97.5897	124.983	132.201
ENSG00000101342	TLDC2	34.122	1.28831	0.000785752	13.3284	20.5816	25.5337	42.2553	44.9937	58.0393
ENSG00000067992	PDK3	69.2487	0.885831	0.000812747	49.2125	39.2031	57.4509	94.5715	78.3224	96.7321
ENSG00000111860	CEP85L	18.0924	1.93542	0.000815162	4.10104	7.84062	10.639	14.0851	37.4948	34.3937
ENSG00000244486	SCARF2	18.6837	1.68852	0.00083254	8.20208	9.80077	8.51124	27.1642	28.3294	30.0944
ENSG00000167971	CASKIN1	19.9291	1.72913	0.000832908	9.22735	5.88046	12.7669	21.1277	38.328	32.244
ENSG00000074181	NOTCH3	117.735	0.680878	0.000832974	93.2987	91.1472	87.2402	122.742	165.81	146.173
ENSG00000267221	CTD-2132N18.2	60.4155	0.909813	0.000834892	38.9599	40.1832	46.8118	75.456	78.3224	82.7597
ENSG00000096968	JAK2	107.377	0.716478	0.00083513	71.7682	96.0476	75.5372	147.894	120.816	132.201
ENSG00000162105	SHANK2	162.002	0.587583	0.000856826	138.41	117.609	131.924	193.167	171.643	219.26
ENSG00000187994	RINL	107.93	0.691451	0.000857583	85.0966	73.5058	89.368	139.845	138.314	121.453
ENSG00000108551	RASD1	30.0122	1.33359	0.000857715	12.3031	19.6015	19.1503	41.2493	38.328	49.4409
ENSG00000099999	RNF215	175.33	0.620631	0.000881492	136.36	110.749	168.097	179.082	234.134	223.559
ENSG00000182612	TSPAN10	9.55791	2.59245	0.000885677	2.05052	2.94023	3.19171	17.1034	19.164	12.8976
ENSG00000172296	SPTLC3	54.6617	0.999666	0.000886796	30.7578	37.2429	41.4923	86.5229	74.9895	56.9645
ENSG00000141933	TPGS1	90.9955	0.952506	0.000891195	32.8083	58.8046	94.6875	109.663	127.482	122.527
ENSG00000185621	LMLN	94.4632	0.746241	0.000911472	71.7682	82.3265	57.4509	120.73	121.65	112.854
ENSG00000159753	RLTPR	27.4032	1.3657	0.000921926	14.3536	16.6613	14.8947	34.2067	39.1612	45.1417
ENSG00000163577	EIF5A2	90.8875	0.761859	0.000948709	83.0461	61.7449	57.4509	113.687	113.318	116.079
ENSG00000144821	MYH15	36.0044	1.32005	0.000952944	12.3031	19.6015	29.7893	48.2918	38.328	67.7125
ENSG00000165521	EML5	6.75026	4.24359	0.000958642	0	1.96015	0	21.1277	6.66574	10.748
ENSG00000128610	FEZF1	8.12601	3.0847	0.000969533	3.07578	0.980077	1.0639	11.0669	9.9986	22.5708
ENSG00000279010	MIR4534	56.5804	0.953261	0.000984531	37.9346	39.2031	38.3006	89.5411	62.4913	72.0117
ENSG00000257365	FNTB	125.837	0.664229	0.000990898	82.0208	99.9679	110.646	150.912	174.976	136.5
ENSG00000168062	BATF2	36.0934	1.38519	0.00100017	26.6568	18.6215	14.8947	30.1824	79.9888	46.2165
ENSG00000262879	RP11-156P1.3	80.7492	0.812402	0.00100324	49.2125	57.8246	69.1538	94.5715	119.15	94.5825
ENSG00000105270	CLIP3	143.571	0.628672	0.00102656	120.981	91.1472	126.605	153.93	184.974	183.791
ENSG00000148677	ANKRD1	8.12222	3.1123	0.00104438	0	3.92031	1.0639	9.05472	17.4976	17.1968
ENSG00000011332	DPF1	56.5234	0.98276	0.00104487	48.1872	40.1832	25.5337	69.4195	81.6553	74.1613
ENSG00000126814	TRMT5	98.6546	0.7175	0.00104503	71.7682	77.4261	74.4733	106.644	120.816	140.799
ENSG00000114670	NEK11	49.5318	1.07232	0.00105779	36.9094	21.5617	37.2367	72.4377	51.6595	77.3857
ENSG00000156345	CDK20	124.942	0.640278	0.00105915	95.3492	85.2667	112.774	146.888	159.978	149.397
ENSG00000095932	SMIM24	97.2123	0.764226	0.0010619	54.3388	69.5855	92.5597	120.73	129.982	116.079
ENSG00000267473	AC005789.11	38.9138	1.23018	0.00108696	30.7578	12.741	26.5976	54.3283	64.9909	44.0669
ENSG00000185261	KIAA0825	9.94404	2.66846	0.00108698	0	5.88046	2.12781	21.1277	13.3315	17.1968
ENSG00000171703	TCEA2	13.4795	2.09834	0.00110923	3.07578	5.88046	6.38343	13.079	26.6629	25.7952
ENSG00000204682	CASC10	9.48584	3.06754	0.00111164	0	3.92031	2.12781	4.02432	27.4962	19.3464
ENSG00000247317	RP11-273G15.2	10.5434	2.56613	0.00115621	2.05052	3.92031	3.19171	25.152	22.4969	6.44881
ENSG00000168803	ADAL	132.459	0.617463	0.00116643	108.678	93.1073	111.71	175.058	144.98	161.22
ENSG00000229474	PATL2	7.79175	3.35261	0.00117164	0	0	4.25562	19.1155	8.33217	15.0472
ENSG00000100379	KCTD17	111.18	0.785129	0.00118374	60.4904	65.6652	119.157	138.839	139.98	142.949
ENSG00000141295	SCRN2	193.866	0.616608	0.00119334	137.385	187.195	134.052	183.107	236.634	284.822
ENSG00000267796	LIN37	142.641	0.642559	0.00123609	101.501	128.39	104.263	136.827	192.473	192.389
ENSG00000213462	ERV3-1	113.308	0.63968	0.00125713	85.0966	91.1472	89.368	135.821	133.315	145.098
ENSG00000270765	GAS2L2	10.0035	2.63549	0.00130824	2.05052	0	6.38343	22.1338	13.3315	16.122
ENSG00000105767	CADM4	124.805	0.62944	0.0013311	92.2735	87.2269	114.902	152.924	157.478	144.023
ENSG00000198832	SELM	22.4579	1.4638	0.00133661	11.2779	11.7609	12.7669	36.2189	28.3294	34.3937
ENSG00000175229	GAL3ST3	7.64353	3.01344	0.00135027	2.05052	2.94023	0	11.0669	15.8311	13.9724
ENSG00000174370	C11orf45	43.3618	1.11198	0.00135101	30.7578	21.5617	29.7893	64.3891	41.6609	72.0117
ENSG00000152475	ZNF837	98.3013	0.721312	0.00138597	79.9703	68.6054	74.4733	99.6019	142.48	124.677
ENSG00000267896	AC018766.4	53.9197	0.927704	0.0013871	36.9094	34.3027	40.4284	62.3769	77.4892	72.0117
ENSG00000259663	CTD-2314G24.2	54.0192	0.912361	0.0014807	41.0104	34.3027	37.2367	72.4377	72.4899	66.6377
ENSG00000182557	SPNS3	114.776	0.705314	0.00148295	100.476	71.5456	90.4319	117.711	174.142	134.35
ENSG00000278882	AC253572.1	36.5201	1.21133	0.0014837	19.48	30.3824	15.9586	40.2432	47.4934	65.5629
ENSG00000198205	ZXDA	54.179	0.949679	0.0014909	31.7831	33.3226	45.7479	65.3952	64.9909	83.8345
ENSG00000172828	CES3	68.2359	0.921329	0.00149227	48.1872	46.0636	46.8118	73.4438	69.157	125.752
ENSG00000167562	ZNF701	11.8609	2.11564	0.00151602	5.1263	3.92031	4.25562	21.1277	14.1647	22.5708
ENSG00000154743	TSEN2	111.618	0.639869	0.00151704	87.1472	89.187	85.1124	139.845	123.316	145.098
ENSG00000218891	ZNF579	1343.19	0.799551	0.00157977	754.592	955.575	1230.94	1424.61	2018.88	1674.54
ENSG00000118849	RARRES1	137.588	0.59818	0.00161047	124.057	102.908	101.071	182.1	146.646	168.744
ENSG00000175414	ARL10	16.3568	1.82003	0.00161501	5.1263	3.92031	12.7669	21.1277	28.3294	26.87
ENSG00000140682	TGFB1I1	60.503	0.861544	0.00163364	36.9094	45.0835	46.8118	83.5046	73.3231	77.3857
ENSG00000232229	LINC00865	3.10469	5.03997	0.00164959	0	0	0	5.0304	4.9993	8.59841
ENSG00000159403	C1R	49.5411	1.00688	0.00166733	38.9599	38.223	21.2781	71.4317	57.492	69.8621
ENSG00000253540	FAM86HP	30.7483	1.23525	0.00167021	19.48	19.6015	15.9586	50.304	45.8269	33.3188
ENSG00000270110	RP5-1139B12.4	13.3963	1.96597	0.00178101	7.17682	2.94023	6.38343	18.1094	27.4962	18.2716
ENSG00000141068	KSR1	82.6385	0.741714	0.00180478	60.4904	57.8246	67.026	100.608	91.6539	118.228
ENSG00000262454	RP11-65J21.3	35.8688	1.16797	0.00181168	30.7578	18.6215	17.0225	51.3101	56.6588	40.8425
ENSG00000153132	CLGN	50.244	0.966697	0.00186223	34.8589	38.223	28.7254	81.4925	55.8255	62.3385
ENSG00000203326	ZNF525	142.51	0.607477	0.00194022	105.602	111.729	121.285	212.283	148.313	155.846
ENSG00000186891	TNFRSF18	38.4103	1.08313	0.0019534	21.5305	20.5816	31.9171	48.2918	53.3259	54.8149
ENSG00000185386	MAPK11	68.3045	0.797776	0.00201008	50.2378	42.1433	57.4509	86.5229	87.4878	85.9841
ENSG00000106477	CEP41	86.6665	0.885688	0.0020118	58.4399	79.3863	44.684	151.918	112.484	73.0865
ENSG00000267080	ASB16-AS1	80.9999	0.750178	0.00201424	73.8188	49.9839	57.4509	98.5958	100.819	105.331
ENSG00000186787	SPIN2B	37.6788	1.11977	0.00201537	25.6315	23.5219	22.342	43.2614	68.3238	42.9921
ENSG00000110375	UPK2	21.6423	1.46334	0.00202202	10.2526	13.7211	10.639	25.152	39.9944	30.0944
ENSG00000148814	LRRC27	84.1279	0.73122	0.00209193	65.6167	50.964	73.4094	110.669	104.152	99.9565
ENSG00000203814	HIST2H2BF	25.0468	1.33163	0.00209967	12.3031	18.6215	11.703	34.2067	35.8283	37.6181
ENSG00000051128	HOMER3	69.1611	0.838786	0.00209968	51.263	48.0238	50.0035	75.456	114.984	75.2361
ENSG00000159167	STC1	8.28075	2.85082	0.00211078	2.05052	3.92031	0	6.03648	18.3308	19.3464
ENSG00000158406	HIST1H4H	40.9887	1.02552	0.00213276	28.7073	22.5418	29.7893	50.304	53.3259	61.2637
ENSG00000235217	TSPY26P	21.4609	1.49745	0.00215233	12.3031	11.7609	9.57514	20.1216	34.1619	40.8425
ENSG00000108387	2004-09-01	9.92165	2.68549	0.00221518	0	7.84062	0	17.1034	14.1647	20.4212
ENSG00000184867	ARMCX2	7.32343	3.25197	0.00221816	0	0	4.25562	20.1216	6.66574	12.8976
ENSG00000137094	DNAJB5	32.4359	1.34026	0.00221969	11.2779	18.6215	25.5337	34.2067	71.6567	33.3188
ENSG00000101400	SNTA1	39.2544	1.11931	0.00222519	24.6063	25.482	24.4698	47.2857	74.9895	38.6929
ENSG00000104140	RHOV	81.9799	0.743266	0.00228758	56.3893	64.6851	62.7704	83.5046	104.152	120.378
ENSG00000125730	C3	26.0128	1.31203	0.00230973	18.4547	13.7211	12.7669	35.2128	45.8269	30.0944
ENSG00000266507	MIR4479	4.3586	4.52094	0.0023421	0	0	1.0639	8.04864	11.665	5.37401
ENSG00000135374	ELF5	31.7341	1.19214	0.00234802	24.6063	19.6015	13.8308	42.2553	52.4927	37.6181
ENSG00000152689	RASGRP3	23.3177	1.42995	0.00237457	6.15156	14.7012	17.0225	29.1763	34.1619	38.6929
ENSG00000147119	CHST7	41.4576	1.10594	0.00239624	17.4294	23.5219	38.3006	50.304	70.8234	48.3661
ENSG00000105852	PON3	44.0276	1.06288	0.00240822	31.7831	33.3226	20.2142	80.4864	49.993	48.3661
ENSG00000228288	PCAT6	31.1085	1.23266	0.00243285	16.4042	11.7609	27.6615	46.2797	38.328	46.2165
ENSG00000185669	SNAI3	41.9618	1.02211	0.00244684	26.6568	21.5617	35.1089	50.304	63.3245	54.8149
ENSG00000130810	PPAN	99.3465	0.679075	0.0024514	64.5914	73.5058	91.4958	126.766	133.315	106.405
ENSG00000167363	FN3K	103.354	0.646667	0.00246297	79.9703	84.2866	77.665	108.657	141.647	127.901
ENSG00000256806	C17orf100	34.1604	1.12454	0.00246892	18.4547	19.6015	26.5976	41.2493	54.9923	44.0669
ENSG00000258116	RP11-493L12.6	2.94953	4.97812	0.00249379	0	0	0	8.04864	7.49895	2.1496
ENSG00000272512	RP11-54O7.17	63.4285	0.827953	0.00250015	57.4146	38.223	41.4923	77.4681	79.9888	85.9841
ENSG00000151835	SACS	43.301	1.01688	0.00250279	38.9599	21.5617	25.5337	58.3526	61.6581	53.7401
ENSG00000198853	RUSC2	28.4943	1.23327	0.00250714	14.3536	20.5816	15.9586	48.2918	34.1619	37.6181
ENSG00000226744	AC079781.5	53.4632	0.890631	0.00252535	31.7831	43.1234	37.2367	70.4256	60.8248	77.3857
ENSG00000269652	CTD-2195B23.3	8.17284	2.55508	0.00252689	4.10104	1.96015	1.0639	15.0912	14.9979	11.8228
ENSG00000103351	CLUAP1	61.065	0.867912	0.00252856	53.3136	38.223	38.3006	92.5593	81.6553	62.3385
ENSG00000175602	CCDC85B	1206.65	0.792789	0.00254499	626.434	871.289	1152.21	1373.3	1702.26	1514.4
ENSG00000271383	NBPF14	97.8153	0.645325	0.00258893	74.844	80.3663	73.4094	125.76	109.985	122.527
ENSG00000273983	HIST1H3G	28.7981	1.2197	0.00264551	13.3284	21.5617	17.0225	34.2067	45.8269	40.8425
ENSG00000133069	TMCC2	9.15154	2.5059	0.00265332	6.15156	0	2.12781	14.0851	17.4976	15.0472
ENSG00000167619	TMEM145	35.266	1.06846	0.00268305	24.6063	23.5219	20.2142	47.2857	50.8262	45.1417
ENSG00000069493	CLEC2D	12.9782	1.90293	0.00269642	5.1263	3.92031	7.44733	27.1642	19.164	15.0472
ENSG00000168004	HRASLS5	8.71468	2.41699	0.00270809	2.05052	1.96015	4.25562	14.0851	11.665	18.2716
ENSG00000196866	HIST1H2AD	34.1663	1.09019	0.00271542	25.6315	18.6215	21.2781	45.2736	45.8269	48.3661
ENSG00000179133	C10orf67	7.10328	2.88143	0.00278154	1.02526	1.96015	2.12781	6.03648	17.4976	13.9724
ENSG00000185010	F8	38.1277	1.0695	0.00291546	21.5305	24.5019	27.6615	65.3952	39.1612	50.5157
ENSG00000228140	RP3-467K16.4	37.2803	1.08605	0.00293047	16.4042	28.4222	26.5976	52.3161	40.8276	59.1141
ENSG00000267002	RP11-242D8.1	96.5148	0.708997	0.0029533	88.1724	49.9839	81.9207	126.766	118.317	113.929
ENSG00000104427	ZC2HC1A	40.3542	1.08246	0.00295698	38.9599	21.5617	17.0225	60.3648	48.3266	55.8897
ENSG00000273129	PACERR	9.03747	2.29857	0.00297705	3.07578	3.92031	2.12781	12.073	15.8311	17.1968
ENSG00000172348	RCAN2	9.71246	2.24506	0.00301106	4.10104	3.92031	2.12781	20.1216	18.3308	9.67321
ENSG00000130600	H19	5.92511	3.39103	0.00307119	2.05052	0	1.0639	16.0973	6.66574	9.67321
ENSG00000071246	VASH1	7.07982	2.85913	0.00313433	0	1.96015	3.19171	16.0973	8.33217	12.8976
ENSG00000102098	SCML2	37.3205	1.08775	0.00323137	21.5305	23.5219	26.5976	69.4195	44.1605	38.6929
ENSG00000260051	LA16c-390E6.4	29.2205	1.22842	0.00325899	20.5052	13.7211	18.0864	49.2979	27.4962	46.2165
ENSG00000197483	ZNF628	833.66	0.719414	0.00329302	483.923	634.11	772.395	843.095	1232.33	1036.11
ENSG00000203724	C1orf53	14.1969	1.8539	0.00331355	10.2526	1.96015	6.38343	22.1338	28.3294	16.122
ENSG00000120833	SOCS2	16.856	1.79473	0.00335765	8.20208	3.92031	10.639	10.0608	34.9951	33.3188
ENSG00000260081	RP11-66N11.8	7.51696	2.68372	0.00341478	2.05052	3.92031	0	14.0851	9.9986	15.0472
ENSG00000132622	HSPA12B	35.6203	1.05268	0.00345052	22.5557	20.5816	26.5976	43.2614	56.6588	44.0669
ENSG00000248098	BCKDHA	72.768	0.754966	0.00345655	46.1367	54.8843	61.7065	76.4621	104.985	92.4329
ENSG00000143630	HCN3	40.3345	0.971099	0.0035146	27.682	25.482	28.7254	55.3344	57.492	47.2913
ENSG00000108106	UBE2S	1781.31	0.595678	0.00355892	1194.43	1387.79	1674.59	1875.33	2581.31	1974.41
ENSG00000102886	GDPD3	50.9616	0.891463	0.00360617	28.7073	39.2031	39.3645	71.4317	73.3231	53.7401
ENSG00000221890	NPTXR	18.0173	1.52819	0.0036421	8.20208	6.86054	12.7669	30.1824	19.9972	30.0944
ENSG00000275131	CH17-472G23.4	52.5535	0.868047	0.00369559	36.9094	38.223	36.1728	68.4134	54.9923	80.6101
ENSG00000132881	RSG1	73.645	0.720527	0.00375235	57.4146	49.0039	60.6426	82.4985	96.6532	95.6573
ENSG00000162692	VCAM1	2.72423	4.86886	0.00377234	0	0	0	5.0304	9.16539	2.1496
ENSG00000059804	SLC2A3	5.64291	3.32703	0.00379235	2.05052	0	1.0639	9.05472	14.1647	7.52361
ENSG00000181392	SYNE4	116.294	0.645237	0.00380561	109.703	61.7449	101.071	134.815	147.479	142.949
ENSG00000110944	IL23A	53.8224	0.959966	0.00381808	50.2378	37.2429	22.342	66.4013	90.8207	55.8897
ENSG00000186417	GLDN	85.1591	0.694028	0.00387472	56.3893	74.4859	63.8343	105.638	89.1542	121.453
ENSG00000160883	HK3	2.64853	4.82166	0.00390728	0	0	0	3.01824	7.49895	5.37401
ENSG00000184524	CEND1	35.8633	1.03893	0.00390901	21.5305	22.5418	26.5976	44.2675	58.3252	41.9173
ENSG00000279607	RP11-348J12.5	3.87721	4.33703	0.00399645	1.02526	0	0	8.04864	6.66574	7.52361
ENSG00000133250	ZNF414	133.8	0.628646	0.00404159	89.1977	97.0276	129.796	124.754	200.805	161.22
ENSG00000185880	TRIM69	12.0933	1.89111	0.00404367	3.07578	4.90039	7.44733	14.0851	18.3308	24.7204
ENSG00000108797	CNTNAP1	25.1164	1.31278	0.00406142	20.5052	6.86054	15.9586	40.2432	31.6622	35.4685
ENSG00000164674	SYTL3	45.5504	0.906619	0.00407513	27.682	35.2828	31.9171	60.3648	52.4927	65.5629
ENSG00000123338	NCKAP1L	2.5961	4.78376	0.00408593	0	0	0	6.03648	4.16609	5.37401
ENSG00000261471	RP11-61F12.1	2.619	4.79412	0.00409264	0	0	0	4.02432	4.16609	7.52361
ENSG00000272645	RP11-504P24.8	57.0981	0.836969	0.00411033	39.9852	50.964	31.9171	80.4864	75.8228	63.4133
ENSG00000078814	MYH7B	85.5378	0.673912	0.00416771	75.8693	67.6253	54.2591	96.5836	112.484	106.405
ENSG00000175873	AC004840.9	106.659	0.596736	0.00426241	91.2482	91.1472	72.3455	128.778	134.981	121.453
ENSG00000161642	ZNF385A	80.5091	0.71165	0.00433306	67.6672	64.6851	51.0674	88.535	120.816	90.2833
ENSG00000111554	MDM1	52.0958	0.883341	0.00435891	30.7578	47.0437	31.9171	81.4925	63.3245	58.0393
ENSG00000273186	RP11-339B21.10	2.55583	4.76494	0.00437408	0	0	0	6.03648	4.9993	4.29921
ENSG00000160360	GPSM1	76.795	0.703327	0.00445151	61.5156	47.0437	67.026	89.5411	99.986	95.6573
ENSG00000233303	XXYLT1-AS1	2.71278	4.86307	0.0045149	0	0	0	6.03648	9.16539	1.0748
ENSG00000120594	PLXDC2	24.4172	2.96555	0.00459393	0	3.92031	12.7669	38.231	39.9944	51.5905
ENSG00000144061	NPHP1	44.1992	0.890526	0.00461328	30.7578	31.3625	30.8532	56.3405	59.9916	55.8897
ENSG00000133985	TTC9	27.4122	1.15104	0.00461832	18.4547	15.6812	17.0225	40.2432	40.8276	32.244
ENSG00000197128	ZNF772	19.7203	1.39071	0.00464514	11.2779	12.741	8.51124	33.2006	22.4969	30.0944
ENSG00000273369	RP11-700J17.1	2.54993	4.76165	0.0046616	0	0	0	3.01824	5.83252	6.44881
ENSG00000244053	RPL13AP2	2.64191	4.80491	0.00472781	0	0	0	2.01216	4.16609	9.67321
ENSG00000170006	TMEM154	60.3232	0.775624	0.00479005	49.2125	46.0636	38.3006	72.4377	84.9881	70.9369
ENSG00000160999	SH2B2	62.7424	0.7838	0.00479141	37.9346	44.1035	56.3869	67.4073	82.4885	88.1337
ENSG00000124006	OBSL1	32.1149	1.15312	0.00483259	14.3536	28.4222	17.0225	50.304	52.4927	30.0944
ENSG00000155974	GRIP1	40.5237	0.953968	0.00485048	33.8336	23.5219	25.5337	46.2797	59.1584	54.8149
ENSG00000102962	CCL22	14.1996	1.67441	0.00486903	4.10104	9.80077	6.38343	17.1034	24.1633	23.6456
ENSG00000166839	ANKDD1A	68.1742	0.782214	0.00491817	57.4146	60.7648	31.9171	84.5107	84.1549	90.2833
ENSG00000143318	CASQ1	8.13307	2.31768	0.00494557	4.10104	2.94023	1.0639	12.073	12.4983	16.122
ENSG00000118997	DNAH7	38.3456	0.993872	0.00497504	21.5305	23.5219	31.9171	62.3769	46.6602	44.0669
ENSG00000126882	FAM78A	28.6904	1.22456	0.0049773	15.3789	23.5219	12.7669	43.2614	52.4927	24.7204
ENSG00000273270	RP11-212P7.2	80.8269	0.664219	0.00501826	59.4651	71.5456	56.3869	102.62	94.9867	99.9565
ENSG00000177842	ZNF620	63.8684	0.731997	0.00504892	49.2125	49.0039	45.7479	79.4803	79.1556	80.6101
ENSG00000108852	MPP2	24.4778	1.29208	0.00517714	12.3031	21.5617	8.51124	28.1702	33.3287	42.9921
ENSG00000240445	FOXO3B	8.64323	2.22123	0.00518499	4.10104	3.92031	1.0639	13.079	12.4983	17.1968
ENSG00000170264	FAM161A	37.4412	0.997681	0.00519971	22.5557	22.5418	29.7893	43.2614	44.1605	62.3385
ENSG00000144583	2004-03-01	3.76589	4.30251	0.00523106	0	0.980077	0	3.01824	9.9986	8.59841
ENSG00000136286	MYO1G	2.53292	4.75427	0.00527248	0	0	0	8.04864	4.9993	2.1496
ENSG00000270490	RP11-622C24.1	4.84888	3.75166	0.00532448	0	1.96015	0	6.03648	12.4983	8.59841
ENSG00000228318	AP001610.5	9.65017	2.23268	0.00533072	4.10104	4.90039	1.0639	7.04256	14.9979	25.7952
ENSG00000163735	CXCL5	2.52112	4.74765	0.0053597	0	0	0	2.01216	6.66574	6.44881
ENSG00000108342	CSF3	17.9232	1.45505	0.00555674	6.15156	9.80077	12.7669	32.1945	20.8304	25.7952
ENSG00000279964	RP11-69J7.1	3.63883	4.24953	0.00563319	0	0.980077	0	9.05472	7.49895	4.29921
ENSG00000211448	DIO2	2.43987	4.69337	0.00563381	0	0	0	4.02432	4.16609	6.44881
ENSG00000270629	NBPF14	124.794	0.60219	0.00564174	71.7682	123.49	102.135	130.79	165.81	154.771
ENSG00000257671	RP3-416H24.1	12.3281	1.80045	0.00565111	6.15156	3.92031	6.38343	21.1277	11.665	24.7204
ENSG00000112562	SMOC2	12.9155	1.80321	0.00572113	3.07578	9.80077	4.25562	14.0851	18.3308	27.9448
ENSG00000205634	LINC00898	2.5263	4.73679	0.00572904	0	0	0	7.04256	1.66643	6.44881
ENSG00000230524	COL6A4P1	7.00319	2.57391	0.00584322	2.05052	3.92031	0	10.0608	14.1647	11.8228
ENSG00000154920	EME1	42.8832	0.928141	0.00585894	33.8336	34.3027	20.2142	59.3587	48.3266	61.2637
ENSG00000005469	CROT	57.7763	0.873171	0.00589118	41.0104	40.1832	41.4923	96.5836	83.3217	44.0669
ENSG00000100583	SAMD15	9.88177	2.24369	0.00589938	0	1.96015	8.51124	15.0912	20.8304	12.8976
ENSG00000138080	EMILIN1	17.5804	1.49088	0.0059019	4.10104	9.80077	13.8308	30.1824	24.9965	22.5708
ENSG00000172403	SYNPO2	2.3996	4.67331	0.00594193	0	0	0	4.02432	4.9993	5.37401
ENSG00000260236	RP11-708J19.1	23.685	1.20343	0.00600235	16.4042	11.7609	14.8947	36.2189	31.6622	31.1692
ENSG00000185432	METTL7A	93.1414	0.59599	0.00607866	73.8188	77.4261	71.2816	107.651	115.817	112.854
ENSG00000180096	2001-09-01	15.2684	1.63322	0.00618286	4.10104	12.741	5.31952	19.1155	19.164	31.1692
ENSG00000266930	CTD-2085J24.4	25.9457	1.15628	0.00622693	12.3031	15.6812	20.2142	35.2128	32.4955	39.7677
ENSG00000133640	LRRIQ1	4.67264	3.66629	0.00628886	2.05052	0	0	9.05472	8.33217	8.59841
ENSG00000225950	NTF4	27.8617	1.2589	0.00636566	13.3284	10.7808	25.5337	30.1824	58.3252	29.0196
ENSG00000196593	ANKRD20A19P	4.83549	3.72774	0.00645946	2.05052	0	0	12.073	11.665	3.2244
ENSG00000183625	CCR3	4.66673	3.66434	0.00661436	2.05052	0	0	6.03648	9.16539	10.748
ENSG00000183023	SLC8A1	39.9281	0.938853	0.00665559	28.7073	24.5019	28.7254	59.3587	39.1612	59.1141
ENSG00000164002	EXO5	85.7207	0.71201	0.00668013	63.5662	84.2866	46.8118	82.4985	112.484	124.677
ENSG00000123364	HOXC13	81.8286	0.658776	0.00673486	53.3136	67.6253	69.1538	94.5715	89.1542	117.153
ENSG00000179965	ZNF771	76.8343	0.79958	0.00676072	34.8589	51.9441	81.9207	82.4985	121.65	88.1337
ENSG00000145416	2001-03-01	32.3647	1.01442	0.00690737	16.4042	25.482	22.342	41.2493	42.4941	46.2165
ENSG00000224794	RP3-333H23.8	6.96063	2.55379	0.00691178	4.10104	1.96015	0	8.04864	15.8311	11.8228
ENSG00000251669	FAM86EP	26.9459	1.14258	0.0070042	17.4294	10.7808	22.342	32.1945	39.1612	39.7677
ENSG00000223396	RPS10P7	34.3671	1.18538	0.00701243	35.8841	20.5816	6.38343	51.3101	45.8269	46.2165
ENSG00000170961	HAS2	23.0038	1.2359	0.00704223	10.2526	11.7609	19.1503	28.1702	29.9958	38.6929
ENSG00000158486	DNAH3	48.8094	1.10407	0.0070623	54.3388	24.5019	13.8308	67.4073	42.4941	90.2833
ENSG00000131668	BARX1	8.84381	2.07001	0.00710783	4.10104	3.92031	2.12781	18.1094	10.8318	13.9724
ENSG00000235269	AL162759.1	7.90581	2.25459	0.00710988	2.05052	1.96015	4.25562	8.04864	14.9979	16.122
ENSG00000235944	ZNF815P	16.6028	1.45695	0.00711835	10.2526	8.82069	7.44733	32.1945	18.3308	22.5708
ENSG00000100505	TRIM9	16.0442	1.45877	0.0071912	8.20208	6.86054	10.639	20.1216	22.4969	27.9448
ENSG00000137338	PGBD1	59.6681	0.736774	0.00723365	44.0862	40.1832	50.0035	81.4925	69.157	73.0865
ENSG00000184343	SRPK3	90.2439	0.657243	0.00724106	93.2987	63.705	53.1952	111.675	117.484	102.106
ENSG00000257138	TAS2R38	14.5272	1.52568	0.0072463	8.20208	7.84062	6.38343	25.152	19.164	20.4212
ENSG00000139675	HNRNPA1L2	73.8353	0.664947	0.00732876	51.263	61.7449	58.5148	92.5593	98.3196	80.6101
ENSG00000085662	AKR1B1	13.9396	1.6258	0.00734962	9.22735	5.88046	5.31952	30.1824	15.8311	17.1968
ENSG00000226358	KRT8P38	7.23875	2.57692	0.00736167	1.02526	0	5.31952	7.04256	14.9979	15.0472
ENSG00000044459	CNTLN	11.7492	1.84573	0.00738042	2.05052	4.90039	8.51124	20.1216	24.1633	10.748
ENSG00000225889	AC074289.1	64.8445	0.69738	0.00740031	53.3136	45.0835	50.0035	81.4925	77.4892	81.6849
ENSG00000170917	NUDT6	17.8759	1.40493	0.0074425	6.15156	14.7012	8.51124	26.1581	29.1626	22.5708
ENSG00000151692	RNF144A	12.6816	1.64241	0.00749348	6.15156	4.90039	7.44733	16.0973	19.9972	21.496
ENSG00000125510	OPRL1	4.55721	3.61546	0.00754333	1.02526	0	1.0639	4.02432	8.33217	12.8976
ENSG00000170468	C14orf169	97.5508	0.625383	0.00756265	75.8693	66.6452	88.3041	95.5776	144.98	113.929
ENSG00000156050	FAM161B	34.4794	0.987936	0.00777824	16.4042	27.4422	25.5337	51.3101	47.4934	38.6929
ENSG00000163762	TM4SF18	2.38153	4.64924	0.00780396	0	0	0	4.02432	1.66643	8.59841
ENSG00000173200	PARP15	2.27809	4.59473	0.00782033	0	0	0	6.03648	3.33287	4.29921
ENSG00000118557	PMFBP1	22.9507	1.20147	0.00787728	11.2779	16.6613	13.8308	36.2189	34.9951	24.7204
ENSG00000139910	NOVA1	26.4712	1.20838	0.00793024	26.6568	10.7808	10.639	39.2371	42.4941	29.0196
ENSG00000257270	RP11-521B24.5	25.5817	1.14025	0.0080087	15.3789	19.6015	12.7669	43.2614	29.1626	33.3188
ENSG00000167536	DHRS13	81.5693	0.710034	0.00807101	59.4651	79.3863	46.8118	75.456	120.816	107.48
ENSG00000145882	PCYOX1L	30.3287	1.06818	0.00809368	18.4547	25.482	14.8947	39.2371	51.6595	32.244
ENSG00000233822	HIST1H2BN	22.8373	1.1776	0.0080962	12.3031	12.741	17.0225	33.2006	31.6622	30.0944
ENSG00000274712	RP11-147L13.15	14.7092	1.54169	0.0081381	4.10104	7.84062	10.639	27.1642	19.164	19.3464
ENSG00000085382	HACE1	45.5744	0.895724	0.00816951	32.8083	20.5816	42.5562	50.304	69.157	58.0393
ENSG00000235954	TTC28-AS1	105.125	0.642141	0.00818107	64.5914	109.769	71.2816	145.882	101.652	137.575
ENSG00000229589	ACVR2B-AS1	11.4112	1.77596	0.00820577	6.15156	1.96015	7.44733	20.1216	16.6643	16.122
ENSG00000170684	ZNF296	64.6474	0.694809	0.00830566	43.0609	50.964	54.2591	77.4681	85.8214	76.3109
ENSG00000168263	KCNV2	2.32391	4.61867	0.008426	0	0	0	2.01216	3.33287	8.59841
ENSG00000273802	HIST1H2BG	52.9333	0.771005	0.00843815	45.1115	40.1832	31.9171	70.4256	63.3245	66.6377
ENSG00000205559	CHKB-AS1	2.35379	4.65027	0.0084703	0	0	0	8.04864	4.9993	1.0748
ENSG00000183196	CHST6	2.22047	4.56349	0.00847247	0	0	0	4.02432	4.9993	4.29921
ENSG00000061455	PRDM6	14.0344	1.54317	0.00853286	4.10104	7.84062	9.57514	20.1216	19.9972	22.5708
ENSG00000258559	AC005519.4	31.6208	1.01019	0.00853754	19.48	27.4422	15.9586	41.2493	45.8269	39.7677
ENSG00000205041	CTC-425O23.2	56.893	0.78164	0.00854199	53.3136	39.2031	32.981	58.3526	75.8228	81.6849
ENSG00000183729	NPBWR1	8.10654	2.33165	0.00855932	0	5.88046	2.12781	18.1094	14.9979	7.52361
ENSG00000260325	HSPB9	19.0244	1.30579	0.00859767	8.20208	9.80077	14.8947	26.1581	24.9965	30.0944
ENSG00000139278	GLIPR1	33.2244	1.01322	0.00865528	17.4294	31.3625	17.0225	50.304	39.1612	44.0669
ENSG00000153029	MR1	36.6006	1.05324	0.00865837	35.8841	22.5418	12.7669	63.383	36.6616	48.3661
ENSG00000125459	MSTO1	63.0084	0.712982	0.00876101	43.0609	48.0238	52.1313	65.3952	79.1556	90.2833
ENSG00000167972	ABCA3	33.5489	0.958583	0.00876411	23.581	21.5617	23.4059	40.2432	51.6595	40.8425
ENSG00000275874	LINC00162	51.0964	0.784552	0.00881806	43.0609	30.3824	39.3645	67.4073	68.3238	58.0393
ENSG00000224307	RP11-344B5.2	3.48153	4.17056	0.0089079	0	0.980077	0	2.01216	4.9993	12.8976
ENSG00000151778	SERP2	51.4935	0.762451	0.00896639	34.8589	38.223	41.4923	67.4073	62.4913	64.4881
ENSG00000182584	ACTL10	70.7484	0.702345	0.00897889	46.1367	49.9839	65.9621	76.4621	107.485	78.4605
ENSG00000240204	SMKR1	2.24338	4.57549	0.00902306	0	0	0	2.01216	4.9993	6.44881
ENSG00000143951	WDPCP	52.6813	0.900467	0.00908448	32.8083	25.482	52.1313	96.5836	57.492	51.5905
ENSG00000240429	LRRFIP1P1	28.9398	1.09405	0.00918245	14.3536	15.6812	25.5337	49.2979	40.8276	27.9448
ENSG00000131400	NAPSA	34.7774	0.941393	0.00920219	27.682	23.5219	20.2142	39.2371	47.4934	50.5157
ENSG00000107796	ACTA2	40.3207	0.877729	0.00922814	26.6568	23.5219	35.1089	54.3283	47.4934	54.8149
ENSG00000233922	AL133493.2	33.3653	0.990175	0.00925395	17.4294	28.4222	21.2781	44.2675	53.3259	35.4685
ENSG00000116675	DNAJC6	25.7002	1.16844	0.00940141	14.3536	9.80077	23.4059	28.1702	33.3287	45.1417
ENSG00000141469	SLC14A1	13.5334	1.56393	0.00942336	10.2526	3.92031	6.38343	22.1338	19.164	19.3464
ENSG00000111801	BTN3A3	37.845	0.911832	0.00943244	32.8083	20.5816	25.5337	54.3283	50.8262	42.9921
ENSG00000141854	MIR1199	30.1243	1.09232	0.00946017	14.3536	13.7211	29.7893	31.1885	43.3273	48.3661
ENSG00000158234	FAIM	28.662	1.04105	0.00949237	16.4042	18.6215	21.2781	30.1824	42.4941	42.9921
ENSG00000261659	LA16c-313D11.12	53.7421	0.756959	0.00950318	33.8336	39.2031	46.8118	62.3769	64.9909	75.2361
ENSG00000213398	LCAT	96.0134	0.586421	0.00950598	88.1724	64.6851	77.665	129.784	115.817	99.9565
ENSG00000121068	TBX2	19.2133	1.39214	0.00951662	10.2526	6.86054	14.8947	15.0912	39.1612	29.0196
ENSG00000185133	INPP5J	63.7398	0.709379	0.00952554	37.9346	49.9839	57.4509	72.4377	88.321	76.3109
ENSG00000230487	PSMG3-AS1	59.7511	0.725789	0.00957603	51.263	43.1234	40.4284	82.4985	61.6581	79.5353
ENSG00000254389	RHPN1-AS1	10.5711	1.77748	0.00961683	4.10104	5.88046	4.25562	17.1034	11.665	20.4212
ENSG00000127863	TNFRSF19	13.4681	1.77961	0.0096954	12.3031	5.88046	0	19.1155	24.1633	19.3464
ENSG00000010319	SEMA3G	25.5823	1.09023	0.00971286	18.4547	13.7211	17.0225	34.2067	39.9944	30.0944
ENSG00000275223	RP1-63M2.7	27.4084	1.14295	0.00972853	12.3031	19.6015	19.1503	29.1763	28.3294	55.8897
ENSG00000111344	RASAL1	18.5871	1.38369	0.00979928	8.20208	9.80077	12.7669	32.1945	14.1647	34.3937
ENSG00000153896	ZNF599	47.1362	0.872426	0.00997357	32.8083	21.5617	45.7479	74.4499	56.6588	51.5905
ENSG00000134545	KLRC1	3.26465	4.07091	0.0100845	0	0	1.0639	3.01824	5.83252	9.67321
ENSG00000246922	UBAP1L	83.4964	0.597673	0.010429	69.7177	67.6253	61.7065	110.669	89.1542	102.106
ENSG00000273820	USP27X	76.1406	0.637137	0.0104918	54.3388	58.8046	65.9621	100.608	100.819	76.3109
ENSG00000229017	LINC01277	4.32063	3.51739	0.0105043	0	0	2.12781	8.04864	4.9993	10.748
ENSG00000196787	HIST1H2AG	41.2738	0.899133	0.0105423	31.7831	17.6414	37.2367	60.3648	53.3259	47.2913
ENSG00000232709	MARK2P9	5.3014	2.76287	0.0105897	0	1.96015	2.12781	8.04864	9.9986	9.67321
ENSG00000224281	SLC25A5-AS1	10.2937	1.99746	0.0106244	2.05052	1.96015	8.51124	21.1277	21.6636	6.44881
ENSG00000277301	RP5-1184F4.7	3.18412	4.0394	0.0108034	0	0	1.0639	3.01824	7.49895	7.52361
ENSG00000225793	RP1-234P15.4	2.11041	4.48484	0.0108196	0	0	0	5.0304	3.33287	4.29921
ENSG00000251661	RP11-326C3.11	5.31646	2.75119	0.0108364	2.05052	0	2.12781	8.04864	9.9986	9.67321
ENSG00000076344	RGS11	77.5078	0.651006	0.0110089	75.8693	49.9839	55.323	80.4864	106.652	96.7321
ENSG00000261051	RP11-274H2.5	26.4605	1.06744	0.0110254	16.4042	16.6613	18.0864	42.2553	26.6629	38.6929
ENSG00000116014	KISS1R	8.24096	2.11894	0.0110374	1.02526	1.96015	6.38343	12.073	18.3308	9.67321
ENSG00000136367	ZFHX2	18.56	1.26728	0.011071	12.3031	11.7609	8.51124	29.1763	21.6636	27.9448
ENSG00000217275	RP1-34B20.4	6.46059	2.42339	0.0110963	0	3.92031	2.12781	10.0608	10.8318	11.8228
ENSG00000277075	HIST1H2AE	27.2797	1.068	0.0111963	22.5557	19.6015	10.639	32.1945	39.9944	38.6929
ENSG00000156265	MAP3K7CL	24.3072	1.16382	0.0112205	21.5305	13.7211	9.57514	32.1945	25.8297	42.9921
ENSG00000124785	NRN1	48.2451	0.812849	0.0112632	45.1115	33.3226	26.5976	71.4317	62.4913	50.5157
ENSG00000271851	RP11-565F19.2	6.00931	2.58845	0.0112927	1.02526	1.96015	2.12781	17.1034	4.16609	9.67321
ENSG00000172456	FGGY	67.2523	0.691819	0.0113392	44.0862	59.7847	50.0035	97.5897	64.9909	87.0589
ENSG00000271324	RP11-10C24.2	2.09896	4.47851	0.0113753	0	0	0	6.03648	3.33287	3.2244
ENSG00000068976	PYGM	28.0099	1.08219	0.0113865	17.4294	23.5219	12.7669	27.1642	36.6616	50.5157
ENSG00000278390	RP11-74J13.8	5.52888	2.82594	0.0114261	4.10104	0	0	11.0669	8.33217	9.67321
ENSG00000234290	AC116366.6	37.7482	0.88537	0.0114603	21.5305	31.3625	26.5976	57.3465	46.6602	42.9921
ENSG00000278997	RP11-131M11.2	6.97014	2.54274	0.0115039	6.15156	0	0	12.073	14.9979	8.59841
ENSG00000111913	FAM65B	40.3623	0.865878	0.0115083	28.7073	27.4422	29.7893	63.383	54.1591	38.6929
ENSG00000267216	AC010642.1	30.1193	0.964618	0.0115237	21.5305	20.5816	19.1503	41.2493	41.6609	36.5433
ENSG00000163704	PRRT3	28.3686	1.17809	0.0115424	5.1263	23.5219	23.4059	43.2614	30.829	44.0669
ENSG00000187122	SLIT1	62.3204	0.738756	0.0116328	42.0357	48.0238	50.0035	53.3222	81.6553	98.8817
ENSG00000153237	CCDC148	32.463	0.994965	0.0116366	23.581	27.4422	13.8308	54.3283	35.8283	39.7677
ENSG00000213468	FIRRE	28.7377	1.00305	0.0118981	19.48	18.6215	19.1503	43.2614	29.9958	41.9173
ENSG00000226145	KRT16P6	2.10451	4.48099	0.0119162	0	0	0	2.01216	4.16609	6.44881
ENSG00000235297	FAUP1	8.53063	2.02678	0.0119363	4.10104	4.90039	1.0639	16.0973	17.4976	7.52361
ENSG00000159247	TUBBP5	10.9353	1.69896	0.01202	5.1263	2.94023	7.44733	21.1277	14.9979	13.9724
ENSG00000183444	OR7E38P	79.3499	0.667776	0.0120825	58.4399	81.3464	43.6201	88.535	89.1542	115.004
ENSG00000266865	RP11-848P1.9	5.16701	2.73181	0.0120859	2.05052	1.96015	0	10.0608	8.33217	8.59841
ENSG00000108641	B9D1	78.4498	0.612476	0.0121161	65.6167	63.705	56.3869	98.5958	79.9888	106.405
ENSG00000188219	POTEE	2.04134	4.44459	0.0123697	0	0	0	4.02432	4.9993	3.2244
ENSG00000008311	AASS	20.825	1.24377	0.0124283	16.4042	5.88046	14.8947	23.1398	29.1626	35.4685
ENSG00000100626	GALNT16	6.72277	2.21173	0.012448	2.05052	1.96015	3.19171	9.05472	13.3315	10.748
ENSG00000279140	RP11-477I4.4	4.11931	3.45511	0.0124983	0	0	2.12781	8.04864	9.16539	5.37401
ENSG00000256043	CTSO	22.6595	1.15323	0.0125282	12.3031	9.80077	20.2142	26.1581	34.1619	33.3188
ENSG00000187583	PLEKHN1	92.2229	0.649193	0.012605	48.1872	79.3863	88.3041	121.736	130.815	84.9093
ENSG00000222448	RN7SKP150	2.05869	4.45509	0.0127142	0	0	0	6.03648	4.16609	2.1496
ENSG00000260464	RP4-561L24.3	7.714	2.20806	0.0127339	4.10104	0	4.25562	12.073	18.3308	7.52361
ENSG00000196967	ZNF585A	25.4476	1.0385	0.0128173	15.3789	18.6215	15.9586	31.1885	34.9951	36.5433
ENSG00000182329	AC079354.1	4.11126	3.46021	0.0128394	2.05052	0	0	6.03648	5.83252	10.748
ENSG00000273477	RP11-196O16.1	10.9774	1.81942	0.0128883	4.10104	0.980077	9.57514	24.1459	14.1647	12.8976
ENSG00000198125	MB	35.3922	0.92867	0.0129568	27.682	14.7012	30.8532	45.2736	43.3273	50.5157
ENSG00000259345	RP11-624L4.1	15.7375	1.36113	0.0129711	6.15156	11.7609	8.51124	26.1581	22.4969	19.3464
ENSG00000105549	THEG	4.04808	3.44029	0.0130301	2.05052	0	0	8.04864	6.66574	7.52361
ENSG00000203857	HSD3B1	9.19413	1.82163	0.0132105	4.10104	5.88046	2.12781	14.0851	14.9979	13.9724
ENSG00000263142	LRRC37A17P	58.8696	0.704249	0.0132352	51.263	34.3027	48.9396	81.4925	71.6567	65.5629
ENSG00000183914	DNAH2	17.3238	1.37418	0.0132585	12.3031	2.94023	13.8308	25.152	24.9965	24.7204
ENSG00000235568	NFAM1	2.02988	4.4379	0.0132593	0	0	0	5.0304	4.9993	2.1496
ENSG00000248712	CCDC153	23.0875	1.13865	0.0133271	16.4042	7.84062	19.1503	34.2067	30.829	30.0944
ENSG00000248690	HAS2-AS1	7.60949	2.18208	0.0133637	4.10104	0	4.25562	9.05472	17.4976	10.748
ENSG00000198569	SLC34A3	65.5605	0.748047	0.0133835	27.682	49.0039	70.2177	80.4864	79.9888	85.9841
ENSG00000258088	RP11-114H23.2	29.7614	1.03668	0.0137739	12.3031	21.5617	24.4698	46.2797	26.6629	47.2913
ENSG00000174586	ZNF497	37.3475	0.870191	0.0137851	22.5557	34.3027	22.342	44.2675	53.3259	47.2913
ENSG00000129680	MAP7D3	79.1452	0.688649	0.0138014	63.5662	69.5855	48.9396	115.699	115.817	61.2637
ENSG00000249456	RP11-298J20.4	13.7181	1.49828	0.0138963	6.15156	4.90039	10.639	15.0912	28.3294	17.1968
ENSG00000256139	RP11-968O1.5	5.54637	2.46432	0.0140109	2.05052	1.96015	1.0639	8.04864	8.33217	11.8228
ENSG00000160469	BRSK1	29.6148	1.06831	0.0140527	13.3284	15.6812	28.7254	33.2006	56.6588	30.0944
ENSG00000278918	CTD-2267D19.1	39.6808	0.821065	0.0142317	24.6063	27.4422	34.0449	52.3161	49.1598	50.5157
ENSG00000163430	FSTL1	3.99189	3.40313	0.0142458	0	0	2.12781	7.04256	8.33217	6.44881
ENSG00000271857	RP1-244F24.1	37.4428	0.859406	0.0144015	30.7578	25.482	23.4059	55.3344	39.1612	50.5157
ENSG00000175906	ARL4D	45.3316	0.780341	0.0144594	30.7578	37.2429	31.9171	48.2918	54.9923	68.7873
ENSG00000264057	RP11-583F2.1	3.84406	3.373	0.0145298	1.02526	0.980077	0	6.03648	7.49895	7.52361
ENSG00000111817	DSE	18.0873	1.33368	0.0145451	11.2779	9.80077	9.57514	20.1216	15.8311	41.9173
ENSG00000259374	RP11-736N17.4	4.01337	3.42861	0.0145962	2.05052	0	0	4.02432	8.33217	9.67321
ENSG00000117586	TNFSF4	2.02326	4.4156	0.0146624	0	0	0	4.02432	1.66643	6.44881
ENSG00000268287	CTB-60B18.18	5.75142	2.5474	0.0146671	0	3.92031	1.0639	6.03648	11.665	11.8228
ENSG00000213689	TREX1	8.89499	1.88742	0.0147581	2.05052	1.96015	7.44733	15.0912	14.9979	11.8228
ENSG00000266989	FTLP5	2.04724	4.44829	0.0148297	0	0	0	7.04256	4.16609	1.0748
ENSG00000156500	FAM122C	68.5263	0.659952	0.0149493	63.5662	50.964	44.684	103.626	74.1563	74.1613
ENSG00000150722	PPP1R1C	34.9683	0.969418	0.0149531	12.3031	21.5617	37.2367	49.2979	47.4934	41.9173
ENSG00000197444	OGDHL	5.01221	2.66785	0.0149784	0	1.96015	2.12781	9.05472	8.33217	8.59841
ENSG00000160094	ZNF362	58.8512	0.710558	0.0149873	39.9852	43.1234	51.0674	88.535	76.656	53.7401
ENSG00000280254	RP11-81A22.4	3.0132	3.94823	0.0151221	0	0.980077	0	3.01824	3.33287	10.748
ENSG00000108830	RND2	11.1611	1.64117	0.0151311	8.20208	5.88046	2.12781	13.079	18.3308	19.3464
ENSG00000213638	ADAT3	69.3648	0.635124	0.015147	45.1115	62.7249	55.323	74.4499	95.82	82.7597
ENSG00000233198	RNF224	47.8406	0.762628	0.0151828	34.8589	30.3824	41.4923	49.2979	70.8234	60.1889
ENSG00000184227	ACOT1	23.6919	1.0588	0.0152405	12.3031	14.7012	19.1503	30.1824	32.4955	33.3188
ENSG00000140006	WDR89	56.5751	0.691393	0.0153145	37.9346	47.0437	44.684	81.4925	61.6581	66.6377
ENSG00000084444	KIAA1467	63.0476	0.698762	0.0153654	55.3641	41.1632	47.8757	98.5958	78.3224	56.9645
ENSG00000243064	ABCC13	5.26332	2.74981	0.0153689	4.10104	0	0	8.04864	10.8318	8.59841
ENSG00000175898	CTD-2369P2.2	10.8728	1.86139	0.0155286	2.05052	10.7808	1.0639	24.1459	9.9986	17.1968
ENSG00000150471	LPHN3	3.91151	3.40846	0.0156366	0	1.96015	0	10.0608	4.9993	6.44881
ENSG00000204362	RP11-380J14.1	20.4571	1.17926	0.0158292	17.4294	13.7211	6.38343	29.1763	29.1626	26.87
ENSG00000141337	ARSG	36.1313	0.885295	0.0158379	20.5052	19.6015	36.1728	49.2979	44.9937	46.2165
ENSG00000120049	KCNIP2	59.5738	0.677929	0.0158517	38.9599	40.1832	58.5148	74.4499	73.3231	72.0117
ENSG00000171084	FAM86JP	50.8007	0.816051	0.0158993	42.0357	20.5816	47.8757	79.4803	52.4927	62.3385
ENSG00000205426	KRT81	22.6397	1.20174	0.0161305	6.15156	14.7012	20.2142	38.231	19.9972	36.5433
ENSG00000095752	IL11	38.4958	0.865268	0.0164284	30.7578	20.5816	30.8532	53.3222	59.9916	35.4685
ENSG00000231551	RP11-495P10.1	49.4318	0.731432	0.0164742	34.8589	39.2031	37.2367	73.4438	51.6595	60.1889
ENSG00000250120	PCDHA10	10.0969	1.70937	0.0165218	6.15156	5.88046	2.12781	10.0608	19.164	17.1968
ENSG00000253669	KB-1732A1.1	29.5756	0.94846	0.0165945	23.581	13.7211	23.4059	37.2249	40.8276	38.6929
ENSG00000274925	CTD-2547G23.4	65.7218	0.622883	0.0166099	51.263	54.8843	48.9396	88.535	73.3231	77.3857
ENSG00000161509	GRIN2C	37.6805	0.840564	0.0166113	23.581	22.5418	35.1089	48.2918	52.4927	44.0669
ENSG00000185522	LMNTD2	40.7477	0.806588	0.0167929	33.8336	24.5019	30.8532	45.2736	61.6581	48.3661
ENSG00000148832	PAOX	57.1866	0.704472	0.0169187	39.9852	33.3226	57.4509	62.3769	75.8228	74.1613
ENSG00000153064	BANK1	28.915	1.08068	0.0170134	22.5557	26.4621	6.38343	44.2675	30.829	42.9921
ENSG00000137261	KIAA0319	36.8717	0.848393	0.017016	32.8083	18.6215	27.6615	46.2797	47.4934	48.3661
ENSG00000271270	TMCC1-AS1	38.6725	0.871454	0.0171472	25.6315	38.223	18.0864	55.3344	54.9923	39.7677
ENSG00000275601	AC011330.13	5.97992	2.29543	0.0172229	1.02526	3.92031	1.0639	8.04864	9.9986	11.8228
ENSG00000244122	UGT1A7	13.2551	1.63078	0.017327	0	9.80077	9.57514	17.1034	18.3308	24.7204
ENSG00000213763	ACTBP2	9.02125	1.77357	0.0173628	2.05052	5.88046	4.25562	13.079	11.665	17.1968
ENSG00000184378	ACTRT3	23.0034	1.05673	0.0174184	17.4294	16.6613	10.639	33.2006	29.9958	30.0944
ENSG00000124243	BCAS4	61.2694	0.76182	0.0174528	66.6419	28.4222	41.4923	57.3465	86.6546	87.0589
ENSG00000232453	RP4-794H19.1	23.3587	1.1647	0.0174543	15.3789	6.86054	21.2781	36.2189	39.9944	20.4212
ENSG00000139714	MORN3	7.61815	2.01406	0.0175258	1.02526	5.88046	2.12781	13.079	14.9979	8.59841
ENSG00000100399	CHADL	4.94084	2.63173	0.0176276	2.05052	0	2.12781	6.03648	10.8318	8.59841
ENSG00000026025	VIM	5.4762	2.44856	0.0177819	0	2.94023	2.12781	7.04256	9.9986	10.748
ENSG00000152582	SPEF2	57.5372	0.708842	0.0178397	34.8589	40.1832	56.3869	58.3526	86.6546	68.7873
ENSG00000234390	USP27X-AS1	14.119	1.38897	0.0179691	11.2779	7.84062	4.25562	24.1459	19.9972	17.1968
ENSG00000243708	PLA2G4B	16.6703	1.33781	0.0180587	7.17682	15.6812	5.31952	17.1034	22.4969	32.244
ENSG00000197061	HIST1H4C	22.2642	1.09252	0.0181359	14.3536	18.6215	9.57514	24.1459	32.4955	34.3937
ENSG00000279236	RP11-120K19.3	5.26887	2.75058	0.0181552	4.10104	0	0	4.02432	11.665	11.8228
ENSG00000250116	RP11-417F21.1	13.4301	1.46736	0.0181877	5.1263	8.82069	7.44733	10.0608	23.3301	25.7952
ENSG00000115592	PRKAG3	2.77341	3.8216	0.0181998	0	0	1.0639	6.03648	4.16609	5.37401
ENSG00000165698	C9orf9	53.938	0.672274	0.0184652	36.9094	42.1433	45.7479	63.383	66.6574	68.7873
ENSG00000169245	CXCL10	20.6518	1.17584	0.0186291	8.20208	13.7211	15.9586	35.2128	17.4976	33.3188
ENSG00000103021	CCDC113	15.7414	1.4001	0.0186716	8.20208	2.94023	14.8947	29.1763	16.6643	22.5708
ENSG00000248121	SMURF2P1	30.9459	0.936553	0.0187266	17.4294	15.6812	30.8532	41.2493	44.9937	35.4685
ENSG00000145536	ADAMTS16	3.97417	3.38545	0.0187589	0	0	2.12781	14.0851	3.33287	4.29921
ENSG00000099840	IZUMO4	69.6883	0.680599	0.0188851	45.1115	39.2031	76.6011	69.4195	89.9874	97.8069
ENSG00000261572	RP11-384L8.1	24.3168	1.07199	0.0191568	14.3536	13.7211	19.1503	20.1216	44.1605	34.3937
ENSG00000076351	SLC46A1	32.0199	0.917453	0.0192559	25.6315	16.6613	24.4698	31.1885	53.3259	40.8425
ENSG00000095596	CYP26A1	17.4359	1.2004	0.0193291	10.2526	9.80077	11.703	30.1824	23.3301	19.3464
ENSG00000279833	RP4-742C19.13	50.8486	0.741814	0.0193613	48.1872	24.5019	41.4923	64.3891	56.6588	69.8621
ENSG00000202290	RNA5SP37	23.5564	1.0535	0.0193647	17.4294	12.741	15.9586	36.2189	37.4948	21.496
ENSG00000264868	CTB-167B5.2	5.57445	2.50363	0.0193694	2.05052	2.94023	0	11.0669	14.1647	3.2244
ENSG00000214425	LRRC37A4P	25.3242	0.983625	0.0194111	19.48	15.6812	15.9586	36.2189	36.6616	27.9448
ENSG00000059915	PSD	31.8171	0.915356	0.0194206	29.7326	20.5816	15.9586	40.2432	49.993	34.3937
ENSG00000224460	RP11-439L18.2	27.7148	0.935275	0.0195012	18.4547	19.6015	19.1503	32.1945	42.4941	34.3937
ENSG00000256576	RP13-977J11.2	3.99082	3.38952	0.0195018	0	0	2.12781	2.01216	5.83252	13.9724
ENSG00000082497	SERTAD4	55.7949	0.655478	0.0196836	38.9599	42.1433	48.9396	71.4317	66.6574	66.6377
ENSG00000206013	IFITM5	25.6961	1.00224	0.0197499	20.5052	11.7609	19.1503	27.1642	35.8283	39.7677
ENSG00000234840	LINC01239	60.2752	0.654987	0.0197812	55.3641	50.964	34.0449	73.4438	75.8228	72.0117
ENSG00000182327	GLTPD2	2.72725	3.79994	0.0199694	0	0	1.0639	3.01824	5.83252	6.44881
ENSG00000177432	NAP1L5	35.5193	0.864061	0.0199814	31.7831	19.6015	24.4698	40.2432	58.3252	38.6929
ENSG00000004776	HSPB6	15.3782	1.46017	0.0200407	7.17682	4.90039	12.7669	11.0669	39.1612	17.1968
ENSG00000182141	ZNF708	61.3029	0.632279	0.0201573	52.2883	45.0835	46.8118	86.5229	68.3238	68.7873
ENSG00000105479	CCDC114	41.5897	0.781389	0.0201711	31.7831	32.3425	27.6615	39.2371	58.3252	60.1889
ENSG00000275964	RP11-61K9.3	36.8532	0.828963	0.0202334	28.7073	24.5019	26.5976	35.2128	56.6588	49.4409
ENSG00000145246	ATP10D	14.678	1.29721	0.0202561	9.22735	9.80077	6.38343	24.1459	19.164	19.3464
ENSG00000070731	ST6GALNAC2	39.4391	0.842094	0.0206413	22.5557	27.4422	35.1089	51.3101	65.8241	34.3937
ENSG00000163283	ALPP	12.8363	1.48072	0.0207366	5.1263	10.7808	4.25562	13.079	15.8311	27.9448
ENSG00000102359	SRPX2	58.7314	0.638156	0.0207684	50.2378	45.0835	42.5562	62.3769	75.8228	76.3109
ENSG00000237588	RP11-66D17.3	7.7222	1.98446	0.0208389	4.10104	0	5.31952	15.0912	9.9986	11.8228
ENSG00000103313	MEFV	6.9745	2.05991	0.0208615	4.10104	3.92031	0	13.079	9.9986	10.748
ENSG00000165091	TMC1	24.3105	1.08418	0.0210321	18.4547	17.6414	10.639	47.2857	32.4955	19.3464
ENSG00000166341	DCHS1	17.2622	1.2286	0.0210431	9.22735	5.88046	15.9586	23.1398	22.4969	26.87
ENSG00000253266	RP11-128L5.1	10.4186	1.62231	0.0212447	8.20208	4.90039	2.12781	17.1034	10.8318	19.3464
ENSG00000115896	PLCL1	20.2708	1.09127	0.021292	14.3536	13.7211	10.639	28.1702	22.4969	32.244
ENSG00000178878	APOLD1	66.0096	0.607469	0.0214331	48.1872	48.0238	60.6426	87.5289	69.9902	81.6849
ENSG00000223878	AC005517.3	5.98227	2.29827	0.0214933	2.05052	2.94023	1.0639	3.01824	14.9979	11.8228
ENSG00000100478	AP4S1	75.2635	0.64169	0.0215412	70.743	64.6851	40.4284	110.669	68.3238	96.7321
ENSG00000174808	BTC	53.2626	0.683622	0.0218054	30.7578	47.0437	44.684	73.4438	59.1584	64.4881
ENSG00000185338	SOCS1	6.81293	1.98884	0.0218292	2.05052	1.96015	4.25562	8.04864	11.665	12.8976
ENSG00000144824	PHLDB2	42.9321	0.768016	0.0220199	41.0104	26.4621	27.6615	51.3101	46.6602	64.4881
ENSG00000144355	DLX1	5.86485	2.25439	0.0220507	0	3.92031	2.12781	10.0608	8.33217	10.748
ENSG00000183873	SCN5A	3.6515	3.30759	0.0221741	0	1.96015	0	3.01824	8.33217	8.59841
ENSG00000121743	GJA3	61.68	0.615982	0.0222047	41.0104	50.964	54.2591	72.4377	78.3224	73.0865
ENSG00000267348	CTB-179K24.3	11.9382	1.42062	0.0224497	8.20208	4.90039	6.38343	19.1155	15.8311	17.1968
ENSG00000140280	LYSMD2	52.1462	0.721212	0.0225305	43.0609	25.482	50.0035	62.3769	74.9895	56.9645
ENSG00000198133	TMEM229B	5.84749	2.2501	0.0227523	0	3.92031	2.12781	8.04864	9.16539	11.8228
ENSG00000102313	ITIH6	4.78029	2.58219	0.0228097	0	1.96015	2.12781	5.0304	6.66574	12.8976
ENSG00000086159	AQP6	12.6074	1.50827	0.0228113	5.1263	1.96015	12.7669	16.0973	22.4969	17.1968
ENSG00000173727	CMB9-22P13.1	75.3177	0.592261	0.0228681	60.4904	59.7847	59.5787	113.687	69.157	89.2085
ENSG00000243650	RN7SL834P	23.7282	1.01112	0.0229497	17.4294	11.7609	18.0864	24.1459	33.3287	37.6181
ENSG00000258521	RP11-638I2.9	17.153	1.22809	0.0229981	13.3284	6.86054	10.639	15.0912	25.8297	31.1692
ENSG00000171840	NINJ2	35.8124	0.834435	0.0230085	28.7073	18.6215	29.7893	46.2797	36.6616	54.8149
ENSG00000230325	RP11-385F5.4	7.48807	1.94806	0.0233519	1.02526	3.92031	4.25562	8.04864	8.33217	19.3464
ENSG00000272301	RP11-111M22.4	6.77004	2.21107	0.0234928	6.15156	0	1.0639	7.04256	9.16539	17.1968
ENSG00000175463	TBC1D10C	53.0404	0.658609	0.023505	39.9852	47.0437	36.1728	61.3709	61.6581	72.0117
ENSG00000180769	WDFY3-AS2	27.8784	0.932503	0.0237221	16.4042	14.7012	26.5976	39.2371	39.1612	31.1692
ENSG00000145087	STXBP5L	16.0878	1.33497	0.0237253	15.3789	7.84062	4.25562	26.1581	29.9958	12.8976
ENSG00000185495	SEPT7P9	53.3275	0.681486	0.0237997	36.9094	53.9042	31.9171	60.3648	69.157	67.7125
ENSG00000151006	PRSS53	43.9893	0.73748	0.0238587	38.9599	34.3027	25.5337	64.3891	49.1598	51.5905
ENSG00000150773	PIH1D2	17.3799	1.1846	0.0244883	10.2526	6.86054	14.8947	28.1702	25.8297	18.2716
ENSG00000100053	CRYBB3	2.72062	3.78171	0.0248323	0	0	1.0639	2.01216	2.49965	10.748
ENSG00000274220	RP11-77K12.9	2.60394	3.74755	0.0251328	0	0.980077	0	2.01216	8.33217	4.29921
ENSG00000176928	GCNT4	3.61086	3.28301	0.0251885	0	1.96015	0	12.073	3.33287	4.29921
ENSG00000268996	MAN1B1-AS1	21.6025	1.01824	0.025282	12.3031	15.6812	14.8947	24.1459	32.4955	30.0944
ENSG00000170523	KRT83	9.66156	1.7591	0.0253023	9.22735	3.92031	0	18.1094	11.665	15.0472
ENSG00000228477	RP3-342P20.2	4.47982	2.48962	0.025352	1.02526	1.96015	1.0639	8.04864	8.33217	6.44881
ENSG00000181085	MAPK15	9.15273	1.66558	0.0255445	3.07578	7.84062	2.12781	14.0851	11.665	16.122
ENSG00000279508	AL589743.1	27.0342	0.916478	0.0255955	20.5052	20.5816	14.8947	36.2189	29.1626	40.8425
ENSG00000236269	ENO1-IT1	20.3789	1.04639	0.0256633	11.2779	14.7012	13.8308	31.1885	23.3301	27.9448
ENSG00000183479	TREX2	34.2553	0.8546	0.0256698	29.7326	25.482	18.0864	51.3101	50.8262	30.0944
ENSG00000260853	RP11-264B17.2	62.4057	0.661413	0.0257061	43.0609	42.1433	59.5787	93.5654	53.3259	82.7597
ENSG00000188060	RAB42	7.68098	1.79894	0.0258037	4.10104	1.96015	4.25562	16.0973	9.9986	9.67321
ENSG00000179698	KIAA1875	78.3319	0.614222	0.0259802	42.0357	70.5656	73.4094	71.4317	115.817	96.7321
ENSG00000106034	CPED1	4.57825	2.51189	0.0260829	0	1.96015	2.12781	7.04256	6.66574	9.67321
ENSG00000112796	ENPP5	26.3917	0.904883	0.0260829	20.5052	17.6414	17.0225	33.2006	36.6616	33.3188
ENSG00000102524	TNFSF13B	16.6918	1.19273	0.0261384	12.3031	11.7609	6.38343	29.1763	23.3301	17.1968
ENSG00000162461	SLC25A34	17.5347	1.13972	0.0264328	13.3284	7.84062	11.703	29.1763	21.6636	21.496
ENSG00000258527	ASB9P1	12.0493	1.45816	0.0264549	2.05052	10.7808	6.38343	21.1277	15.8311	16.122
ENSG00000138316	ADAMTS14	8.76107	1.89704	0.0264956	5.1263	5.88046	0	24.1459	6.66574	10.748
ENSG00000238290	RP11-431K24.1	28.9026	0.905818	0.0265281	20.5052	21.5617	18.0864	29.1763	32.4955	51.5905
ENSG00000198794	SCAMP5	35.1905	0.806299	0.0265912	32.8083	19.6015	24.4698	39.2371	46.6602	48.3661
ENSG00000160716	CHRNB2	9.99895	1.55131	0.0267421	3.07578	7.84062	4.25562	18.1094	11.665	15.0472
ENSG00000172006	ZNF554	36.0796	0.820544	0.0269935	31.7831	16.6613	29.7893	44.2675	39.1612	54.8149
ENSG00000121236	TRIM6	3.49923	3.21438	0.0270441	2.05052	0	0	9.05472	6.66574	3.2244
ENSG00000172031	EPHX4	29.366	0.875838	0.0273628	15.3789	24.5019	22.342	32.1945	44.1605	37.6181
ENSG00000266088	RP5-1028K7.2	12.3515	1.38972	0.0274138	3.07578	8.82069	8.51124	19.1155	14.1647	20.4212
ENSG00000063015	SEZ6	7.70354	1.8024	0.0275137	4.10104	1.96015	4.25562	7.04256	11.665	17.1968
ENSG00000243069	ARHGEF26-AS1	9.13689	1.64072	0.027762	7.17682	1.96015	4.25562	15.0912	16.6643	9.67321
ENSG00000241119	UGT1A9	6.80699	2.00495	0.0277719	3.07578	3.92031	1.0639	18.1094	4.9993	9.67321
ENSG00000178184	PARD6G	60.0092	0.660987	0.0278234	55.3641	37.2429	46.8118	53.3222	71.6567	95.6573
ENSG00000126259	KIRREL2	8.62133	1.67226	0.0279615	5.1263	2.94023	4.25562	10.0608	9.9986	19.3464
ENSG00000204856	FAM216A	36.4661	0.774218	0.0280077	32.8083	22.5418	25.5337	43.2614	51.6595	42.9921
ENSG00000261235	RP11-510J16.5	7.17584	1.867	0.028052	5.1263	0.980077	3.19171	14.0851	9.9986	9.67321
ENSG00000185332	TMEM105	53.2759	0.678012	0.0281619	42.0357	34.3027	46.8118	46.2797	74.9895	75.2361
ENSG00000203666	EFCAB2	35.2086	0.831528	0.0284191	23.581	32.3425	20.2142	47.2857	56.6588	31.1692
ENSG00000186648	LRRC16B	25.5345	0.960646	0.0284567	22.5557	13.7211	15.9586	30.1824	44.9937	25.7952
ENSG00000138207	RBP4	36.5472	0.851549	0.0284684	37.9346	27.4422	12.7669	50.304	49.993	40.8425
ENSG00000275454	CTD-2026K11.4	7.0831	1.8537	0.0284787	2.05052	3.92031	3.19171	8.04864	9.16539	16.122
ENSG00000187792	ZNF70	39.4384	0.821968	0.0287129	16.4042	35.2828	34.0449	41.2493	66.6574	42.9921
ENSG00000178947	LINC00086	3.53034	3.25385	0.0287168	0	1.96015	0	12.073	4.9993	2.1496
ENSG00000255568	BRWD1-AS2	3.53034	3.25385	0.0287168	0	1.96015	0	12.073	4.9993	2.1496
ENSG00000176171	BNIP3	51.0841	0.647763	0.0287733	43.0609	37.2429	39.3645	60.3648	71.6567	54.8149
ENSG00000252206	RNU7-40P	2.46686	3.63814	0.0289271	0	0	1.0639	5.0304	3.33287	5.37401
ENSG00000147912	FBXO10	33.2001	0.801641	0.0289452	23.581	21.5617	27.6615	44.2675	46.6602	35.4685
ENSG00000056050	C4orf27	34.3517	0.863911	0.0291002	31.7831	29.4023	11.703	51.3101	39.9944	41.9173
ENSG00000138795	LEF1	5.97023	2.31684	0.0292344	0	5.88046	0	14.0851	8.33217	7.52361
ENSG00000140807	NKD1	23.5464	0.964392	0.0295628	12.3031	20.5816	14.8947	37.2249	28.3294	27.9448
ENSG00000179168	GGN	56.6968	0.621942	0.0296277	49.2125	37.2429	47.8757	68.4134	78.3224	59.1141
ENSG00000178662	CSRNP3	10.9936	1.47957	0.0296576	5.1263	5.88046	6.38343	26.1581	11.665	10.748
ENSG00000136371	MTHFS	30.8255	0.848016	0.0297396	26.6568	24.5019	14.8947	35.2128	44.9937	38.6929
ENSG00000234589	RP11-253E3.1	2.43161	3.62303	0.0298817	1.02526	0	0	4.02432	4.16609	5.37401
ENSG00000042062	FAM65C	35.922	0.790901	0.0300677	28.7073	18.6215	31.9171	44.2675	53.3259	38.6929
ENSG00000169252	ADRB2	8.55329	1.69499	0.0300977	4.10104	5.88046	2.12781	16.0973	16.6643	6.44881
ENSG00000276931	RP11-161M6.6	3.37736	3.15392	0.0301588	2.05052	0	0	4.02432	6.66574	7.52361
ENSG00000158901	WFDC8	3.42568	3.16383	0.0302285	0	0	2.12781	6.03648	9.16539	3.2244
ENSG00000240207	RP11-379F4.4	25.5588	0.996445	0.030264	22.5557	16.6613	11.703	36.2189	19.9972	46.2165
ENSG00000216331	HIST1H1PS1	11.9863	1.33341	0.0303295	8.20208	5.88046	6.38343	15.0912	19.164	17.1968
ENSG00000165807	PPP1R36	8.07353	1.73994	0.0304497	4.10104	5.88046	1.0639	15.0912	8.33217	13.9724
ENSG00000266578	RP11-838N2.5	12.9528	1.30342	0.0304603	4.10104	9.80077	8.51124	18.1094	19.9972	17.1968
ENSG00000271780	RP11-1017G21.5	13.168	1.34501	0.0305009	4.10104	9.80077	8.51124	18.1094	26.6629	11.8228
ENSG00000259972	AC009120.6	59.0573	0.593065	0.030541	46.1367	47.0437	47.8757	77.4681	61.6581	74.1613
ENSG00000249574	AC226118.1	3.96087	2.76802	0.0308441	1.02526	1.96015	0	12.073	3.33287	5.37401
ENSG00000204930	FAM221B	9.15621	1.6434	0.0309561	7.17682	2.94023	3.19171	7.04256	14.1647	20.4212
ENSG00000260792	RP11-982M15.8	37.3495	0.787846	0.0310998	32.8083	31.3625	18.0864	50.304	54.9923	36.5433
ENSG00000226314	ZNF192P1	14.6572	1.2092	0.0311275	10.2526	9.80077	6.38343	20.1216	16.6643	24.7204
ENSG00000113083	LOX	12.7772	1.39268	0.0311364	4.10104	13.7211	3.19171	20.1216	18.3308	17.1968
ENSG00000095397	DFNB31	33.818	0.82297	0.0313355	24.6063	29.4023	19.1503	30.1824	45.8269	53.7401
ENSG00000279786	CTD-2014D20.1	4.65287	2.56154	0.0313722	2.05052	1.96015	0	15.0912	6.66574	2.1496
ENSG00000116819	TFAP2E	20.1881	1.04271	0.0313895	14.3536	14.7012	10.639	21.1277	36.6616	23.6456
ENSG00000255857	PXN-AS1	18.387	1.15438	0.0314411	11.2779	5.88046	17.0225	26.1581	16.6643	33.3188
ENSG00000145362	ANK2	10.6075	1.54289	0.0316291	6.15156	7.84062	2.12781	24.1459	8.33217	15.0472
ENSG00000242067	RPL9P28	10.0727	1.55732	0.0317264	1.02526	6.86054	7.44733	19.1155	14.1647	11.8228
ENSG00000258581	RP11-638I2.10	3.38917	3.15934	0.0318293	2.05052	0	0	10.0608	4.9993	3.2244
ENSG00000109705	NKX3-2	5.64691	2.18057	0.0320364	4.10104	1.96015	0	12.073	4.9993	10.748
ENSG00000221944	TIGD1	46.0128	0.728387	0.0322861	37.9346	22.5418	43.6201	72.4377	53.3259	46.2165
ENSG00000259015	RP11-109N23.6	3.4509	3.18483	0.0323839	0	0.980077	1.0639	1.00608	5.83252	11.8228
ENSG00000182534	MXRA7	16.5862	1.22051	0.0324285	15.3789	2.94023	11.703	25.152	24.9965	19.3464
ENSG00000267272	LINC01140	19.3393	1.06128	0.0326881	9.22735	18.6215	9.57514	28.1702	22.4969	27.9448
ENSG00000259038	CTD-2325P2.4	7.34866	1.72458	0.0328667	4.10104	2.94023	3.19171	9.05472	10.8318	13.9724
ENSG00000129646	QRICH2	42.8373	0.710768	0.0328807	32.8083	38.223	26.5976	46.2797	65.8241	47.2913
ENSG00000100298	APOBEC3H	3.27032	3.13892	0.0329466	0	1.96015	0	5.0304	8.33217	4.29921
ENSG00000135205	CCDC146	28.7584	0.904447	0.0329698	16.4042	27.4422	15.9586	49.2979	25.8297	37.6181
ENSG00000139597	N4BP2L1	41.9799	0.730596	0.032995	30.7578	24.5019	39.3645	61.3709	39.9944	55.8897
ENSG00000176273	SLC35G1	60.3165	0.588883	0.0334787	47.162	56.8445	40.4284	80.4864	72.4899	64.4881
ENSG00000241316	SUCLG2-AS1	7.41654	1.90496	0.0341353	3.07578	0	6.38343	18.1094	8.33217	8.59841
ENSG00000124713	GNMT	12.83	1.3641	0.0342261	2.05052	8.82069	10.639	14.0851	16.6643	24.7204
ENSG00000187775	DNAH17	44.0422	0.713054	0.0343967	26.6568	38.223	35.1089	40.2432	54.1591	69.8621
ENSG00000249655	CTC-325J23.2	4.48271	2.46144	0.0346676	3.07578	0	1.0639	11.0669	4.16609	7.52361
ENSG00000230439	RP11-488P3.1	9.37758	1.66506	0.0349614	1.02526	1.96015	10.639	13.079	16.6643	12.8976
ENSG00000010327	STAB1	3.394	3.14839	0.0352603	2.05052	0	0	8.04864	1.66643	8.59841
ENSG00000232160	RAP2C-AS1	6.99307	1.85415	0.0354575	4.10104	4.90039	0	10.0608	9.9986	12.8976
ENSG00000235919	ASH1L-AS1	34.1046	0.788332	0.0354923	23.581	32.3425	19.1503	36.2189	52.4927	40.8425
ENSG00000267270	PARD6G-AS1	30.2082	0.832489	0.0355018	15.3789	29.4023	20.2142	41.2493	34.1619	40.8425
ENSG00000198513	ATL1	23.0845	1.0227	0.0355242	17.4294	18.6215	9.57514	46.2797	28.3294	18.2716
ENSG00000260065	CTA-445C9.15	26.0831	0.931695	0.0356577	13.3284	25.482	14.8947	23.1398	36.6616	42.9921
ENSG00000235023	AP001626.2	4.84935	2.22239	0.0358596	2.05052	0.980077	2.12781	4.02432	9.16539	10.748
ENSG00000276966	HIST1H4E	10.8245	1.44775	0.0358744	9.22735	4.90039	3.19171	19.1155	9.16539	19.3464
ENSG00000233885	YEATS2-AS1	20.4983	0.998902	0.0359682	17.4294	8.82069	14.8947	24.1459	30.829	26.87
ENSG00000100473	COCH	18.5221	1.13371	0.0359933	4.10104	15.6812	14.8947	23.1398	19.9972	33.3188
ENSG00000109667	SLC2A9	21.261	0.995503	0.0360131	15.3789	15.6812	11.703	24.1459	39.1612	21.496
ENSG00000225285	RP4-758J18.10	19.8069	1.06088	0.0363823	10.2526	16.6613	11.703	30.1824	34.9951	15.0472
ENSG00000124215	CDH26	6.02701	1.99351	0.0366974	3.07578	0	4.25562	11.0669	9.16539	8.59841
ENSG00000187595	ZNF385C	32.9601	0.896116	0.0366989	28.7073	25.482	14.8947	21.1277	51.6595	55.8897
ENSG00000273419	RP4-751H13.7	8.72563	1.54711	0.0368334	4.10104	2.94023	6.38343	15.0912	14.1647	9.67321
ENSG00000011028	MRC2	20.8318	0.977437	0.0369551	10.2526	12.741	19.1503	27.1642	26.6629	29.0196
ENSG00000237301	RP4-680D5.2	5.48499	2.11295	0.0370073	4.10104	0	2.12781	11.0669	9.16539	6.44881
ENSG00000136859	ANGPTL2	9.85531	1.64285	0.0371507	2.05052	5.88046	6.38343	4.02432	14.9979	25.7952
ENSG00000189056	RELN	7.50684	1.78242	0.0371891	6.15156	3.92031	0	12.073	9.9986	12.8976
ENSG00000259318	RP11-454L9.2	8.21721	1.61254	0.0373968	4.10104	5.88046	2.12781	16.0973	12.4983	8.59841
ENSG00000163053	SLC16A14	2.30329	3.5583	0.0375276	0	0.980077	0	4.02432	6.66574	2.1496
ENSG00000010361	FUZ	26.3579	0.980327	0.0377714	27.682	15.6812	9.57514	39.2371	20.8304	45.1417
ENSG00000183484	GPR132	8.8272	1.60166	0.0382081	2.05052	8.82069	2.12781	14.0851	10.8318	15.0472
ENSG00000148082	SHC3	8.7053	1.67736	0.0384383	5.1263	0	7.44733	13.079	15.8311	10.748
ENSG00000254876	RP11-23J9.5	10.9246	1.35195	0.0385868	5.1263	6.86054	6.38343	15.0912	11.665	20.4212
ENSG00000185875	THNSL1	46.6115	0.68396	0.0386708	24.6063	44.1035	38.3006	66.4013	44.9937	61.2637
ENSG00000240891	PLCXD2	58.9382	0.599907	0.0389387	59.4651	32.3425	48.9396	72.4377	71.6567	68.7873
ENSG00000260727	SLC7A5P1	16.465	1.1674	0.0389577	4.10104	14.7012	11.703	18.1094	30.829	19.3464
ENSG00000275557	RP11-353N4.6	11.3622	1.32246	0.0390901	9.22735	3.92031	6.38343	16.0973	17.4976	15.0472
ENSG00000005436	GCFC2	42.8758	0.681198	0.0391471	30.7578	34.3027	34.0449	52.3161	64.9909	40.8425
ENSG00000277511	CTD-2095E4.5	10.0965	1.43344	0.0392645	8.20208	3.92031	4.25562	20.1216	13.3315	10.748
ENSG00000272768	RP4-673M15.1	3.34819	3.13091	0.0393889	2.05052	0	0	12.073	1.66643	4.29921
ENSG00000182405	PGBD4	41.1207	0.77212	0.0395807	49.2125	19.6015	22.342	59.3587	49.993	46.2165
ENSG00000176401	EID2B	10.6263	1.42297	0.039875	6.15156	6.86054	4.25562	25.152	11.665	9.67321
ENSG00000225511	LINC00475	3.86336	2.74538	0.0400891	1.02526	1.96015	0	1.00608	11.665	7.52361
ENSG00000227634	RP11-431K24.3	3.12	3.06376	0.0401711	0	1.96015	0	6.03648	7.49895	3.2244
ENSG00000134253	TRIM45	22.4929	0.908577	0.0402768	18.4547	15.6812	12.7669	31.1885	29.9958	26.87
ENSG00000230183	CNOT6LP1	7.92253	1.68322	0.0402782	3.07578	3.92031	4.25562	5.0304	10.8318	20.4212
ENSG00000183087	GAS6	7.28067	1.71006	0.0402936	6.15156	1.96015	2.12781	8.04864	12.4983	12.8976
ENSG00000123407	HOXC12	3.95571	2.72664	0.0403659	0	0	3.19171	10.0608	8.33217	2.1496
ENSG00000005059	CCDC109B	33.3051	0.797586	0.0406831	23.581	30.3824	19.1503	46.2797	52.4927	27.9448
ENSG00000214900	C14orf182	47.9841	0.616961	0.040775	38.9599	33.3226	41.4923	56.3405	60.8248	56.9645
ENSG00000042317	SPATA7	22.1509	0.914882	0.0408199	16.4042	12.741	17.0225	31.1885	30.829	24.7204
ENSG00000247092	SNHG10	55.0534	0.601952	0.0409392	53.3136	37.2429	40.4284	63.383	57.492	78.4605
ENSG00000221986	MYBPHL	4.39408	2.47954	0.0409667	0	3.92031	0	5.0304	6.66574	10.748
ENSG00000163888	CAMK2N2	4.49327	2.47253	0.0412459	4.10104	0	0	6.03648	4.9993	11.8228
ENSG00000169860	P2RY1	14.1561	1.27986	0.0413483	10.2526	1.96015	12.7669	16.0973	26.6629	17.1968
ENSG00000115596	WNT6	4.78186	2.20719	0.041368	0	2.94023	2.12781	7.04256	5.83252	10.748
ENSG00000166192	SENP8	25.8359	0.902133	0.0414575	24.6063	13.7211	15.9586	30.1824	45.8269	24.7204
ENSG00000232810	TNF	6.75221	1.77438	0.041594	4.10104	3.92031	1.0639	8.04864	8.33217	15.0472
ENSG00000269069	CTC-471F3.5	54.0781	0.594065	0.0416517	41.0104	39.2031	48.9396	73.4438	54.1591	67.7125
ENSG00000144730	IL17RD	33.4339	0.75311	0.0416994	26.6568	22.5418	25.5337	52.3161	39.1612	34.3937
ENSG00000233170	RP11-863K10.4	3.18015	3.04597	0.0418075	2.05052	0	0	4.02432	3.33287	9.67321
ENSG00000178226	PRSS36	28.6201	0.823276	0.0418966	16.4042	28.4222	17.0225	33.2006	35.8283	40.8425
ENSG00000167377	ZNF23	21.567	0.960272	0.0419394	11.2779	13.7211	19.1503	28.1702	36.6616	20.4212
ENSG00000277224	HIST1H2BF	9.29506	1.51408	0.0420172	7.17682	1.96015	5.31952	10.0608	10.8318	20.4212
ENSG00000235934	AC007405.8	3.74473	2.65632	0.0421076	3.07578	0	0	6.03648	5.83252	7.52361
ENSG00000042832	TG	8.13439	1.58887	0.0422234	6.15156	3.92031	2.12781	14.0851	14.9979	7.52361
ENSG00000254593	OR7E126P	8.03884	1.5519	0.042282	5.1263	2.94023	4.25562	12.073	14.1647	9.67321
ENSG00000231881	RP5-1120P11.3	22.8263	0.90024	0.0423938	13.3284	19.6015	14.8947	29.1763	34.1619	25.7952
ENSG00000104524	PYCRL	34.4744	0.734477	0.0425776	28.7073	22.5418	26.5976	46.2797	48.3266	34.3937
ENSG00000187013	C17orf82	9.9287	1.50427	0.0426112	4.10104	2.94023	8.51124	7.04256	13.3315	23.6456
ENSG00000262873	CTD-2561B21.11	14.3193	1.16563	0.0428394	10.2526	10.7808	5.31952	17.1034	16.6643	25.7952
ENSG00000172382	PRSS27	36.3634	0.706611	0.0431321	22.5557	29.4023	30.8532	44.2675	41.6609	49.4409
ENSG00000233538	AC017104.2	2.27056	3.53503	0.0431904	1.02526	0	0	4.02432	7.49895	1.0748
ENSG00000278959	RP11-455I9.1	3.1653	3.03065	0.0433265	0	0	2.12781	8.04864	6.66574	2.1496
ENSG00000274750	HIST1H3E	44.7643	0.650358	0.0433383	41.0104	27.4422	36.1728	46.2797	57.492	60.1889
ENSG00000164053	ATRIP	49.5547	0.635461	0.0434381	44.0862	35.2828	37.2367	43.2614	70.8234	66.6377
ENSG00000236830	CBR3-AS1	57.2392	0.586434	0.0435945	52.2883	49.9839	35.1089	58.3526	79.9888	67.7125
ENSG00000126803	HSPA2	40.4968	0.663937	0.0436943	33.8336	30.3824	29.7893	56.3405	47.4934	45.1417
ENSG00000185668	POU3F1	44.5284	0.645036	0.0437562	32.8083	32.3425	39.3645	49.2979	64.9909	48.3661
ENSG00000213478	CFL1P2	2.19323	3.47691	0.0437674	0	0.980077	0	5.0304	4.9993	2.1496
ENSG00000275162	LLNLR-260G6.1	7.07832	1.83724	0.0440047	7.17682	0	2.12781	14.0851	8.33217	10.748
ENSG00000155016	CYP2U1	15.1807	1.29414	0.0440071	14.3536	9.80077	2.12781	10.0608	22.4969	32.244
ENSG00000255145	STX17-AS1	3.4262	3.21491	0.0441103	0	1.96015	0	0	9.9986	8.59841
ENSG00000109674	NEIL3	54.6819	0.666307	0.0441326	42.0357	30.3824	54.2591	89.5411	44.1605	67.7125
ENSG00000186047	DLEU7	23.9084	0.910922	0.044577	21.5305	19.6015	8.51124	29.1763	29.1626	35.4685
ENSG00000258824	CTD-2555O16.2	16.2476	1.05341	0.0448484	13.3284	9.80077	8.51124	21.1277	19.9972	24.7204
ENSG00000213235	EEF1A1P16	6.80826	1.78526	0.0450606	6.15156	1.96015	1.0639	6.03648	11.665	13.9724
ENSG00000253944	RP11-156K13.1	4.17098	2.34807	0.0456212	3.07578	0	1.0639	5.0304	8.33217	7.52361
ENSG00000204052	LRRC73	52.0631	0.600566	0.04596	47.162	31.3625	45.7479	54.3283	64.9909	68.7873
ENSG00000127366	TAS2R5	8.71651	1.55124	0.0459948	8.20208	2.94023	2.12781	19.1155	9.16539	10.748
ENSG00000277459	RP11-732A21.3	28.5661	0.942179	0.0460305	8.20208	16.6613	34.0449	45.2736	42.4941	24.7204
ENSG00000268154	Metazoa_SRP	4.51183	2.11151	0.046543	2.05052	1.96015	1.0639	8.04864	7.49895	6.44881
ENSG00000102001	CACNA1F	13.2126	1.27648	0.0465797	6.15156	11.7609	5.31952	19.1155	28.3294	8.59841
ENSG00000108556	CHRNE	3.06721	3.02677	0.046735	0	1.96015	0	2.01216	5.83252	8.59841
ENSG00000160207	HSF2BP	9.00762	1.46145	0.047092	6.15156	3.92031	4.25562	16.0973	7.49895	16.122
ENSG00000152705	CATSPER3	3.90811	2.6875	0.0471699	0	0	3.19171	11.0669	1.66643	7.52361
ENSG00000204934	ATP6V0E2-AS1	14.3181	1.1523	0.0471914	10.2526	8.82069	7.44733	25.152	11.665	22.5708
ENSG00000254503	CTD-2521M24.4	12.7813	1.28483	0.0472453	3.07578	11.7609	7.44733	26.1581	17.4976	10.748
ENSG00000279184	RP3-323A16.1	9.92521	1.42223	0.0474811	7.17682	7.84062	1.0639	15.0912	13.3315	15.0472
ENSG00000272434	RP13-131K19.6	16.8017	1.0593	0.0476807	10.2526	8.82069	13.8308	20.1216	31.6622	16.122
ENSG00000275880	RP11-90L1.8	36.0804	0.742908	0.0478133	15.3789	28.4222	37.2367	48.2918	44.1605	42.9921
ENSG00000142619	PADI3	45.635	0.619574	0.0480577	38.9599	40.1832	28.7254	59.3587	54.9923	51.5905
ENSG00000267077	RP11-127I20.5	5.85123	1.97102	0.0480997	0	3.92031	3.19171	4.02432	9.9986	13.9724
ENSG00000215571	GRK6P1	5.35954	2.05048	0.0482648	1.02526	0	5.31952	8.04864	9.16539	8.59841
ENSG00000117009	KMO	2.17123	3.43902	0.0483385	1.02526	0	0	6.03648	1.66643	4.29921
ENSG00000261105	LMO7-AS1	6.13735	1.80527	0.0483822	1.02526	3.92031	3.19171	8.04864	6.66574	13.9724
ENSG00000249249	AC010226.4	2.1315	3.41042	0.0486581	0	0	1.0639	3.01824	3.33287	5.37401
ENSG00000138639	ARHGAP24	8.63346	1.52873	0.0487179	6.15156	3.92031	3.19171	7.04256	9.9986	21.496
ENSG00000272420	RP4-740C4.7	5.3055	2.05346	0.0492861	4.10104	0	2.12781	4.02432	10.8318	10.748
ENSG00000010219	DYRK4	44.4195	0.680977	0.0496388	19.48	40.1832	42.5562	52.3161	47.4934	64.4881
ENSG00000180422	LINC00304	23.5921	0.874633	0.0499001	18.4547	15.6812	15.9586	21.1277	39.1612	31.1692
ENSG00000104432	IL7	3.58989	2.63389	0.049929	0	2.94023	0	7.04256	8.33217	3.2244
ENSG00000131116	ZNF428	339.076	0.620014	0.049971	177.37	270.501	354.28	331	464.935	436.369
ENSG00000233967	RP11-250B2.3	25.1922	0.831654	0.0501539	19.48	16.6613	18.0864	36.2189	24.1633	36.5433
												1
												1
												1
												1
												1
												1
												1
												1
												1
												1
												1
												1
												1
												1
												1
												1
												1
												1
												1
												1
												1
												1
												1
												1
												1
												1
												1
												1
												1
												1
												1
												1
												1
												1
												1
												1
												1
												1
												1
												1
												1
												1
												1
												1
												1
												1
												1
												1
												1
												1
												1
												1
												1
												1
												1
												1
												1
												1
												1
												1
												1
												1
												1
												1
												1
												1
												1
												1
												1
												1
												1
												1
												1
												1
												1
												1
												1
												1
												1
												1
												1
												1
												1
												1
												1
												1
												1
												1
												1
												1
												1
												1
												1
												1
												1
												1
												1
												1
												1
												1
												1
												1
												1
												1
												1
												1
												1
												1
												1
												1
												1
												1
												1
												1
												1
												1
												1
												1
												1
												1
												1
												1
												1
												1
												1
												1
												1
												1
												1
												1
												1
												1
												1
												1
												1
												1
												1
												1
												1
												1
												1
												1
												1
												1
												1
												1
												1
												1
												1
												1
												1
												1
												1
												1
												1
												1
												1
												1
												1
												1
												1
												1
												1
												1
												1
												1
												1
												1
												1
												1
												1
												1
												1
												1
												1
												1
												1
												1
												1
												1
												1
												1
												1
												1
												1
												1
												1
												1
												1
												1
												1
												1
												1
												1
												1
												1
												1
												1
												1
												1
												1
												1
												1
												1
												1
												1
												1
												1
												1
												1
												1
												1
												1
												1
												1
												1
												1
												1
												1
												1
												1
												1
												1
												1
												1
												1
												1
												1
												1
												1
												1
												1
												1
												1
												1
												1
												1
												1
												1
												1
												1
												1
												1
												1
												1
												1
												1
												1
												1
												1
												1
												1
												1
												1
												1
												1
												1
												1
												1
												1
												1
												1
												1
												1
												1
												1
												1
												1
												1
												1
												1
												1
												1
												1

## Sheet: Legends
Differentially upregulated genes (p<0.05, 1.5 fold) in Shigella infected IRGM shRNA knockdown cells compared to control cells.
