# Supplementary material for: Selective autophagy of RIPosomes maintains innate immune homeostasis during bacterial infection
Source: EMBO J. 2022 Oct 11;41(23):e111289. doi: 10.15252/embj.2022111289 (PMC9713718; doi:10.15252/embj.2022111289)
Supplement: Supplementary file 8 — Dataset EV6 [file EMBJ-41-e111289-s010.xls]

## Sheet: Across_comparsion_result
gene	Symbol	pvalue	Wt_1_Shigella	Wt_2_Shigella	Wt_3_Shigella	IRGM CRISPR_1	IRGM CRISPR_2	IRGM CRISPR_2	IRGM CRISPR +RIPK2 KD_1	IRGM CRISPR +RIPK2 KD_2	IRGM CRISPR +RIPK2 KD_3	Average WT	Average IRGM CRISPR	Average IRGM CRISPR +RIPK2 KD	Ratio: IRGM CRISPR/WT	Ratio: IRGM CRISPR+RIPK2 KD/ IRGM CRISPR
ENSG00000127220	ABHD8	2.91876e-05	55.8935	44.5178	86.1709	109.788	147.755	151.839	91.1819	95.6575	135.464	62.1941	136.46	107.434	2.19411	0.787294
ENSG00000184227	ACOT1	0.0322986	12.4208	14.8393	19.3885	30.4965	32.7411	33.6215	21.8836	12.2116	24.2622	15.5495	32.2864	19.4525	2.07636	0.602498
ENSG00000177465	ACOT4	0.00119734	14.4909	13.85	23.697	51.8441	41.1362	52.0591	26.4427	23.4055	55.6009	17.346	48.3465	35.1497	2.78719	0.727038
ENSG00000229589	ACVR2B-AS1	0.0131485	6.21039	1.97857	7.53996	20.331	16.7903	16.2685	14.5891	15.2645	10.1093	5.24297	17.7966	13.3209	3.39437	0.748511
ENSG00000049192	ADAMTS6	0.000165319	65.2091	75.1856	51.7026	112.837	140.199	118.218	111.242	112.957	74.8085	64.0324	123.751	99.6692	1.93263	0.8054
ENSG00000144843	ADPRH	3.27685e-08	8.28053	3.95713	6.46282	35.5793	43.6548	40.1289	22.7955	27.4761	27.295	6.23349	39.7877	25.8555	6.38288	0.649838
ENSG00000161905	ALOX15	2.51559e-06	7.24546	9.89284	5.38568	44.7283	36.9386	30.3678	34.6491	19.335	30.3278	7.50799	37.3449	28.104	4.97402	0.752551
ENSG00000089847	ANKRD24	0.000700635	14.4909	17.8071	11.8485	36.5959	52.0499	34.7061	29.1782	33.5819	25.2731	14.7155	41.1173	29.3444	2.79415	0.713676
ENSG00000243811	APOBEC3D	5.26357e-06	8.28053	6.92499	6.46282	29.48	36.0991	39.0443	22.7955	19.335	26.2841	7.22278	34.8745	22.8049	4.8284	0.653912
ENSG00000128284	APOL3	5.96774e-08	9.31559	6.92499	12.9256	42.6952	59.6055	47.7209	47.4146	25.4408	33.3606	9.72207	50.0072	35.4053	5.14368	0.708004
ENSG00000178878	APOLD1	0.0465926	48.6481	48.4749	61.3968	88.44	70.5192	82.4269	71.1219	59.0227	63.6883	52.8399	80.4621	64.611	1.52275	0.802999
ENSG00000152213	ARL11	1.75513e-05	4.14026	0	4.30855	26.4303	27.704	17.353	13.6773	10.1763	18.1967	2.81627	23.8291	14.0168	8.46124	0.58822
ENSG00000168062	BATF2	0.00217853	26.9117	18.7964	15.0799	30.4965	80.5934	46.6363	31.0018	34.5995	20.2185	20.2627	52.5754	28.6066	2.59469	0.544106
ENSG00000183092	BEGAIN	6.52079e-06	18.6312	16.8178	22.6199	48.7945	63.8031	65.0739	34.6491	45.7935	52.5681	19.3563	59.2238	44.3369	3.05967	0.748633
ENSG00000160469	BRSK1	0.0265742	13.4559	15.8285	29.0827	33.5462	57.087	30.3678	20.06	29.5113	24.2622	19.4557	40.3337	24.6112	2.0731	0.61019
ENSG00000124549	BTN2A3P	0.000169288	25.8766	25.7214	29.0827	80.3076	52.8894	63.9893	53.7973	62.0756	38.4152	26.8936	65.7288	51.4294	2.44403	0.782448
ENSG00000026950	BTN3A1	3.78319e-07	57.9637	58.3677	57.0882	143.334	127.606	109.541	102.124	92.6046	111.202	57.8066	126.827	101.977	2.19399	0.804061
ENSG00000111801	BTN3A3	0.0466796	33.1221	20.775	25.8513	54.8938	51.2104	43.3826	53.7973	39.6877	20.2185	26.5828	49.8289	37.9012	1.87448	0.760626
ENSG00000256806	C17orf100	0.00447917	18.6312	19.7857	26.9284	41.6786	55.408	44.4672	28.2664	35.6171	27.295	21.7818	47.1846	30.3928	2.16624	0.644126
ENSG00000214226	C17orf67	8.69571e-05	49.6832	60.3463	59.2425	101.655	140.199	93.2726	78.4164	60.0403	71.7757	56.424	111.709	70.0775	1.97981	0.627322
ENSG00000130813	C19orf66	3.21687e-51	151.12	175.103	165.879	583.501	722.822	700.629	394.818	439.617	526.692	164.034	668.984	453.709	4.07833	0.678206
ENSG00000203724	C1orf53	0.00674766	10.3507	1.97857	6.46282	22.3641	28.5435	16.2685	15.5009	15.2645	10.1093	6.26401	22.392	13.6249	3.57471	0.60847
ENSG00000159403	C1R	0.00247725	39.3325	38.5821	21.5427	72.1752	57.9265	70.4967	55.6209	54.9522	50.5463	33.1524	66.8661	53.7065	2.01693	0.803194
ENSG00000196476	C20orf96	0.0061424	95.226	68.2606	77.5538	113.854	140.199	159.431	133.126	114.992	65.7102	80.3468	137.828	104.609	1.71541	0.758986
ENSG00000221843	C2orf16	0.000297126	26.9117	27.6999	34.4684	81.3241	55.408	81.3424	73.8573	34.5995	60.6556	29.6933	72.6915	56.3708	2.44807	0.77548
ENSG00000114405	C3orf14	8.24988e-05	19.6662	3.95713	6.46282	30.4965	52.0499	41.2135	23.7073	33.5819	32.3496	10.0287	41.2533	29.8796	4.11351	0.724296
ENSG00000197536	C5orf56	0.000287007	98.3312	97.9391	81.8624	164.681	146.915	143.163	103.036	90.5693	117.267	92.7109	151.586	103.624	1.63504	0.683598
ENSG00000142408	CACNG8	1.48567e-14	34.1572	51.4428	64.6282	209.41	148.594	170.277	103.036	118.045	105.136	50.076	176.093	108.739	3.51652	0.617508
ENSG00000141527	CARD14	1.85956e-05	13.4559	23.7428	4.30855	70.1421	51.2104	42.298	31.0018	32.5642	40.437	13.8357	54.5502	34.6677	3.9427	0.63552
ENSG00000103021	CCDC113	0.0316972	8.28053	2.96785	15.0799	29.48	16.7903	22.7759	20.9718	18.3174	16.1748	8.7761	23.0154	18.488	2.62251	0.803289
ENSG00000105479	CCDC114	0.0444553	32.087	32.6464	28.0056	39.6455	58.766	60.7356	42.8555	35.6171	46.5026	30.913	53.0491	41.6584	1.71608	0.785281
ENSG00000253276	CCDC71L	1.18748e-32	93.1559	78.1534	102.328	308.015	403.807	324.285	244.367	275.778	294.179	91.2124	345.369	271.442	3.78642	0.785947
ENSG00000175602	CCDC85B	0.0237939	632.425	879.473	1166.54	1387.59	1715.13	1528.15	897.23	1136.7	1561.88	892.812	1543.62	1198.6	1.72895	0.776485
ENSG00000102962	CCL22	0.00569234	4.14026	9.89284	6.46282	17.2814	24.3459	23.8604	10.03	8.14106	10.1093	6.83197	21.8292	9.42677	3.19516	0.431842
ENSG00000120217	CD274	3.48248e-35	113.857	79.1427	82.9395	380.19	349.238	338.384	310.93	247.285	271.939	91.9798	355.938	276.718	3.86974	0.777434
ENSG00000112149	CD83	4.26453e-06	35.1922	56.3892	31.237	91.4896	111.655	101.949	78.4164	64.1109	98.0598	40.9395	101.698	80.1957	2.48411	0.788567
ENSG00000184524	CEND1	0.00835882	21.7364	22.7535	26.9284	44.7283	58.766	42.298	49.2382	34.5995	33.3606	23.8061	48.5974	39.0661	2.04139	0.803871
ENSG00000134326	CMPK2	1.49995e-125	134.559	89.0355	96.9423	831.539	912.553	988.039	450.438	491.517	497.376	106.845	910.71	479.777	8.52362	0.526816
ENSG00000198515	CNGA1	4.22161e-05	100.401	79.1427	88.3252	179.93	153.631	147.501	123.096	148.574	115.246	89.2898	160.354	128.972	1.79588	0.804295
ENSG00000108797	CNTNAP1	0.00604957	20.7013	6.92499	16.157	40.6621	31.9016	35.7906	20.9718	20.3527	18.1967	14.5944	36.1181	19.8404	2.47478	0.54932
ENSG00000169169	CPT1C	9.69211e-05	4.14026	12.8607	6.46282	47.7779	44.4943	15.1839	24.6191	26.4584	34.3715	7.82126	35.8187	28.483	4.57966	0.795199
ENSG00000184371	CSF1	1.10816e-18	115.927	118.714	124.948	300.899	276.2	303.678	178.716	171.98	191.065	119.863	293.593	180.587	2.4494	0.615094
ENSG00000164400	CSF2	2.01792e-10	26.9117	14.8393	28.0056	105.721	84.791	83.5115	63.8273	47.8287	60.6556	23.2522	91.3413	57.4372	3.92829	0.62882
ENSG00000108342	CSF3	0.00627407	6.21039	9.89284	12.9256	32.5296	20.9879	26.0296	10.03	16.2821	6.06556	9.67629	26.5157	10.7926	2.74027	0.407025
ENSG00000256043	CTSO	0.0329906	12.4208	9.89284	20.4656	26.4303	34.4201	33.6215	20.06	16.2821	30.3278	14.2597	31.4907	22.2233	2.20836	0.705711
ENSG00000163739	CXCL1	3.09795e-54	682.108	775.598	739.993	1552.27	1579.97	1689.75	1171.69	1213.02	1165.6	732.567	1607.33	1183.43	2.19411	0.736273
ENSG00000169245	CXCL10	0.0210549	8.28053	13.85	16.157	35.5793	17.6298	33.6215	14.5891	11.194	16.1748	12.7625	28.9435	13.986	2.26786	0.483215
ENSG00000081041	CXCL2	1.1801e-31	128.348	158.285	152.953	484.895	595.216	441.418	280.84	299.184	368.988	146.529	507.176	316.337	3.46127	0.623723
ENSG00000163734	CXCL3	3.85575e-23	146.979	164.221	179.882	407.637	401.288	407.796	267.163	283.919	321.474	163.694	405.574	290.852	2.47763	0.717138
ENSG00000124875	CXCL6	4.83425e-07	22.7714	30.6678	40.9312	81.3241	86.47	67.243	28.2664	28.4937	35.3824	31.4568	78.3457	30.7142	2.49058	0.392034
ENSG00000151065	DCP1B	0.0022449	52.7883	43.5285	52.7797	79.291	109.137	87.8498	55.6209	68.1814	88.9615	49.6988	92.0926	70.9213	1.85301	0.770109
ENSG00000107201	DDX58	1.31543e-182	720.406	732.07	777.693	4408.78	3460.48	3679.93	2551.27	2648.9	2616.28	743.389	3849.73	2605.48	5.17862	0.676796
ENSG00000181381	DDX60L	3.16195e-101	251.521	254.246	179.882	1269.67	1093.89	1199.53	775.958	842.6	883.549	228.55	1187.7	834.036	5.19667	0.70223
ENSG00000167536	DHRS13	0.0173873	60.0338	80.132	47.394	76.2414	121.73	108.456	75.681	69.199	85.9287	62.5199	102.142	76.9362	1.63376	0.753224
ENSG00000108771	DHX58	5.03284e-99	193.557	197.857	234.816	873.218	964.602	857.891	700.277	683.849	697.539	208.743	898.57	693.888	4.30467	0.772214
ENSG00000118997	DNAH7	0.026003	21.7364	23.7428	32.3141	63.0262	47.0128	44.4672	36.4727	16.2821	47.5135	25.9311	51.5021	33.4228	1.98611	0.64896
ENSG00000163840	DTX3L	4.60988e-159	1587.79	1552.19	1459.52	4894.7	4380.59	4480.34	3432.09	3303.24	3406.82	1533.17	4585.21	3380.71	2.99068	0.737309
ENSG00000172031	EPHX4	0.0183592	15.526	24.7321	22.6199	32.5296	44.4943	37.9598	18.2364	16.2821	25.2731	20.9593	38.3279	19.9305	1.82868	0.520001
ENSG00000133106	EPSTI1	1.63042e-78	42.4377	68.2606	51.7026	441.183	539.808	570.481	274.457	344.977	342.704	54.1336	517.157	320.713	9.55335	0.620146
ENSG00000010030	ETV7	1.67638e-15	54.8585	28.6892	33.3912	146.383	141.038	163.769	86.6228	89.5517	98.0598	38.9796	150.397	91.4114	3.85835	0.607801
ENSG00000142459	EVI5L	3.78435e-12	123.173	105.853	105.559	218.559	278.719	273.31	166.863	217.773	205.218	111.529	256.863	196.618	2.30311	0.76546
ENSG00000170379	FAM115C	1.16494e-10	71.4195	77.1641	70.0139	167.731	170.421	173.53	152.274	119.063	137.486	72.8658	170.561	136.274	2.34075	0.798977
ENSG00000170264	FAM161A	0.0108512	22.7714	22.7535	30.1598	43.7117	44.4943	62.9048	32.8255	33.5819	40.437	25.2283	50.3703	35.6148	1.99658	0.70706
ENSG00000144369	FAM171B	8.12806e-07	14.4909	9.89284	6.46282	52.8607	44.4943	36.8752	36.4727	28.4937	38.4152	10.2822	44.7434	34.4605	4.35154	0.770182
ENSG00000251669	FAM86EP	0.0133781	17.5961	10.8821	22.6199	32.5296	39.4572	40.1289	24.6191	31.5466	29.3168	17.0327	37.3719	28.4942	2.19413	0.762449
ENSG00000253540	FAM86HP	0.00309414	19.6662	19.7857	16.157	50.8276	46.1733	33.6215	38.2964	30.529	28.3059	18.5363	43.5408	32.3771	2.34894	0.743604
ENSG00000144152	FBLN7	8.22658e-07	6.21039	11.8714	10.7714	38.629	41.9757	50.9745	36.4727	23.4055	41.448	9.61772	43.8597	33.7754	4.56031	0.770078
ENSG00000166147	FBN1	0.000517692	2.07013	16.8178	17.2342	50.8276	33.5806	36.8752	36.4727	28.4937	32.3496	12.0407	40.4278	32.4387	3.35759	0.802386
ENSG00000107872	FBXL15	0.00054126	136.629	154.328	206.81	215.509	317.337	270.057	211.542	181.139	237.568	165.922	267.634	210.083	1.61301	0.784963
ENSG00000135722	FBXL8	3.07052e-05	86.9455	108.821	110.945	174.847	193.088	173.53	129.478	131.275	170.846	102.237	180.489	143.866	1.76539	0.797095
ENSG00000161791	FMNL3	5.43232e-08	42.4377	40.5606	42.0083	99.6221	130.964	93.2726	79.3282	81.4106	79.8631	41.6689	107.953	80.2007	2.59073	0.742922
ENSG00000187474	FPR3	1.76722e-49	2.07013	7.91427	4.30855	164.681	149.434	127.979	93.0055	119.063	125.355	4.76432	147.365	112.474	30.9309	0.76324
ENSG00000117228	GBP1	3.8277e-11	23.8065	15.8285	17.2342	73.1917	87.3095	81.3424	41.9437	35.6171	35.3824	18.9564	80.6145	37.6477	4.25263	0.467009
ENSG00000162654	GBP4	2.26187e-13	45.5429	32.6464	32.3141	130.119	109.137	146.416	89.3582	90.5693	101.093	36.8345	128.557	93.6734	3.49014	0.728651
ENSG00000005436	GCFC2	0.016841	31.052	34.6249	34.4684	52.8607	65.4822	41.2135	33.7373	32.5642	22.2404	33.3818	53.1854	29.514	1.59325	0.554926
ENSG00000102886	GDPD3	0.00834291	28.9818	39.5713	39.8541	72.1752	73.8773	54.2282	59.2682	49.864	42.4589	36.1357	66.7602	50.5304	1.84748	0.756893
ENSG00000119714	GPR68	6.08269e-09	38.2974	20.775	23.697	82.3407	98.2232	95.4417	80.24	65.1285	56.6118	27.5898	92.0019	67.3268	3.33463	0.731798
ENSG00000155974	GRIP1	0.0105074	34.1572	23.7428	25.8513	46.7614	59.6055	55.3128	30.09	36.6348	44.4807	27.9171	53.8932	37.0685	1.93048	0.687814
ENSG00000085382	HACE1	0.0145124	33.1221	20.775	43.0855	50.8276	69.6797	58.5665	41.9437	42.7406	36.3933	32.3275	59.6913	40.3592	1.84645	0.676132
ENSG00000100429	HDAC10	0.000322014	74.5247	68.2606	79.7081	101.655	167.063	135.571	90.2701	106.851	90.9833	74.1645	134.763	96.0349	1.81708	0.712621
ENSG00000130589	HELZ2	1.67459e-50	5319.2	5864.47	6240.93	16752.8	21160.8	20201.1	12401.6	11087.1	12991.4	5808.2	19371.6	12160.1	3.33521	0.627727
ENSG00000188290	HES4	0.00014315	111.787	107.832	170.188	255.154	461.733	295.002	209.718	191.315	292.158	129.936	337.296	231.064	2.59587	0.685046
ENSG00000087076	HSD17B14	7.17105e-06	5.17533	4.94642	4.30855	25.4138	31.9016	24.945	18.2364	22.3879	21.2294	4.8101	27.4201	20.6179	5.70053	0.751927
ENSG00000196684	HSH2D	7.8307e-100	165.611	207.75	200.347	875.251	923.466	873.075	571.71	637.038	581.282	191.236	890.597	596.677	4.65706	0.669974
ENSG00000090339	ICAM1	1.18453e-73	811.491	889.366	946.803	2085.96	2296.07	2331.81	1647.66	1526.45	1653.87	882.554	2237.95	1609.33	2.53577	0.719107
ENSG00000068079	IFI35	3.7051e-63	325.011	311.624	325.295	912.863	890.725	922.965	689.335	736.766	650.025	320.643	908.851	692.042	2.83446	0.761447
ENSG00000137965	IFI44	9.74263e-231	486.481	455.071	486.866	3058.8	2517.7	2738.53	2087.15	2145.17	2073.41	476.139	2771.68	2101.91	5.82115	0.758353
ENSG00000137959	IFI44L	1.7555e-302	115.927	149.382	99.0966	2049.37	1741.99	1771.09	1372.29	1362.61	1339.48	121.469	1854.15	1358.12	15.2645	0.732478
ENSG00000115267	IFIH1	6.55741e-194	725.581	698.434	694.753	2764	2537.01	2551.98	1963.15	1935.54	1913.68	706.256	2617.67	1937.46	3.7064	0.740146
ENSG00000185745	IFIT1	4.98056e-246	514.428	550.042	511.64	3586.39	3117.96	3213.57	1986.85	2273.39	2012.75	525.37	3305.97	2091	6.29266	0.632491
ENSG00000119922	IFIT2	5.13966e-83	695.564	738.995	687.213	2038.19	1790.68	1829.66	1162.57	1124.48	1101.91	707.257	1886.18	1129.65	2.66689	0.598912
ENSG00000119917	IFIT3	2.15749e-247	659.337	646.992	697.985	3196.04	2924.87	2976.05	1953.12	1922.31	1882.34	668.104	3032.32	1919.26	4.53869	0.632934
ENSG00000152778	IFIT5	2.15076e-57	173.891	196.867	229.43	926.078	721.983	767.872	652.862	569.874	551.966	200.063	805.311	591.567	4.02529	0.734582
ENSG00000185885	IFITM1	0	49.6832	47.4856	44.1626	1696.62	1877.99	1875.21	1340.37	1251.69	1427.43	47.1105	1816.61	1339.83	38.5607	0.737544
ENSG00000263528	IKBKE	3.92372e-08	350.887	336.356	330.681	495.061	519.66	522.76	425.819	384.665	350.791	339.308	512.493	387.092	1.51041	0.755311
ENSG00000124391	IL17C	4.0627e-05	45.5429	61.3356	66.7825	109.788	113.334	134.486	75.681	68.1814	100.082	57.887	119.203	81.3147	2.05923	0.682155
ENSG00000115008	IL1A	4.33139e-18	36.2273	44.5178	58.1654	207.377	146.076	207.152	61.0919	80.393	87.9505	46.3035	186.868	76.4785	4.03572	0.409265
ENSG00000125538	IL1B	0.000350362	11.3857	9.89284	19.3885	30.4965	43.6548	56.3974	20.06	33.5819	22.2404	13.5557	43.5162	25.2941	3.21019	0.581256
ENSG00000110944	IL23A	0.0128553	50.7182	37.5928	22.6199	67.0924	91.5071	56.3974	64.7391	37.6524	57.6228	36.977	71.6656	53.3381	1.93812	0.744263
ENSG00000168685	IL7R	1.39804e-05	6.21039	9.89284	6.46282	46.7614	29.383	27.1141	25.5309	26.4584	24.2622	7.52202	34.4195	25.4172	4.57583	0.738453
ENSG00000185507	IRF7	1.6644e-44	618.969	606.431	593.502	1290	1744.51	1570.45	1157.1	1249.65	1237.37	606.301	1534.99	1214.71	2.53173	0.791347
ENSG00000213928	IRF9	2.73456e-07	80.7351	70.2391	82.9395	143.334	152.792	180.038	121.272	122.116	129.399	77.9713	158.721	124.262	2.03564	0.782896
ENSG00000187608	ISG15	1.20989e-222	2364.09	2447.49	2364.31	9804.64	12457.6	11543	8541.01	9016.22	8637.35	2391.96	11268.4	8731.53	4.71094	0.774868
ENSG00000163207	IVL	8.42125e-06	10.3507	10.8821	3.23141	37.6124	42.8153	36.8752	27.3546	21.3703	15.1639	8.15473	39.101	21.2962	4.79488	0.544648
ENSG00000102781	KATNAL1	4.56714e-06	40.3676	33.6356	36.6226	111.821	82.2724	87.8498	77.5046	47.8287	75.8194	36.8753	93.981	67.0509	2.54862	0.713452
ENSG00000120049	KCNIP2	0.0335103	39.3325	40.5606	59.2425	75.2248	73.8773	72.6658	58.3564	63.0932	51.5572	46.3785	73.9227	57.6689	1.5939	0.780125
ENSG00000137261	KIAA0319	0.0370027	33.1221	18.7964	28.0056	46.7614	47.8523	48.8054	40.12	28.4937	34.3715	26.6413	47.8064	34.3284	1.79444	0.718072
ENSG00000179023	KLHDC7A	2.38007e-08	188.382	182.028	128.179	305.982	288.793	358.991	222.484	266.62	274.972	166.196	317.922	254.692	1.91293	0.801114
ENSG00000130487	KLHDC7B	7.78606e-08	17.5961	18.7964	14.0028	54.8938	61.2846	65.0739	41.0318	49.864	47.5135	16.7984	60.4174	46.1365	3.59661	0.763628
ENSG00000185909	KLHDC8B	0.000454141	2.07013	1.97857	12.9256	25.4138	34.4201	36.8752	10.9418	30.529	8.08741	5.65811	32.2364	16.5194	5.69737	0.512446
ENSG00000149243	KLHL35	4.4459e-06	68.3143	103.875	123.871	169.764	239.262	195.222	140.42	189.28	151.639	98.6866	201.416	160.446	2.04096	0.796592
ENSG00000260051	LA16c-390E6.4	0.0141851	20.7013	13.85	18.3113	49.811	27.704	46.6363	33.7373	13.2292	31.3387	17.6209	41.3838	26.1017	2.34857	0.630724
ENSG00000078081	LAMP3	0.000168485	58.9987	73.207	89.4023	118.937	136.841	159.431	106.683	81.4106	113.224	73.8694	138.403	100.439	1.87362	0.725701
ENSG00000213626	LBH	8.35966e-07	8.28053	4.94642	8.61709	26.4303	47.0128	46.6363	30.09	20.3527	28.3059	7.28135	40.0265	26.2495	5.49713	0.655804
ENSG00000139292	LGR5	5.74009e-07	111.787	125.639	114.176	210.426	209.879	196.306	136.773	134.327	147.595	117.201	205.537	139.565	1.75372	0.679027
ENSG00000277147	LINC00869	1.23525e-05	74.5247	78.1534	93.7109	168.748	175.459	134.486	112.154	93.6222	137.486	82.1297	159.564	114.421	1.94283	0.717083
ENSG00000185522	LMNTD2	0.0433232	34.1572	24.7321	31.237	45.7448	62.1241	48.8054	37.3846	32.5642	51.5572	30.0421	52.2248	40.502	1.73839	0.775532
ENSG00000135363	LMO2	1.08804e-06	12.4208	17.8071	8.61709	52.8607	54.5685	43.3826	36.4727	31.5466	38.4152	12.9483	50.2706	35.4782	3.8824	0.705744
ENSG00000142235	LMTK3	1.21204e-06	312.59	319.539	342.529	482.862	512.944	530.352	315.489	382.63	464.015	324.886	508.719	387.378	1.56584	0.761477
ENSG00000125122	LRRC29	4.8483e-05	9.31559	9.89284	7.53996	23.3807	39.4572	49.89	37.3846	18.3174	28.3059	8.91613	37.576	28.0026	4.21438	0.745227
ENSG00000214425	LRRC37A4P	0.0468827	19.6662	15.8285	16.157	36.5959	36.9386	28.1987	36.4727	21.3703	23.2513	17.2173	33.9111	27.0314	1.96959	0.797128
ENSG00000131711	MAP1B	1.36922e-06	2.07013	5.9357	1.07714	40.6621	16.7903	28.1987	23.7073	16.2821	20.2185	3.02766	28.5503	20.0693	9.42985	0.702944
ENSG00000142733	MAP3K6	4.4384e-07	194.592	222.589	198.193	295.816	367.707	339.469	264.427	245.249	262.841	205.125	334.331	257.506	1.62989	0.770213
ENSG00000156265	MAP3K7CL	0.0288344	21.7364	13.85	9.69423	32.5296	26.025	43.3826	28.2664	20.3527	14.153	15.0935	33.9791	20.924	2.25123	0.615791
ENSG00000185386	MAPK11	0.00594686	50.7182	42.5392	58.1654	87.4234	88.149	86.7652	51.0618	50.8816	79.8631	50.4743	87.4459	60.6022	1.73248	0.693025
ENSG00000141854	MIR1199	0.0223808	14.4909	13.85	30.1598	31.5131	43.6548	48.8054	36.4727	24.4232	30.3278	19.5002	41.3244	30.4079	2.11918	0.735834
ENSG00000279010	MIR4534	0.00169596	38.2974	39.5713	38.7769	90.4731	62.9636	72.6658	53.7973	60.0403	64.6993	38.8819	75.3675	59.5123	1.93837	0.789628
ENSG00000168404	MLKL	5.94166e-05	112.822	118.714	108.791	190.095	204.842	167.023	123.096	133.31	151.639	113.442	187.32	136.015	1.65123	0.726109
ENSG00000165943	MOAP1	7.84962e-05	17.5961	27.6999	32.3141	58.96	88.9886	62.9048	51.0618	35.6171	67.732	25.8701	70.2844	51.4703	2.71683	0.732315
ENSG00000072952	MRVI1	1.62181e-08	15.526	16.8178	6.46282	53.8772	76.3958	49.89	36.4727	55.9698	51.5572	12.9355	60.0544	47.9999	4.64258	0.799275
ENSG00000125459	MSTO1	0.0177487	43.4728	48.4749	52.7797	66.0758	79.7539	91.1034	62.9155	68.1814	59.6446	48.2425	78.9777	63.5805	1.6371	0.805043
ENSG00000148824	MTG1	0.000516896	81.7702	86.0677	71.091	113.854	154.471	156.177	102.124	96.6751	140.519	79.643	141.501	113.106	1.77669	0.799331
ENSG00000157601	MX1	0	837.368	667.767	755.073	5329.78	5542.48	5616.96	3755.78	3749.98	3710.1	753.402	5496.41	3738.62	7.29544	0.680193
ENSG00000183486	MX2	0	352.957	372.96	378.075	2616.6	2781.31	2746.12	1589.3	1567.15	1711.5	367.997	2714.68	1622.65	7.37689	0.597732
ENSG00000172936	MYD88	6.70125e-42	721.441	790.438	782.001	1440.45	1680.71	1575.87	1221.84	1275.09	1273.77	764.627	1565.68	1256.9	2.04764	0.802782
ENSG00000131400	NAPSA	0.0177278	27.9468	23.7428	20.4656	39.6455	47.8523	50.9745	32.8255	34.5995	31.3387	24.0517	46.1575	32.9212	1.91909	0.713237
ENSG00000100906	NFKBIA	5.19657e-12	1096.13	1263.32	1418.59	1734.24	2069.4	1907.75	1363.17	1467.43	1412.26	1259.35	1903.8	1414.29	1.51173	0.742877
ENSG00000131669	NINJ1	8.26397e-07	545.48	599.506	482.557	671.941	918.429	873.075	648.303	619.738	694.506	542.514	821.148	654.182	1.5136	0.796668
ENSG00000167034	NKX3-1	0.000168009	35.1922	35.6142	38.7769	69.1255	89.8281	80.2578	62.0037	48.8464	77.8413	36.5278	79.7371	62.8971	2.18292	0.788806
ENSG00000174885	NLRP6	2.33108e-05	21.7364	31.6571	30.1598	62.0096	92.3466	63.9893	56.5328	46.8111	71.7757	27.8511	72.7819	58.3732	2.61325	0.802029
ENSG00000123609	NMI	5.14379e-12	200.803	186.975	188.499	441.183	361.831	330.792	258.045	270.69	292.158	192.092	377.936	273.631	1.96747	0.724015
ENSG00000089127	OAS1	5.28899e-205	1677.84	1830.17	1833.29	5278.95	5290.62	5496.57	3590.74	3527.11	3614.06	1780.43	5355.38	3577.31	3.00791	0.667983
ENSG00000111335	OAS2	0	329.151	319.539	289.75	3737.86	3265.71	3470.61	2492	2502.36	2463.63	312.813	3491.39	2486	11.1613	0.712035
ENSG00000111331	OAS3	0	3662.06	4155.98	4090.96	19114.2	19793.2	20195.7	14936.5	14265.2	14934.4	3969.67	19701	14712	4.96289	0.746764
ENSG00000135114	OASL	4.3557e-143	683.143	657.874	648.436	2000.57	2023.23	2076.94	1594.77	1687.23	1645.79	663.151	2033.58	1642.6	3.06654	0.807736
ENSG00000177989	ODF3B	3.78011e-10	22.7714	19.7857	17.2342	71.1586	88.9886	73.7504	47.4146	61.058	66.7211	19.9304	77.9659	58.3979	3.9119	0.749019
ENSG00000083720	OXCT1	7.61825e-22	6.21039	7.91427	2.15427	91.4896	66.3217	70.4967	57.4446	56.9874	53.5791	5.42631	76.1027	56.0037	14.0247	0.735897
ENSG00000073150	PANX2	3.42936e-19	196.662	188.953	242.356	468.63	562.475	424.065	364.727	397.894	377.075	209.324	485.057	379.899	2.31726	0.783206
ENSG00000169116	PARM1	0.000497143	86.9455	102.886	90.4795	154.516	173.78	145.332	116.713	97.6927	148.606	93.4368	157.876	121.004	1.68965	0.76645
ENSG00000178685	PARP10	3.54505e-120	647.951	596.538	660.285	2186.6	2636.92	2642	1569.24	1757.45	1676.12	634.925	2488.51	1667.6	3.91937	0.670122
ENSG00000059378	PARP12	5.07502e-199	782.51	843.859	793.85	2757.9	2932.43	2804.68	2129.1	2200.12	2165.4	806.739	2831.67	2164.87	3.51002	0.764522
ENSG00000173193	PARP14	6.97023e-271	3832.85	3844.36	3633.18	17676.8	15128.9	15986.5	12548.4	11416.8	12260.5	3770.13	16264.1	12075.3	4.31393	0.74245
ENSG00000138496	PARP9	1.33424e-232	937.77	934.873	847.707	4074.34	3661.12	3997.71	3005.35	2932.82	2794.2	906.783	3911.06	2910.79	4.31311	0.744247
ENSG00000228288	PCAT6	0.00386379	16.5611	11.8714	28.0056	46.7614	38.6177	46.6363	31.0018	33.5819	39.4261	18.8127	44.0051	34.6699	2.33912	0.787862
ENSG00000136147	PHF11	2.06212e-19	89.0156	92.0034	78.631	250.072	229.188	262.465	168.686	211.668	207.24	86.55	247.241	195.865	2.85663	0.7922
ENSG00000122861	PLAU	7.74182e-07	57.9637	65.2927	51.7026	136.218	108.297	139.909	94.8291	93.6222	101.093	58.3197	128.141	96.5146	2.19722	0.753189
ENSG00000187583	PLEKHN1	0.0332742	48.6481	80.132	89.4023	123.003	131.804	85.6806	103.947	82.4282	72.7867	72.7275	113.496	86.3874	1.56056	0.761151
ENSG00000118557	PMFBP1	0.0231577	11.3857	16.8178	14.0028	36.5959	35.2596	24.945	22.7955	26.4584	11.1202	14.0688	32.2668	20.1247	2.29351	0.623696
ENSG00000140464	PML	3.01082e-73	1408.72	1436.44	1630.78	3234.67	3652.73	3589.91	2509.33	2589.87	2625.37	1491.98	3492.44	2574.86	2.3408	0.737267
ENSG00000130822	PNCK	4.95665e-10	61.0689	73.207	54.934	149.433	170.421	173.53	101.212	143.486	98.0598	63.0699	164.462	114.253	2.60761	0.694707
ENSG00000138035	PNPT1	2.32693e-34	337.431	409.563	354.378	927.095	782.428	899.104	618.213	601.421	602.512	367.124	869.542	607.382	2.36852	0.698508
ENSG00000163644	PPM1K	1.8116e-08	646.916	572.795	494.406	966.741	740.452	877.413	591.77	595.315	625.763	571.372	861.535	604.283	1.50783	0.701402
ENSG00000061455	PRDM6	0.0249731	4.14026	7.91427	9.69423	20.331	20.1484	22.7759	3.64727	11.194	16.1748	7.24959	21.0851	10.3387	2.90845	0.490332
ENSG00000131188	PRR7	0.000107502	161.47	183.017	292.981	316.148	415.56	348.145	199.688	246.267	289.125	212.49	359.951	245.027	1.69397	0.680723
ENSG00000163704	PRRT3	0.0386309	5.17533	23.7428	23.697	43.7117	31.062	44.4672	18.2364	26.4584	40.437	17.5384	39.747	28.3773	2.26629	0.713948
ENSG00000230487	PSMG3-AS1	0.0448699	51.7533	43.5285	40.9312	83.3572	62.1241	80.2578	85.711	47.8287	46.5026	45.4043	75.2464	60.0141	1.65725	0.797568
ENSG00000152229	PSTPIP2	5.66714e-06	6.21039	1.97857	2.15427	30.4965	20.1484	34.7061	23.7073	9.15869	25.2731	3.44774	28.4503	19.3797	8.25186	0.681177
ENSG00000073756	PTGS2	2.8343e-135	1163.41	1167.35	1107.3	4276.63	3526.8	3852.37	2954.29	2741.5	2937.75	1146.02	3885.27	2877.85	3.39022	0.740708
ENSG00000118849	RARRES1	0.00296973	125.243	103.875	102.328	183.996	147.755	170.277	128.566	125.169	143.551	110.482	167.342	132.429	1.51466	0.791365
ENSG00000108551	RASD1	0.00153782	12.4208	19.7857	19.3885	41.6786	38.6177	49.89	31.9137	25.4408	32.3496	17.1983	43.3954	29.9014	2.52324	0.689044
ENSG00000152689	RASGRP3	0.0050344	6.21039	14.8393	17.2342	29.48	34.4201	39.0443	19.1482	30.529	23.2513	12.7613	34.3148	24.3095	2.68898	0.708426
ENSG00000189431	RASSF10	2.39305e-09	94.191	100.907	133.565	214.492	261.089	214.744	153.186	163.839	169.836	109.554	230.108	162.287	2.10041	0.705262
ENSG00000184898	RBM43	0.00055981	28.9818	21.7642	40.9312	72.1752	63.8031	65.0739	35.5609	44.7758	43.4698	30.5591	67.0174	41.2689	2.19304	0.615793
ENSG00000132563	REEP2	9.93568e-08	4.14026	1.97857	3.23141	24.3972	36.0991	24.945	18.2364	25.4408	22.2404	3.11675	28.4805	21.9725	9.13788	0.771495
ENSG00000158286	RNF207	4.12672e-20	196.662	203.792	231.584	466.597	445.782	435.995	340.108	326.66	315.409	210.68	449.458	327.392	2.13337	0.728416
ENSG00000173821	RNF213	4.5249e-102	5557.27	5878.32	5825.15	12606.3	12669.1	13412.8	10856.1	9467.04	10520.7	5753.58	12896.1	10281.3	2.2414	0.797242
ENSG00000185483	ROR1	8.63122e-13	389.185	305.689	319.91	637.378	582.623	567.227	464.116	437.582	490.299	338.261	595.743	463.999	1.76119	0.778858
ENSG00000134321	RSAD2	8.36451e-131	250.486	263.149	274.67	1290	1141.74	1275.45	648.303	626.862	610.599	262.768	1235.73	628.588	4.70274	0.508677
ENSG00000132881	RSG1	0.00610412	57.9637	49.4642	61.3968	83.3572	97.3837	96.5263	73.8573	65.1285	61.6665	56.2749	92.4224	66.8841	1.64234	0.723678
ENSG00000136514	RTP4	1.68567e-05	10.3507	9.89284	11.8485	40.6621	36.9386	43.3826	23.7073	24.4232	20.2185	10.6973	40.3278	22.783	3.76989	0.564946
ENSG00000205413	SAMD9	1.25392e-63	2145.69	2240.73	2008.86	6499.83	4881.78	5365.34	4294.67	4018.63	4143.79	2131.76	5582.32	4152.36	2.61864	0.743842
ENSG00000177409	SAMD9L	7.64745e-70	20.7013	26.7107	30.1598	324.28	269.484	335.131	191.482	168.927	190.054	25.8573	309.632	183.488	11.9746	0.5926
ENSG00000101347	SAMHD1	6.15924e-163	548.585	569.827	596.734	2245.56	2069.4	2292.77	1654.04	1740.15	1593.22	571.715	2202.58	1662.47	3.85258	0.754783
ENSG00000244486	SCARF2	0.00157472	8.28053	9.89284	8.61709	27.4469	28.5435	30.3678	22.7955	18.3174	14.153	8.93015	28.7861	18.4219	3.22347	0.63996
ENSG00000162572	SCNN1D	9.85691e-07	8.28053	23.7428	10.7714	60.9931	52.0499	54.2282	34.6491	42.7406	50.5463	14.2649	55.7571	42.6453	3.90869	0.764841
ENSG00000198832	SELM	0.00369687	11.3857	11.8714	12.9256	36.5959	28.5435	34.7061	31.0018	14.2469	31.3387	12.0609	33.2818	25.5291	2.75947	0.76706
ENSG00000162105	SHANK2	0.00163663	139.734	118.714	133.565	195.178	172.94	221.251	143.156	166.892	160.737	130.671	196.456	156.928	1.50344	0.798794
ENSG00000141469	SLC14A1	0.0223134	10.3507	3.95713	6.46282	22.3641	19.3088	19.5222	25.5309	9.15869	14.153	6.92354	20.3984	16.2809	2.94624	0.798145
ENSG00000110446	SLC15A3	2.19384e-19	6.21039	12.8607	10.7714	95.5558	84.791	98.6954	41.9437	62.0756	73.7976	9.94748	93.0141	59.2723	9.35051	0.63724
ENSG00000155287	SLC25A28	9.90761e-24	345.712	329.431	381.306	685.156	719.464	750.519	475.969	471.164	548.933	352.15	718.38	498.689	2.03998	0.694185
ENSG00000141873	SLC39A3	0.00173772	70.3845	108.821	140.028	168.748	246.817	155.093	136.773	117.028	176.912	106.411	190.219	143.571	1.78759	0.754765
ENSG00000166750	SLFN5	1.30938e-100	1267.96	1309.81	1302.26	4189.21	3546.11	3650.65	2849.43	2472.85	2659.75	1293.34	3795.32	2660.68	2.93451	0.701041
ENSG00000064652	SNX24	7.54187e-05	32.087	45.5071	32.3141	92.5062	70.5192	91.1034	82.9755	70.2166	50.5463	36.6361	84.7096	67.9128	2.31219	0.801713
ENSG00000135899	SP110	1.73549e-95	262.907	260.182	208.965	957.592	1035.12	1083.48	678.393	690.973	712.703	244.018	1025.4	694.023	4.20215	0.676833
ENSG00000186787	SPIN2B	0.00551515	25.8766	23.7428	22.6199	43.7117	68.8402	43.3826	46.5028	33.5819	28.3059	24.0798	51.9782	36.1302	2.15858	0.695103
ENSG00000115415	STAT1	0	2706.7	2650.29	2550.66	12062.4	10967.4	11813.1	8607.57	8777.08	8295.66	2635.88	11614.3	8560.1	4.40623	0.737031
ENSG00000170581	STAT2	4.66234e-154	750.423	772.631	833.704	2652.18	2506.79	2597.53	1780.78	1750.33	1878.3	785.586	2585.5	1803.14	3.29118	0.697403
ENSG00000127954	STEAP4	5.34664e-20	82.8053	86.0677	76.4767	295.816	223.311	221.251	204.247	190.297	196.12	81.7832	246.793	196.888	3.01765	0.797787
ENSG00000168394	TAP1	3.85283e-39	89.0156	102.886	132.488	407.637	393.732	394.782	322.784	279.849	308.332	108.13	398.717	303.655	3.6874	0.76158
ENSG00000198933	TBKBP1	4.3573e-05	11.3857	7.91427	12.9256	54.8938	36.9386	29.2833	25.5309	31.5466	26.2841	10.7419	40.3719	27.7872	3.75836	0.688281
ENSG00000196116	TDRD7	5.67801e-35	477.165	453.092	412.543	1006.39	922.627	983.7	712.13	809.018	734.943	447.6	970.904	752.03	2.16913	0.774567
ENSG00000119699	TGFB3	1.20683e-10	11.3857	16.8178	4.30855	51.8441	68.8402	67.243	41.0318	49.864	45.4917	10.8374	62.6425	45.4625	5.78023	0.725746
ENSG00000005108	THSD7A	7.73646e-06	4.14026	5.9357	1.07714	20.331	23.5064	34.7061	19.1482	19.335	18.1967	3.7177	26.1812	18.8933	7.0423	0.721637
ENSG00000101342	TLDC2	0.00101412	13.4559	20.775	25.8513	42.6952	45.3338	58.5665	31.9137	19.335	24.2622	20.0274	48.8652	25.1703	2.43992	0.515097
ENSG00000167619	TMEM145	0.0137433	24.8416	23.7428	20.4656	47.7779	51.2104	45.5517	43.7673	16.2821	34.3715	23.0167	48.18	31.4736	2.09327	0.653251
ENSG00000249992	TMEM158	3.19268e-13	6.21039	7.91427	19.3885	71.1586	80.5934	80.2578	41.9437	83.4459	60.6556	11.171	77.3366	62.015	6.92295	0.801885
ENSG00000185215	TNFAIP2	3.52455e-75	4491.15	4685.25	4694.16	8145.63	9021.43	8842.46	6128.33	5968.42	6254.6	4623.52	8669.84	6117.12	1.87516	0.705563
ENSG00000118503	TNFAIP3	2.58275e-23	888.086	938.83	863.864	1417.07	1497.69	1598.65	1192.66	1074.62	1141.34	896.927	1504.47	1136.2	1.67736	0.755218
ENSG00000123610	TNFAIP6	5.51451e-05	6.21039	3.95713	4.30855	36.5959	26.8645	17.353	10.9418	12.2116	11.1202	4.82536	26.9378	11.4245	5.58255	0.424108
ENSG00000186891	TNFRSF18	0.00339052	21.7364	20.775	32.3141	48.7945	53.7289	55.3128	38.2964	36.6348	38.4152	24.9418	52.6121	37.7821	2.10939	0.718126
ENSG00000121858	TNFSF10	2.26333e-47	505.112	575.763	494.406	1488.23	1293.69	1266.77	1022.15	1201.82	1023.06	525.094	1349.57	1082.34	2.57014	0.801994
ENSG00000181634	TNFSF15	5.73008e-18	772.159	663.809	703.37	1286.95	1106.48	1210.37	934.614	853.794	827.948	713.113	1201.27	872.119	1.68454	0.725997
ENSG00000158882	TOMM40L	1.17199e-05	37.2624	28.6892	29.0827	69.1255	74.7168	93.2726	51.0618	55.9698	59.6446	31.6781	79.0383	55.5588	2.49505	0.702935
ENSG00000141933	TPGS1	0.00613597	33.1221	59.357	95.8652	110.804	128.446	123.64	61.0919	64.1109	115.246	62.7814	120.963	80.1494	1.92674	0.662592
ENSG00000056558	TRAF1	8.78814e-06	123.173	98.9284	118.485	240.923	172.94	199.56	161.392	154.68	138.497	113.529	204.474	151.523	1.80108	0.741037
ENSG00000168016	TRANK1	1.0012e-99	171.821	132.564	176.65	849.837	807.613	935.979	587.211	578.015	639.916	160.345	864.477	601.714	5.39135	0.696045
ENSG00000106785	TRIM14	2.11489e-58	529.954	551.031	664.593	1622.42	1668.12	1529.24	1071.39	1062.41	1232.32	581.859	1606.59	1122.04	2.76113	0.698397
ENSG00000132109	TRIM21	5.41239e-34	337.431	341.303	364.072	767.496	790.823	851.383	544.356	631.95	539.834	347.602	803.234	572.047	2.31079	0.712179
ENSG00000132274	TRIM22	3.86137e-44	14.4909	17.8071	21.5427	269.386	206.521	185.461	160.48	123.134	115.246	17.9469	220.456	132.953	12.2838	0.603083
ENSG00000112343	TRIM38	5.93238e-31	634.495	589.613	552.571	1308.3	1143.42	1109.51	925.496	917.905	962.401	592.226	1187.08	935.267	2.00443	0.787874
ENSG00000132256	TRIM5	1.56591e-10	374.694	362.078	441.626	645.51	585.981	665.923	507.883	467.093	491.31	392.799	632.471	488.762	1.61016	0.772781
ENSG00000185880	TRIM69	0.00880677	3.1052	4.94642	7.53996	14.2317	18.4693	24.945	12.7655	12.2116	7.07648	5.19719	19.2153	10.6845	3.69726	0.556041
ENSG00000235217	TSPY26P	0.00330705	12.4208	11.8714	9.69423	20.331	34.4201	41.2135	21.8836	32.5642	22.2404	11.3288	31.9882	25.5628	2.82362	0.799131
ENSG00000025708	TYMP	2.21556e-19	58.9987	59.357	66.7825	187.045	240.101	225.589	128.566	163.839	192.076	61.7127	217.579	161.494	3.52567	0.742231
ENSG00000182179	UBA7	3.39953e-34	68.3143	79.1427	77.5538	299.883	286.275	276.564	210.63	242.197	204.207	75.0036	287.574	219.011	3.83413	0.761583
ENSG00000244122	UGT1A7	0.0382631	0	9.89284	9.69423	17.2814	18.4693	24.945	10.03	20.3527	13.142	6.52902	20.2319	14.5082	3.09876	0.717097
ENSG00000184979	USP18	1.23561e-75	90.0507	85.0784	81.8624	497.094	597.734	528.183	375.669	300.202	326.529	85.6638	541.004	334.133	6.31543	0.617617
ENSG00000135925	WNT10A	1.58563e-17	440.938	526.299	619.354	971.823	1155.17	1071.55	799.665	747.96	953.303	528.863	1066.18	833.643	2.01599	0.781895
ENSG00000132530	XAF1	2.52668e-235	56.9286	60.3463	52.7797	955.558	913.392	1071.55	691.159	644.161	684.397	56.6849	980.167	673.239	17.2915	0.686862
ENSG00000124256	ZBP1	3.65583e-58	35.1922	21.7642	20.4656	270.403	296.349	263.549	176.893	140.433	148.606	25.8074	276.767	155.311	10.7243	0.561161
ENSG00000146858	ZC3HAV1L	1.85413e-08	227.714	271.064	258.513	413.736	418.918	418.642	332.814	286.972	363.933	252.43	417.099	327.907	1.65233	0.78616
ENSG00000256223	ZNF10	7.12612e-06	34.1572	20.775	30.1598	89.4565	73.8773	68.3276	43.7673	47.8287	63.6883	28.364	77.2205	51.7615	2.72248	0.670307
ENSG00000133250	ZNF414	0.00905925	90.0507	97.9391	131.411	126.052	202.323	162.685	127.655	114.992	139.508	106.467	163.687	127.385	1.53744	0.778224
ENSG00000218891	ZNF579	0.00316867	761.808	964.552	1246.25	1439.44	2034.14	1689.75	1125.18	1389.07	1586.14	990.869	1721.11	1366.8	1.73697	0.794137
ENSG00000167562	ZNF701	0.00235814	5.17533	3.95713	4.30855	21.3476	14.2718	22.7759	10.03	9.15869	9.09833	4.48034	19.4651	9.42901	4.34455	0.484407
ENSG00000267041	ZNF850	4.22552e-05	4.14026	0	4.30855	25.4138	15.1113	28.1987	16.4127	10.1763	14.153	2.81627	22.9079	13.5807	8.13413	0.592838
ENSG00000261221	ZNF865	0.000110946	761.808	901.237	1159	1666.13	2209.6	1712.53	1345.84	1287.31	1856.06	940.682	1862.75	1496.4	1.98022	0.803329

## Sheet: Legends
The list of genes that are significantly upregulated in IRGM+/- HT-29 cells (compared to control, p<0.05, 1.5-fold, n=3) and at the same time were significantly rescued by RIPK2 depletion (p<0.05, 0.8, n=3).
