# Supplementary material for: Selective autophagy of RIPosomes maintains innate immune homeostasis during bacterial infection
Source: EMBO J. 2022 Oct 11;41(23):e111289. doi: 10.15252/embj.2022111289 (PMC9713718; doi:10.15252/embj.2022111289)
Supplement: Supplementary file 10 — Movie EV2 [file EMBJ-41-e111289-s013.zip]

Archive with 2 entries (2 files):
- Movie EV2.doc
- Movie EV2.mp4
