# Supplementary material for: Selective autophagy of RIPosomes maintains innate immune homeostasis during bacterial infection
Source: EMBO J. 2022 Oct 11;41(23):e111289. doi: 10.15252/embj.2022111289 (PMC9713718; doi:10.15252/embj.2022111289)
Supplement: Supplementary file 11 — Movie EV3 [file EMBJ-41-e111289-s021.zip]

Archive with 2 entries (2 files):
- Movie EV3.doc
- Movie EV3.mp4
