# Supplementary material for: Selective autophagy of RIPosomes maintains innate immune homeostasis during bacterial infection
Source: EMBO J. 2022 Oct 11;41(23):e111289. doi: 10.15252/embj.2022111289 (PMC9713718; doi:10.15252/embj.2022111289)
Supplement: Supplementary file 14 — Source Data for Figure 1 [file EMBJ-41-e111289-s020.zip]

Archive with 50 entries (37 files):
- High Content Screening/
- High Content Screening/.DS_Store
- High Content Screening/1B/
- High Content Screening/1B/.DS_Store
- High Content Screening/1B/1B.xlsx
- High Content Screening/1B/1B_CONTROL.bmp
- High Content Screening/1B/1B_SHIGELLA.bmp
- High Content Screening/1D/
- High Content Screening/1D/.DS_Store
- High Content Screening/1D/1D.xlsx
- High Content Screening/1D/1D_Infected_Control.bmp
- High Content Screening/1D/1D_ripk2 kd control.bmp
- High Content Screening/1D/1D_ripk2 kd infected.bmp
- High Content Screening/1D/1D_Uninfected_Control.bmp
- High Content Screening/1J/
- High Content Screening/1J/.DS_Store
- High Content Screening/1J/1J.xlsx
- High Content Screening/1J/1J_infected.bmp
- High Content Screening/1J/1J_uninfected.bmp
- Microscopy_Confocal/
- Microscopy_Confocal/.DS_Store
- Microscopy_Confocal/1A/
- Microscopy_Confocal/1A/.DS_Store
- Microscopy_Confocal/1A/1A-A.jpg
- Microscopy_Confocal/1A/1A-B.jpg
- Microscopy_Confocal/1G/
- Microscopy_Confocal/1G/.DS_Store
- Microscopy_Confocal/1G/1G.tif
- Microscopy_Confocal/1H/
- Microscopy_Confocal/1H/.DS_Store
- Microscopy_Confocal/1H/1H-A.tif
- Microscopy_Confocal/1H/1H-B.jpg
- Microscopy_Confocal/1H/1H-C.tif
- Microscopy_Confocal/1I/
- Microscopy_Confocal/1I/.DS_Store
- Microscopy_Confocal/1I/1I.tif
- Microscopy_Confocal/1K/
- Microscopy_Confocal/1K/.DS_Store
- Microscopy_Confocal/1K/1K_LF82.jpg
- Microscopy_Confocal/1K/1K_Merge.tif
- Microscopy_Confocal/1K/1K_RIPK2.jpg
- Microscopy_Confocal/1L/
- Microscopy_Confocal/1L/.DS_Store
- Microscopy_Confocal/1L/1L-A.tif
- Microscopy_Confocal/1L/1L-B.tif
- Microscopy_Confocal/1M/
- Microscopy_Confocal/1M/.DS_Store
- Microscopy_Confocal/1M/1M.jpg
- Western Blot/
- Western Blot/Western Blot Figure-1.pdf
