# Supplementary material for: Selective autophagy of RIPosomes maintains innate immune homeostasis during bacterial infection
Source: EMBO J. 2022 Oct 11;41(23):e111289. doi: 10.15252/embj.2022111289 (PMC9713718; doi:10.15252/embj.2022111289)
Supplement: Supplementary file 14 — Source Data for Figure 1 [file EMBJ-41-e111289-s020.zip › High Content Screening/1B/1B.xlsx]

## Sheet: Sheet1
			RIPosome/cell
	Experiment-1	Experiment-2	Experiment-3	Average	SD	T Test
Mock	0.003	0.002	0.002	0.00233333	0.00057735
Shigella Treated	0.382	0.335	0.481	0.399333	0.0745274	0.000766995
