# Supplementary material for: Selective autophagy of RIPosomes maintains innate immune homeostasis during bacterial infection
Source: EMBO J. 2022 Oct 11;41(23):e111289. doi: 10.15252/embj.2022111289 (PMC9713718; doi:10.15252/embj.2022111289)
Supplement: Supplementary file 14 — Source Data for Figure 1 [file EMBJ-41-e111289-s020.zip › High Content Screening/1D/1D.xlsx]

## Sheet: Sheet1
				RIPosome/Cell
		Experiment-1	Experiment-2	Experiment-3	Average	SD	T Test
	siControl	0.008	0.009	0.012	0.00966667	0.00208167
	siRIPK2	0.001	0.001	0.001	0.001	0
	siControl+Shigella	0.34	0.32	0.31	0.323333	0.0152753
	siRIPK2+Shigella	0.09	0.13	0.112	0.110667	0.0200333	0.000127286
