# Supplementary material for: Selective autophagy of RIPosomes maintains innate immune homeostasis during bacterial infection
Source: EMBO J. 2022 Oct 11;41(23):e111289. doi: 10.15252/embj.2022111289 (PMC9713718; doi:10.15252/embj.2022111289)
Supplement: Supplementary file 14 — Source Data for Figure 1 [file EMBJ-41-e111289-s020.zip › High Content Screening/1J/1J.xlsx]

## Sheet: Sheet1
	Set-1	Set-2	Set-3	Set-4	Average	SD	T Test
Mock	0.005	0.001	0.005	0.002	0.00325	0.00206155
Salmonella live infection	0.551	0.529	0.483	0.52	0.52075	0.0283358	2.8537e-08
