# Supplementary material for: Selective autophagy of RIPosomes maintains innate immune homeostasis during bacterial infection
Source: EMBO J. 2022 Oct 11;41(23):e111289. doi: 10.15252/embj.2022111289 (PMC9713718; doi:10.15252/embj.2022111289)
Supplement: Supplementary file 15 — Source Data for Figure 2 [file EMBJ-41-e111289-s008.zip]

Archive with 49 entries (40 files):
- High Content Screening/
- High Content Screening/.DS_Store
- High Content Screening/2B/
- High Content Screening/2B/.DS_Store
- High Content Screening/2B/2B.pzfx
- High Content Screening/2B/2B.xlsx
- High Content Screening/2B/2B_GFP NOD1.bmp
- High Content Screening/2B/2B_GFP NOD2.bmp
- High Content Screening/2B/2B_GFP RIPK2.bmp
- High Content Screening/2L/
- High Content Screening/2L/.DS_Store
- High Content Screening/2L/2L- un-4.BMP
- High Content Screening/2L/2L-inf-1.TIF
- High Content Screening/2L/2L-inf-2.TIF
- High Content Screening/2L/2L-inf-3.TIF
- High Content Screening/2L/2L-inf-4.BMP
- High Content Screening/2L/2L-un-1.TIF
- High Content Screening/2L/2L-un-2.TIF
- High Content Screening/2L/2L-un-3.TIF
- High Content Screening/2L/Figure 2L.xls
- Microscopy_Confocal/
- Microscopy_Confocal/.DS_Store
- Microscopy_Confocal/2A/
- Microscopy_Confocal/2A/.DS_Store
- Microscopy_Confocal/2A/2A-A.tif
- Microscopy_Confocal/2A/2A-B.tif
- Microscopy_Confocal/2A/2A-C.tif
- Microscopy_Confocal/2D/
- Microscopy_Confocal/2D/.DS_Store
- Microscopy_Confocal/2D/2D-A.tif
- Microscopy_Confocal/2D/2D-B.tif
- Microscopy_Confocal/2D/2D-C.tif
- Microscopy_Confocal/2F/
- Microscopy_Confocal/2F/.DS_Store
- Microscopy_Confocal/2F/2F-A.tif
- Microscopy_Confocal/2F/2F-B.tif
- Microscopy_Confocal/2F/2F-C.tif
- Microscopy_Confocal/2F/2F-D.tif
- Microscopy_Confocal/2G/
- Microscopy_Confocal/2G/.DS_Store
- Microscopy_Confocal/2G/2G-A.tif
- Microscopy_Confocal/2G/2G-B.tif
- Microscopy_Confocal/2G/2G-C.tif
- Microscopy_Confocal/2G/2G-D.tif
- Microscopy_Confocal/2G/2G-E.tif
- Microscopy_Confocal/2G/2G-F.tif
- Western Blot/
- Western Blot/.DS_Store
- Western Blot/Western Blot Figure-2.pdf
