# Supplementary material for: Selective autophagy of RIPosomes maintains innate immune homeostasis during bacterial infection
Source: EMBO J. 2022 Oct 11;41(23):e111289. doi: 10.15252/embj.2022111289 (PMC9713718; doi:10.15252/embj.2022111289)
Supplement: Supplementary file 15 — Source Data for Figure 2 [file EMBJ-41-e111289-s008.zip › High Content Screening/2B/2B.xlsx]

## Sheet: nod1 nod2
	RIPosomes/GFPpositive cells
	EXP-1	EXP-2	EXP-3	Average	SD
GFP NOD2	0.987205	0.565511	0.666328	0.739681	0.220209
GFP NOD1	0.600885	0.452294	0.393496	0.482225	0.106885
GFP RIP2	6.96241	5.40494	5.54833	5.9719	0.860802
