# Supplementary material for: Selective autophagy of RIPosomes maintains innate immune homeostasis during bacterial infection
Source: EMBO J. 2022 Oct 11;41(23):e111289. doi: 10.15252/embj.2022111289 (PMC9713718; doi:10.15252/embj.2022111289)
Supplement: Supplementary file 15 — Source Data for Figure 2 [file EMBJ-41-e111289-s008.zip › High Content Screening/2L/Figure 2L.xls]

## Sheet: Sheet1
	Fields	RIPosomes positive	p65 nucleus	p65 cytoplasmic	%nuclear (RIPosome Positive)	%cytoplasmic (RIPosome Positive)	RIPosomes negative	p65 nucleus	p65 cytoplasmic	%nuclear (RIPosome negative)	%Cytoplasm (RIPosome negative)
Experiment 1	1	23	23	0	100	0	19	3	16	15.7895	84.2105
	2	32	32	0	100	0	9	3	6	33.3333	66.6667
	3	15	15	0	100	0	30	2	28	6.66667	93.3333
	4	19	19	0	100	0	18	6	12	33.3333	66.6667
	5	38	38	0	100	0	23	5	18	21.7391	78.2609
Experiment 2	1	22	22	0	100	0	44	5	39	11.3636	88.6364
	2	19	19	0	100	0	18	0	18	0	100
	3	35	35	0	100	0	24	6	18	25	75
	4	26	26	0	100	0	15	4	11	26.6667	73.3333
	5	43	43	0	100	0	23	1	22	4.34783	95.6522
Experiment 3	1	22	22	0	100	0	22	2	20	9.09091	90.9091
	2	19	19	0	100	0	12	1	11	8.33333	91.6667
	3	23	23	0	100	0	29	3	26	10.3448	89.6552
	4	34	34	0	100	0	12	1	11	8.33333	91.6667
	5	44	44	0	100	0	15	1	14	6.66667	93.3333
					0	100				14.7339	85.2661
					%nuclear (RIPosome Positive)	%cytoplasmic (RIPosome Positive)		%nuclear (RIPosome negative)	%Cytoplasm (RIPosome negative)
				%	100	0		14.7339	85.2661
				St Dev	0	0		11.9989	11.9989
						%nuclear (Riposome positive vs negative)	%cytoplasmic (Riposome positive vs negative)
					T-Test	3.23716e-23	3.23716e-23
