# Supplementary material for: Selective autophagy of RIPosomes maintains innate immune homeostasis during bacterial infection
Source: EMBO J. 2022 Oct 11;41(23):e111289. doi: 10.15252/embj.2022111289 (PMC9713718; doi:10.15252/embj.2022111289)
Supplement: Supplementary file 16 — Source Data for Figure 3 [file EMBJ-41-e111289-s017.zip]

Archive with 58 entries (43 files):
- High Content Screening/
- High Content Screening/.DS_Store
- High Content Screening/3C/
- High Content Screening/3C/3C.pzfx
- High Content Screening/3C/3C.xlsx
- High Content Screening/3C/3C_Control.bmp
- High Content Screening/3C/3C_Rapamycin+BafA1.bmp
- High Content Screening/3C/3C_Rapamycin.bmp
- High Content Screening/3C/desktop.ini
- High Content Screening/3D/
- High Content Screening/3D/.DS_Store
- High Content Screening/3D/3D.xlsx
- High Content Screening/3D/3D_siRNA-ATG5.bmp
- High Content Screening/3D/3D_siRNA-control.bmp
- Luciferase Assay/
- Luciferase Assay/.DS_Store
- Luciferase Assay/3N/
- Luciferase Assay/3N/.DS_Store
- Luciferase Assay/3N/3N.pzfx
- Luciferase Assay/3N/3N.xlsx
- Luciferase Assay/3O/
- Luciferase Assay/3O/.DS_Store
- Luciferase Assay/3O/3O.pzfx
- Luciferase Assay/3O/3O.xlsx
- Microscopy_Confocal/
- Microscopy_Confocal/.DS_Store
- Microscopy_Confocal/3F/
- Microscopy_Confocal/3F/.DS_Store
- Microscopy_Confocal/3F/3F-A.tif
- Microscopy_Confocal/3F/3F-B.tif
- Microscopy_Confocal/3F/3F-C.tif
- Microscopy_Confocal/3I/
- Microscopy_Confocal/3I/.DS_Store
- Microscopy_Confocal/3I/3I-A.tif
- Microscopy_Confocal/3I/3I-B.tif
- Microscopy_Confocal/3K/
- Microscopy_Confocal/3K/.DS_Store
- Microscopy_Confocal/3K/3K-A.tif
- Microscopy_Confocal/3K/3K-B.tif
- Microscopy_Confocal/3L/
- Microscopy_Confocal/3L/.DS_Store
- Microscopy_Confocal/3L/3L.tif
- Microscopy_Confocal/3M/
- Microscopy_Confocal/3M/.DS_Store
- Microscopy_Confocal/3M/3M-A.tif
- Microscopy_Confocal/3M/3M-B.tif
- Microscopy_Confocal/3M/3M-C.tif
- qRT-PCR/
- qRT-PCR/.DS_Store
- qRT-PCR/3P/
- qRT-PCR/3P/3P.xlsx
- qRT-PCR/3P/desktop.ini
- qRT-PCR/3P/IL-1beta.pzfx
- qRT-PCR/3P/IL1A.pzfx
- qRT-PCR/3P/TNFA.pzfx
- Western Blot/
- Western Blot/.DS_Store
- Western Blot/Western Blot Figure-3.pdf
