# Supplementary material for: Selective autophagy of RIPosomes maintains innate immune homeostasis during bacterial infection
Source: EMBO J. 2022 Oct 11;41(23):e111289. doi: 10.15252/embj.2022111289 (PMC9713718; doi:10.15252/embj.2022111289)
Supplement: Supplementary file 16 — Source Data for Figure 3 [file EMBJ-41-e111289-s017.zip › High Content Screening/3C/3C.xlsx]

## Sheet: Sheet2
	RIPosome/cell
	EXP-1	EXP-2	EXP-3	SD	AVG
Control	0.521	0.715	0.532	0.108969	0.589333
Rapamycin	0.203	0.184	0.171	0.0160935	0.186
Rapamycin+Baf	0.703	0.577	0.681	0.0673003	0.653667
