# Supplementary material for: Selective autophagy of RIPosomes maintains innate immune homeostasis during bacterial infection
Source: EMBO J. 2022 Oct 11;41(23):e111289. doi: 10.15252/embj.2022111289 (PMC9713718; doi:10.15252/embj.2022111289)
Supplement: Supplementary file 16 — Source Data for Figure 3 [file EMBJ-41-e111289-s017.zip › High Content Screening/3D/3D.xlsx]

## Sheet: Sheet2
Riposome /cell
	EXP-1	EXP-2	EXP-3	Average	SD	T TEST
Control siRNA	0.193	0.199	0.202	0.198	0.00458258
ATG5 siRNA	0.63	0.522	0.591	0.581	0.05469	0.000268697
