# Supplementary material for: Selective autophagy of RIPosomes maintains innate immune homeostasis during bacterial infection
Source: EMBO J. 2022 Oct 11;41(23):e111289. doi: 10.15252/embj.2022111289 (PMC9713718; doi:10.15252/embj.2022111289)
Supplement: Supplementary file 16 — Source Data for Figure 3 [file EMBJ-41-e111289-s017.zip › Luciferase Assay/3N/3N.xlsx]

## Sheet: Sheet1
		Experiment -1						Experiment -2						Experiment -3
				Blank subtraction	Fold					Blank subtraction	Fold					Blank subtraction	Fold
		Blank	1413					Blank	3249					Blank	1059
		Control	31009	29596	1			Control	36806	33557	1			Control	3377	2318	1
		GFP RIPK2	548204	546791	18.4752			GFP RIPK2	591450	588201	17.5284			GFP RIPK2	51129	50070	21.6005
		GFP RIPK2+Flag NOD1	1316656	1315243	44.4399			GFP RIPK2+Flag NOD1	1320910	1317661	39.2664			GFP RIPK2+Flag NOD1	108538	107479	46.3671
		GFP RIPK2+Flag NOD1+siATG5	2104250	2102837	71.0514			GFP RIPK2+Flag NOD1+siATG5	2780981	2777732	82.7765			GFP RIPK2+Flag NOD1+siATG5	191231	190172	82.0414
		GFP RIPK2+Flag NOD1+siP62	2351460	2350047	79.4042			GFP RIPK2+Flag NOD1+siP62	2973182	2969933	88.5041			GFP RIPK2+Flag NOD1+siP62	207453	206394	89.0397
		Yellow highlighted readings are common for experiment 3N and 3O
				EXP-1	EXP-2	EXP-3	AVG	SD
		Control		1	1	1	1	0
		GFP RIPK2		18.4752	17.5284	21.6005	19.2014	2.13097
		GFP RIPK2+Flag NOD1		44.4399	39.2664	46.3671	43.3578	3.67198
		GFP RIPK2+Flag NOD1+siATG5		71.0514	82.7765	82.0414	78.6231	6.5676
		GFP RIPK2+Flag NOD1+siP62		79.4042	88.5041	89.0397	85.6493	5.41507
