# Supplementary material for: Selective autophagy of RIPosomes maintains innate immune homeostasis during bacterial infection
Source: EMBO J. 2022 Oct 11;41(23):e111289. doi: 10.15252/embj.2022111289 (PMC9713718; doi:10.15252/embj.2022111289)
Supplement: Supplementary file 16 — Source Data for Figure 3 [file EMBJ-41-e111289-s017.zip › Luciferase Assay/3O/3O.xlsx]

## Sheet: Sheet1
		Experiment -1						Experiment -2						Experiment -3
				Blank subtraction	Fold					Blank subtraction	Fold					Blank subtraction	Fold
		Blank	1413					Blank	3249					Blank	1059
		Control	31009	29596	1			Control	36806	33557	1			Control	3377	2318	1
		GFP RIPK2+Flag NOD1	1316656	1315243	44.4399			GFP RIPK2+Flag NOD1	1320910	1317661	39.2664			GFP RIPK2+Flag NOD1	108538	107479	46.3671
		GFP RIPK2+Flag NOD1+Rapamycin	792755	791342	26.7381			GFP RIPK2+Flag NOD1+Rapamycin	859613	856364	25.5197			GFP RIPK2+Flag NOD1+Rapamycin	65328	64269	27.7261
		GFP RIPK2+Flag NOD1+Rapamycin+Baf	1019518	1018105	34.4001			GFP RIPK2+Flag NOD1+Rapamycin+Baf	1183445	1180196	35.1699			GFP RIPK2+Flag NOD1+Rapamycin+Baf	96551	95492	41.1959
		Yellow highlighted readings are common for experiment 3N and 3O
			EXP-1	EXP-2	EXP-3	AVG	SD
		Control	1	1	1	1	0
		GFP RIPK2+Flag NOD1	44.4399	39.2664	46.3671	43.3578	3.67198
		GFP RIPK2+Flag NOD1+Rapamycin	26.7381	25.5197	27.7261	26.6613	1.10519
		GFP RIPK2+Flag NOD1+Rapamycin+Baf	34.4001	35.1699	41.1959	36.9219	3.72128
