# Supplementary material for: Selective autophagy of RIPosomes maintains innate immune homeostasis during bacterial infection
Source: EMBO J. 2022 Oct 11;41(23):e111289. doi: 10.15252/embj.2022111289 (PMC9713718; doi:10.15252/embj.2022111289)
Supplement: Supplementary file 16 — Source Data for Figure 3 [file EMBJ-41-e111289-s017.zip › qRT-PCR/3P/3P.xlsx]

## Sheet: IL1 B
		EXP-1									EXP-2									EXP-3
		Sample	Target	Ct	SD	Average	DDCT	DDCT			Sample	Target	Ct	SD	Average	DCT	DDCT	Fold change		Sample	Target	Ct	SD	Average	DCT	DDCT	Fold change
		siCont	ACTIN	14.6008							siCont	ACTIN	14.5547							siCont	ACTIN	14.9821
		siCont	ACTIN	14.6231							siCont	ACTIN	14.4642							siCont	ACTIN	14.9636
		siCont	ACTIN	14.6299	0.0152509	14.6179					siCont	ACTIN	14.6436	0.089704	14.5542					siCont	ACTIN	14.8225	0.087275	14.9227
		siCont	IL1B	17.2235							siCont	IL1B	20.0163							siCont	IL1B	19.9392
		siCont	IL1B	17.0672							siCont	IL1B	20.8692							siCont	IL1B	19.9982
		siCont	IL1B	17.0114	0.10994	17.1007	2.48278	0	1		siCont	IL1B	20.9625	0.521436	20.616	6.06183	0	1		siCont	IL1B	19.8554	0.0717536	19.9309	5.00817	0	1
		siCont + shigella	ACTIN	15.3604							siCont + shigella	ACTIN	15.5583							siCont + shigella	ACTIN	15.8673
		siCont + shigella	ACTIN	15.3624							siCont + shigella	ACTIN	15.5514							siCont + shigella	ACTIN	15.8604
		siCont + shigella	ACTIN	15.6062	0.141291	15.443					siCont + shigella	ACTIN	15.8792	0.187316	15.663					siCont + shigella	ACTIN	15.8562	0.00561828	15.8613
		siCont + shigella	IL1B	12.3513							siCont + shigella	IL1B	16.1803							siCont + shigella	IL1B	15.2989
		siCont + shigella	IL1B	12.3217							siCont + shigella	IL1B	16.1117							siCont + shigella	IL1B	15.3834
		siCont + shigella	IL1B	12.4231	0.0521165	12.3654	-3.07765	-5.56043	47.1907		siCont + shigella	IL1B	16.1831	0.0404585	16.1583	0.495355	-5.56647	47.3887		siCont + shigella	IL1B	15.3713	0.0456992	15.3512	-0.510103	-5.51827	45.8316
		siATG5 + shigella	ACTIN	16.7399							siATG5 + shigella	ACTIN	15.1287							siATG5 + shigella	ACTIN	15.9287
		siATG5 + shigella	ACTIN	16.3599							siATG5 + shigella	ACTIN	15.1498							siATG5 + shigella	ACTIN	15.8498
		siATG5 + shigella	ACTIN	16.4178	0.204698	16.5059					siATG5 + shigella	ACTIN	15.1157	0.0172056	15.1314					siATG5 + shigella	ACTIN	15.9154	0.0422537	15.898
		siATG5 + shigella	IL1B	11.095							siATG5 + shigella	IL1B	13.2624							siATG5 + shigella	IL1B	13.1191
		siATG5 + shigella	IL1B	10.9909							siATG5 + shigella	IL1B	13.3996							siATG5 + shigella	IL1B	13.0506
		siATG5 + shigella	IL1B	11.1594	0.0850122	11.0818	-5.42407	-7.90685	239.993		siATG5 + shigella	IL1B	13.4191	0.0854461	13.3604	-1.77106	-7.83289	227.999		siATG5 + shigella	IL1B	13.108	0.0367826	13.0926	-2.80545	-7.81362	224.974
		siATG5 + siRIP2 + shigella	ACTIN	15.8974							siATG5 + siRIP2 + shigella	ACTIN	16.1083							siATG5 + siRIP2 + shigella	ACTIN	16.5721
		siATG5 + siRIP2 + shigella	ACTIN	15.9751							siATG5 + siRIP2 + shigella	ACTIN	16.1052							siATG5 + siRIP2 + shigella	ACTIN	16.5512
		siATG5 + siRIP2 + shigella	ACTIN	15.9108	0.0415567	15.9278					siATG5 + siRIP2 + shigella	ACTIN	16.132	0.0146568	16.1152					siATG5 + siRIP2 + shigella	ACTIN	16.5208	0.0257889	16.548
		siATG5 + siRIP2 + shigella	IL1B	12.1307							siATG5 + siRIP2 + shigella	IL1B	16.1658							siATG5 + siRIP2 + shigella	IL1B	15.114
		siATG5 + siRIP2 + shigella	IL1B	12.079							siATG5 + siRIP2 + shigella	IL1B	16.176							siATG5 + siRIP2 + shigella	IL1B	15.121
		siATG5 + siRIP2 + shigella	IL1B	12.2375	0.0808119	12.1491	-3.7787	-6.26148	76.7172		siATG5 + siRIP2 + shigella	IL1B	16.1134	0.0336032	16.1517	0.0365779	-6.02525	65.1299		siATG5 + siRIP2 + shigella	IL1B	15.5071	0.224985	15.2473	-1.30068	-6.30885	79.2781
												EXP-1	EXP-2	EXP-3	Average	SD
											sicont	1	1	1	1	0
											sicont+shigella	47.1907	47.3887	45.9128	46.8307	0.801112
											siATG5+shigella	239.993	227.999	224.974	230.989	7.94335
											siATG5+siRIP2+shigella	76.7172	65.1299	79.2781	73.7084	7.53873

## Sheet: TNF alpha
			EXP-1									EXP-2									EXP-3
			Sample	Target	Ct	SD	Average	DCT	DDCT				Sample	Target	Ct	SD	Average	DCT	DDCT			Sample	Target	Ct	SD	Average	DCT	DDCT
			siCont	ACTIN	14.6008								siCont	ACTIN	14.5907							sicont	ACTIN	15.0777
			siCont	ACTIN	14.6231								siCont	ACTIN	14.5821							sicont	ACTIN	14.9911
			siCont	ACTIN	14.6299	0.0152509	14.6179						siCont	ACTIN	14.5387	0.0278574	14.5705					sicont	ACTIN	15.1499	0.0794855	15.0729
			siCont	TNFA	22.3887								siCont	TNFA	22.314							sicont	TNF A	22.8271
			siCont	TNFA	22.361								siCont	TNFA	22.3906							sicont	TNF A	22.8046
			siCont	TNFA	22.318	0.0356491	22.3559	7.73794	0	1			siCont	TNFA	22.2444	0.0731615	22.3163	7.74581	0	1		sicont	TNF A	22.7566	0.0360051	22.7961	7.7232	0	1
			siCont + shigella	ACTIN	15.3604								siCont + shigella	ACTIN	15.291							sicont+shigella	ACTIN	15.7935
			siCont + shigella	ACTIN	15.3624								siCont + shigella	ACTIN	15.2925							sicont+shigella	ACTIN	15.8186
			siCont + shigella	ACTIN	15.6062	0.141291	15.443						siCont + shigella	ACTIN	15.6062	0.181536	15.3965					sicont+shigella	ACTIN	15.8331	0.0200171	15.8151
			siCont + shigella	TNFA	16.4477								siCont + shigella	TNFA	16.5151							sicont+shigella	TNF A	16.8657
			siCont + shigella	TNFA	16.4557								siCont + shigella	TNFA	16.507							sicont+shigella	TNF A	16.8478
			siCont + shigella	TNFA	16.4744	0.0136969	16.4593	1.01625	-6.72956	106.12			siCont + shigella	TNFA	16.6828	0.0992495	16.5683	1.17177	-6.56617	94.7577		sicont+shigella	TNF A	16.7917	0.0385927	16.8351	1.02001	-6.70319	104.198
			siATG5 + shigella	ACTIN	16.7399								siATG5 + shigella	ACTIN	16.2891							siATG5+shigella	ACTIN	16.8072
			siATG5 + shigella	ACTIN	16.3599								siATG5 + shigella	ACTIN	16.2978							siATG5+shigella	ACTIN	16.7377
			siATG5 + shigella	ACTIN	16.4178	0.204698	16.5059						siATG5 + shigella	ACTIN	16.2299	0.0369285	16.2723					siATG5+shigella	ACTIN	16.6669	0.0701829	16.7373
			siATG5 + shigella	TNFA	15.0612								siATG5 + shigella	TNFA	14.6427							siATG5+shigella	TNF A	14.9191
			siATG5 + shigella	TNFA	14.6171								siATG5 + shigella	TNFA	14.6288							siATG5+shigella	TNF A	14.8545
			siATG5 + shigella	TNFA	14.6143	0.257211	14.7642	-1.74165	-9.47959	713.904			siATG5 + shigella	TNFA	14.5998	0.0219093	14.6238	-1.64848	-9.39429	672.918		siATG5+shigella	TNF A	14.9839	0.064702	14.9192	-1.81813	-9.54132	745.116
																						siATG5+siRIP2+shigella	ACTIN	16.27
			siATG5 + siRIP2 + shigella	ACTIN	15.8974								siATG5 + siRIP2 + shigella	ACTIN	15.7964							siATG5+siRIP2+shigella	ACTIN	16.1732
			siATG5 + siRIP2 + shigella	ACTIN	15.9751								siATG5 + siRIP2 + shigella	ACTIN	15.6652							siATG5+siRIP2+shigella	ACTIN	16.1045	0.0831399	16.1825
			siATG5 + siRIP2 + shigella	ACTIN	15.9108	0.0415567	15.9278						siATG5 + siRIP2 + shigella	ACTIN	15.6689	0.0746949	15.7101
																						siATG5+siRIP2+shigella	TNF A	15.4986
			siATG5 + siRIP2 + shigella	TNFA	15.028								siATG5 + siRIP2 + shigella	TNFA	15.0163							siATG5+siRIP2+shigella	TNF A	15.4042
			siATG5 + siRIP2 + shigella	TNFA	15.8759								siATG5 + siRIP2 + shigella	TNFA	15.0729							siATG5+siRIP2+shigella	TNF A	15.5547	0.0760923	15.4858	-0.696707	-8.4199	342.486
			siATG5 + siRIP2 + shigella	TNFA	15.1827	0.451555	15.3622	-0.565594	-8.30353	315.946			siATG5 + siRIP2 + shigella	TNFA	15.0649	0.0306181	15.0514	-0.658763	-8.40457	338.866
																	EXP-1	EXP-2	EXP-3	AVG	SD
																sicont	1	1	1	1	0
																sicont+shigella	106.12	94.7577	104.198	101.692	6.08174
																siATG5+shigella	713.904	669.007	745.116	709.342	38.2588
																siATG5+siRIP2+shigella	315.946	338.866	342.486	332.433	14.3921

## Sheet: IL1A
		EXP-1										EXP-2									EXP-3
		Sample	Target	Ct	SD	Average	DCT	DDCT	Fold change			Sample	Target	Ct	SD	Average	DCT	DDCT	Fold change		Sample	Target	Ct	SD	Average	DCT	DDCT	Fold change
		siCont	ACTIN	14.6008								siCont	ACTIN	14.4485							siCONT	ACTIN	11.6377
		siCont	ACTIN	14.6231								siCont	ACTIN	14.4905							siCONT	ACTIN	11.6378
		siCont	ACTIN	14.6299	0.0152509	14.6179						siCont	ACTIN	14.3856	0.0528261	14.4415					siCONT	ACTIN	11.494	0.0830008	11.5898
		siCont	IL1A	26.1136								siCont	IL1A	26.0362							siCONT	IL1A	26.4803
		siCont	IL1A	25.9619								siCont	IL1A	26.0081							siCONT	IL1A	26.4141
		siCont	IL1A	26.0351	0.075868	26.0369	11.4189	0	1			siCont	IL1A	26.5254	0.290902	26.1899	11.7484	0	1		siCONT	IL1A	26.7175	0.159542	26.5373	14.9475	0	1
		siCont + shigella	ACTIN	15.3604								siCont + shigella	ACTIN	14.9441							siCONT+ shigella	ACTIN	12.6795
		siCont + shigella	ACTIN	15.3624								siCont + shigella	ACTIN	14.9593							siCONT+ shigella	ACTIN	12.3692
		siCont + shigella	ACTIN	15.6062	0.141291	15.443						siCont + shigella	ACTIN	14.9088	0.0259204	14.9374					siCONT+ shigella	ACTIN	12.4838	0.156856	12.5108
		siCont + shigella	IL1A	18.8307								siCont + shigella	IL1A	18.7901							siCONT+ shigella	IL1A	19.2648
		siCont + shigella	IL1A	18.9283								siCont + shigella	IL1A	18.7724							siCONT+ shigella	IL1A	19.6367
		siCont + shigella	IL1A	18.8841	0.048864	18.881	3.43804	-7.98087	252.628			siCont + shigella	IL1A	18.7201	0.0363736	18.7609	3.82347	-7.9249	243.015		siCONT+ shigella	IL1A	19.283	0.20969	19.3948	6.88399	-8.06352	267.524
		siATG5 + shigella	ACTIN									siATG5 + shigella	ACTIN	14.8512							siATG5 + shigella	ACTIN	12.8994
		siATG5 + shigella	ACTIN	16.3599								siATG5 + shigella	ACTIN	14.7839							siATG5 + shigella	ACTIN	12.7853
		siATG5 + shigella	ACTIN	16.4178	0.0409344	16.3889						siATG5 + shigella	ACTIN	14.9547		14.8633					siATG5 + shigella	ACTIN	12.8287	0.0576013	12.8378
		siATG5 + shigella	IL1A	17.3342								siATG5 + shigella	IL1A	16.1332							siATG5 + shigella	IL1A	17.1091
		siATG5 + shigella	IL1A	17.2044								siATG5 + shigella	IL1A	16.1668							siATG5 + shigella	IL1A	17.0559
		siATG5 + shigella	IL1A	17.1167	0.109435	17.2185	0.829583	-10.5893	1540.65			siATG5 + shigella	IL1A	16.1143	0.0266124	16.1381	1.27483	-10.4736	1421.85		siATG5 + shigella	IL1A	17.0473	0.0335176	17.0708	4.23293	-10.7146	1680.4
		siATG5 + siRIP2 + shigella	ACTIN	15.8974								siATG5 + siRIP2 + shigella	ACTIN	14.4739							siATG5/siRIP2 + shigella	ACTIN	12.8552
		siATG5 + siRIP2 + shigella	ACTIN	15.9751								siATG5 + siRIP2 + shigella	ACTIN	14.5811							siATG5/siRIP2 + shigella	ACTIN	12.6489
		siATG5 + siRIP2 + shigella	ACTIN	15.9108	0.0415567	15.9278						siATG5 + siRIP2 + shigella	ACTIN	14.6275		14.5608					siATG5/siRIP2 + shigella	ACTIN	12.8519	0.118185	12.7853
		siATG5 + siRIP2 + shigella	IL1A	18.581								siATG5 + siRIP2 + shigella	IL1A	17.908							siATG5/siRIP2 + shigella	IL1A	19.1618
		siATG5 + siRIP2 + shigella	IL1A	18.5923								siATG5 + siRIP2 + shigella	IL1A	17.6292							siATG5/siRIP2 + shigella	IL1A	19.1474
		siATG5 + siRIP2 + shigella	IL1A	18.69	0.0599156	18.6211	2.69332	-8.72559	423.314			siATG5 + siRIP2 + shigella	IL1A	17.6188	0.164028	17.7187	3.15786	-8.59051	385.48		siATG5/siRIP2 + shigella	IL1A	18.2451	0.525141	18.8514	6.06608	-8.88144	471.606
													EXP-1	EXP-2	EXP-3	SD	Average
												sicont	1	1	1	0	1
												sicont+shigella	252.628	243.015	267.524	12.3487	254.389
												siATG5+shigella	1540.65	1421.85	1680.4	129.42	1547.63
												siATG5+siRIP2+shigella	423.314	385.48	471.606	43.1683	426.8
