# Supplementary material for: Selective autophagy of RIPosomes maintains innate immune homeostasis during bacterial infection
Source: EMBO J. 2022 Oct 11;41(23):e111289. doi: 10.15252/embj.2022111289 (PMC9713718; doi:10.15252/embj.2022111289)
Supplement: Supplementary file 17 — Source Data for Figure 4 [file EMBJ-41-e111289-s003.zip]

Archive with 49 entries (40 files):
- Microscopy_Confocal/
- Microscopy_Confocal/.DS_Store
- Microscopy_Confocal/4F/
- Microscopy_Confocal/4F/.DS_Store
- Microscopy_Confocal/4F/4F-A.tif
- Microscopy_Confocal/4F/4F-B.tif
- Microscopy_Confocal/4F/4F-C.tif
- Microscopy_Confocal/4F/4F-D.tif
- Microscopy_Confocal/4F/4F-E.tif
- Microscopy_Confocal/4F/4F-F.tif
- Microscopy_Confocal/4G/
- Microscopy_Confocal/4G/.DS_Store
- Microscopy_Confocal/4G/4G-A.tif
- Microscopy_Confocal/4G/4G-B.tif
- Microscopy_Confocal/4G/4G-C.tif
- Microscopy_Confocal/4H/
- Microscopy_Confocal/4H/.DS_Store
- Microscopy_Confocal/4H/4H-A.tif
- Microscopy_Confocal/4H/4H-B.tif
- Microscopy_Confocal/4H/4H-C.tif
- Microscopy_Confocal/4H/4H-D.tif
- Microscopy_Confocal/4I/
- Microscopy_Confocal/4I/.DS_Store
- Microscopy_Confocal/4I/4I-A.tif
- Microscopy_Confocal/4I/4I-B.tif
- Microscopy_Confocal/4I/4I-C.tif
- Microscopy_Confocal/4I/4I-D.tif
- Microscopy_Confocal/4J/
- Microscopy_Confocal/4J/.DS_Store
- Microscopy_Confocal/4J/4J-A.tif
- Microscopy_Confocal/4J/4J-B.tif
- Microscopy_Confocal/4J/4J-C.tif
- Microscopy_Confocal/4J/4J-D.tif
- PLA/
- PLA/.DS_Store
- PLA/4K/
- PLA/4K/.DS_Store
- PLA/4K/4K-1.tif
- PLA/4K/4K-2.tif
- PLA/4K/4K-3.tif
- PLA/4K/4K-4.tif
- PLA/4K/4K-5.tif
- PLA/4K/4K-6.tif
- PLA/4K/4K-7.tif
- PLA/4K/4K-8.tif
- PLA/4K/4K-9.tif
- Western Blot/
- Western Blot/.DS_Store
- Western Blot/Western Blot Figure-4.pdf
