# Supplementary material for: Selective autophagy of RIPosomes maintains innate immune homeostasis during bacterial infection
Source: EMBO J. 2022 Oct 11;41(23):e111289. doi: 10.15252/embj.2022111289 (PMC9713718; doi:10.15252/embj.2022111289)
Supplement: Supplementary file 18 — Source Data for Figure 5 [file EMBJ-41-e111289-s014.zip]

Archive with 48 entries (36 files):
- High Content Screening/
- High Content Screening/.DS_Store
- High Content Screening/5C/
- High Content Screening/5C/.DS_Store
- High Content Screening/5C/5C.xlsx
- High Content Screening/5C/5C_siControl.bmp
- High Content Screening/5C/5C_siIRGM.bmp
- High Content Screening/5F/
- High Content Screening/5F/.DS_Store
- High Content Screening/5F/5F-1.bmp
- High Content Screening/5F/5F-2.bmp
- High Content Screening/5F/5F.xlsx
- High Content Screening/5L/
- High Content Screening/5L/.DS_Store
- High Content Screening/5L/5L-1.bmp
- High Content Screening/5L/5L-2.bmp
- High Content Screening/5L/5L-3.bmp
- High Content Screening/5L/5L.pzfx
- High Content Screening/5L/5L.xlsx
- Luciferase reporter assay/
- Luciferase reporter assay/.DS_Store
- Luciferase reporter assay/5M/
- Luciferase reporter assay/5M/.DS_Store
- Luciferase reporter assay/5M/5M.pzfx
- Luciferase reporter assay/5M/5M.xlsx
- Microscopy_Confocal/
- Microscopy_Confocal/.DS_Store
- Microscopy_Confocal/5H/
- Microscopy_Confocal/5H/.DS_Store
- Microscopy_Confocal/5H/5H-A.tif
- Microscopy_Confocal/5H/5H-B.tif
- qRT-PCR/
- qRT-PCR/.DS_Store
- qRT-PCR/5N/
- qRT-PCR/5N/.DS_Store
- qRT-PCR/5N/5N.xlsx
- qRT-PCR/5N/5N_IL1 beta.pzfx
- qRT-PCR/5N/5N_TNF alpha.pzfx
- qRT-PCR/5O/
- qRT-PCR/5O/.DS_Store
- qRT-PCR/5O/5O.pzfx
- qRT-PCR/5O/5O.xlsx
- qRT-PCR/desktop.ini
- Western Blot/
- Western Blot/.DS_Store
- Western Blot/5B.xlsx
- Western Blot/5B_ image J analysis-2.pzfx
- Western Blot/Western Blot Figure-5.pdf
