# Supplementary material for: Selective autophagy of RIPosomes maintains innate immune homeostasis during bacterial infection
Source: EMBO J. 2022 Oct 11;41(23):e111289. doi: 10.15252/embj.2022111289 (PMC9713718; doi:10.15252/embj.2022111289)
Supplement: Supplementary file 18 — Source Data for Figure 5 [file EMBJ-41-e111289-s014.zip › High Content Screening/5C/5C.xlsx]

## Sheet: Sheet1
RIPosome/Cell
	EXP-1	EXP-2	EXP-3	Exp-4	Average	SD	T Test
si Control Mock	0.001	0.001	0.002	0.001	0.00125	0.0005
si IRGM Mock	0.001	0.0013	0.001	0.0012	0.001125	0.00015
si Control+Shigella infection	0.106	0.12	0.11	0.117	0.11325	0.00639661
si IRGM + Shigella infection	0.381	0.458	0.374	0.453	0.4165	0.04517	1.12e-05
