# Supplementary material for: Selective autophagy of RIPosomes maintains innate immune homeostasis during bacterial infection
Source: EMBO J. 2022 Oct 11;41(23):e111289. doi: 10.15252/embj.2022111289 (PMC9713718; doi:10.15252/embj.2022111289)
Supplement: Supplementary file 18 — Source Data for Figure 5 [file EMBJ-41-e111289-s014.zip › High Content Screening/5F/5F.xlsx]

## Sheet: Sheet1
Riposome/Cell
	EXP-1	EXP-2	EXP-3	EXP-4	EXP-4	EXP-5	AVG	SD	T.TEST
GFP RIPK2+NOD2	0.557	0.564	0.509	0.521	0.564	0.527	0.540333	0.0242129
GFP RIPK2+NOD2+IRGM	0.018	0.009	0.011	0.011	0.015	0.008	0.012	0.00379473	0
