# Supplementary material for: Selective autophagy of RIPosomes maintains innate immune homeostasis during bacterial infection
Source: EMBO J. 2022 Oct 11;41(23):e111289. doi: 10.15252/embj.2022111289 (PMC9713718; doi:10.15252/embj.2022111289)
Supplement: Supplementary file 18 — Source Data for Figure 5 [file EMBJ-41-e111289-s014.zip › High Content Screening/5L/5L.xlsx]

## Sheet: Sheet1
		RIPosome/Cell
		EXP-1	EXP-2	EXP-3	EXP-4	AVG	SD
	mcherry + GFP RIPK2	0.802	0.799	0.838	0.812	0.81275	0.0177271
	mcherry IRGM+GFP RIPK2	0.334	0.399	0.411	0.333	0.36925	0.0415722
	mcherry IRGM S47N+GFP RIPK2	0.618	0.684	0.591	0.687	0.645	0.0480625
