# Supplementary material for: Selective autophagy of RIPosomes maintains innate immune homeostasis during bacterial infection
Source: EMBO J. 2022 Oct 11;41(23):e111289. doi: 10.15252/embj.2022111289 (PMC9713718; doi:10.15252/embj.2022111289)
Supplement: Supplementary file 18 — Source Data for Figure 5 [file EMBJ-41-e111289-s014.zip › Luciferase reporter assay/5M/5M.xlsx]

## Sheet: Sheet1
		Set-I							Set-II						Set-III
				blank sub	fold change					blank sub	fold change
			866						579								blank sub	fold change
		control	2573	1707	1				1466	887	1					535
		NOD1	57761	56895	33.3304				29496	28917	32.6009				control	1509	974	1
		NOD2	55232	54366	31.8489				12643	12064	13.6009				NOD1	31483	30948	31.7741
		RIPK2	42241	41375	24.2384				28076	27497	31				NOD2	29961	29426	30.2115
		NOD1+IRGM	24558	23692	13.8793				5281	4702	5.30101				RIPK2	22160	21625	22.2023
		NOD2 IRGM	12154	11288	6.61277				21158	20579	23.2007				NOD1+IRGM	13417	12882	13.2259
		RIPK2+IRGM	5732	4866	2.85062				3418	2839	3.20068				NOD2 IRGM	5493	4958	5.09035
		NOD1+iEDAP	269978	269112	157.652				89359	88780	100.09				RIPK2+IRGM	4128	3593	3.68891
		NOD2+MDP	367704	366838	214.902				20892	20313	22.9008				NOD1+iEDAP	140044	139509	143.233
		NOD1+IRGMiEDAP	41024	40158	23.5255				112253	111674	125.901				NOD2+MDP	186876	186341	191.315
		NOD2+IRGMiEDAP	63476	62610	36.6784				5813	5234	5.90079				NOD1+IRGMiEDAP	15071	14536	14.924
		NOD1+RIPK2	162374	161508	94.6151				133718	133139	150.1				NOD2+IRGMiEDAP	50865	50330	51.6735
		NOD2+RIPk2	240738	239872	140.523				18373	17794	20.0609				NOD1+RIPK2	120972	120437	123.652
		NOD1+RIPK2+IRGM	34966	34100	19.9766				182414	181835	205				NOD2+RIPk2	107672	107137	109.997
		NOD2+RIPK2+IRGM	8807	7941	4.65202				42251	41672	46.9808				NOD1+RIPK2+IRGM	25716	25181	25.8532
															NOD2+RIPK2+IRGM	6976	6441	6.61294
Control	NOD1	NOD1+IRGM	NOD2	NOD2 IRGM	RIPK2	RIPK2+IRGM	NOD1+RIPK2	NOD1+RIPK2+IRGM	NOD2+RIPk2	NOD2+RIPK2+IRGM	NOD1+iEDAP	NOD1+IRGM+iEDAP	NOD2+MDP	NOD2+IRGM+iEDAP
1	31.7741	13.2259	30.2115	5.09035	22.2023	3.68891	123.652	25.8532	109.997	6.61294	143.233	14.924	191.315	51.6735
1	33.3304	13.8793	31.8489	6.61277	24.2384	2.85062	94.6151	19.9766	140.523	4.65202	157.652	23.5255	214.902	36.6784
1	32.6	13.6	31	5.3	23.2	3.2	100.09	22.9149	125.86	5.9	150.08	20.06	205	46.98
T.Test		2.59483e-06		2.93336e-06		6.13928e-06		0.000783371		0.00017141		1.12901e-05		4.1019e-05
