# Supplementary material for: Selective autophagy of RIPosomes maintains innate immune homeostasis during bacterial infection
Source: EMBO J. 2022 Oct 11;41(23):e111289. doi: 10.15252/embj.2022111289 (PMC9713718; doi:10.15252/embj.2022111289)
Supplement: Supplementary file 18 — Source Data for Figure 5 [file EMBJ-41-e111289-s014.zip › qRT-PCR/5N/5N.xlsx]

## Sheet: TNF alpha and IL1 beta
Experiment -1									TNF alpha										IL-1 beta
Sample Name	Target Name	Cт	SD	AVG					Sample Name	Target Name	Cт	SD	AVG	DCT	DDCT	fold change			Sample Name		Ct	SD	AVG	DCT	DDCT	fold change
CTL	Actin	17.5355							CTL	TNF alpha	25.9206								CTL	IL-1 beta	29.6841
CTL	Actin	17.2389							CTL	TNF alpha	26.5246								CTL	IL-1 beta	29.3534
CTL	Actin	16.9452	0.295138	17.2399					CTL	TNF alpha	26.1259	0.30715	26.1904	8.95049		1			CTL	IL-1 beta	30.1026	0.375465	29.7134	12.4735		1
IRGM KD	Actin	17.9282							IRGM KD	TNF alpha	26.0335								IRGM KD	IL-1 beta	28.9261
IRGM KD	Actin	17.9648							IRGM KD	TNF alpha	25.9793								IRGM KD	IL-1 beta	28.5646
IRGM KD	Actin	17.8163	0.0773361	17.9031					IRGM KD	TNF alpha	26.3254	0.186137	26.1127	8.20964	-0.740859	1.67117			IRGM KD	IL-1 beta	28.8855	0.198044	28.7921	10.889	-1.58454	2.99913
CTL+MDP	Actin	17.8921							CTL+MDP	TNF alpha	24.9225								CTL+MDP	IL-1 beta	26.855
CTL+MDP	Actin	17.6047							CTL+MDP	TNF alpha	24.9187								CTL+MDP	IL-1 beta	26.758
CTL+MDP	Actin	17.6083	0.164923	17.7017					CTL+MDP	TNF alpha	24.9553	0.0201255	24.9322	7.23047	-1.72002	3.29442			CTL+MDP	IL-1 beta	26.6854	0.0851067	26.7661	9.06445	-3.40906	10.6226
IRGM KD +MDP	Actin	18.6105							IRGM KD +MDP	TNF alpha	24.5385								IRGM KD +MDP	IL-1 beta	25.4843
IRGM KD +MDP	Actin	18.6919							IRGM KD +MDP	TNF alpha	24.5471								IRGM KD +MDP	IL-1 beta	25.5617
IRGM KD +MDP	Actin	18.4191	0.140057	18.5738					IRGM KD +MDP	TNF alpha	24.7134	0.0985612	24.5997	6.02582	-2.92468	7.59303			IRGM KD +MDP	IL-1 beta	25.5009	0.0407533	25.5156	6.94179	-5.53172	46.2608
RIPK2 KD+ IRGM KD+MDP	Actin	21.4282							RIPK2 KD+ IRGM KD+MDP	TNF alpha	28.3706								RIPK2 KD+ IRGM KD+MDP	IL-1 beta	30.6029
RIPK2 KD+ IRGM KD+MDP	Actin	21.3307							RIPK2 KD+ IRGM KD+MDP	TNF alpha	28.3872								RIPK2 KD+ IRGM KD+MDP	IL-1 beta	30.5859
RIPK2 KD+ IRGM KD+MDP	Actin	21.3405	0.0536936	21.3664					RIPK2 KD+ IRGM KD+MDP	TNF alpha	28.3914	0.0110033	28.3831	7.01665	-1.93384	3.82072			RIPK2 KD+ IRGM KD+MDP	IL-1 beta	30.8223	0.131851	30.6704	9.30393	-3.16958	8.99782
Experiment -2
Sample Name	Target Name	Cт	SD	AVG					Sample Name	Target Name	Cт	SD	AVG	DCT	DDCT	fold change			Sample Name	Target Name	Cт	SD	AVG	DCT	DDCT	Fold change
CTL	Actin	16.9341							CTL	TNF alpha	25.6953								CTL	IL-1 beta	29.0371
CTL	Actin	16.9524							CTL	TNF alpha	25.3723								CTL	IL-1 beta	29.1677
CTL	Actin	17.2035	0.150544	17.03					CTL	TNF alpha	25.625	0.169892	25.5642	8.53416		1			CTL	IL-1 beta	28.944	0.112388	29.0496	12.0196		1
IRGM KD	Actin	17.4695							IRGM KD	TNF alpha	25.318								IRGM KD	IL-1 beta	28.674
IRGM KD	Actin	17.7282							IRGM KD	TNF alpha	25.4734								IRGM KD	IL-1 beta	28.5314
IRGM KD	Actin	17.7	0.141904	17.6326					IRGM KD	TNF alpha	25.4593	0.0859834	25.4169	7.78433	-0.749833	1.6816			IRGM KD	IL-1 beta	28.8181	0.143358	28.6745	11.0419	-0.977671	1.96928
CTL+MDP	Actin	17.9412							CTL+MDP	TNF alpha	24.7379								CTL+MDP	IL-1 beta	26.6998
CTL+MDP	Actin	17.977							CTL+MDP	TNF alpha	24.7482								CTL+MDP	IL-1 beta	26.5698
CTL+MDP	Actin	17.9475	0.0191172	17.9552					CTL+MDP	TNF alpha	24.396	0.200417	24.6274	6.67216	-1.862	3.63512			CTL+MDP	IL-1 beta	26.489	0.106358	26.5862	8.63099	-3.38858	10.4729
IRGM KD+MDP	Actin	17.9863							IRGM KD+MDP	TNF alpha	23.9876								IRGM KD+MDP	IL-1 beta	24.9386
IRGM KD+MDP	Actin	18.054							IRGM KD+MDP	TNF alpha	24.3925								IRGM KD+MDP	IL-1 beta	24.9277
IRGM KD+MDP	Actin	18.1067	0.0603488	18.049					IRGM KD+MDP	TNF alpha	24.1356	0.204843	24.1719	6.12292	-2.41124	5.31933			IRGM KD+MDP	IL-1 beta	25.1169	0.106203	24.9944	6.94538	-5.0742	33.6889
IRGM+RIPK2 KD+MDP	Actin	21.6494							IRGM+RIPK2 KD+MDP	TNF alpha	28.1211								IRGM+RIPK2 KD+MDP	IL-1 beta	30.9908
IRGM+RIPK2 KD+MDP	Actin	21.6351							IRGM+RIPK2 KD+MDP	TNF alpha	27.9865								IRGM+RIPK2 KD+MDP	IL-1 beta	30.969
IRGM+RIPK2 KD+MDP	Actin	21.4099	0.134365	21.5648					IRGM+RIPK2 KD+MDP	TNF alpha	27.9571	0.0874116	28.0216	6.45678	-2.07738	4.22039			IRGM+RIPK2 KD+MDP	IL-1 beta	30.9899	0.0123207	30.9832	9.41844	-2.60113	6.06763
Experiment -3
Sample Name	Target Name	Cт	SD	AVG					Sample Name	Target Name	Cт	SD	AVG	DCT	DDCT	Fold cahnge			Sample Name	Target Name	Cт	SD	AVG	DCT	DDCT	Fold cahnge
CTL	Actin	16.4247							CTL	TNF alpha	26.8405								CTL	IL-1 beta	28.7351
CTL	Actin	16.3532							CTL	TNF alpha	26.9322								CTL	IL-1 beta	28.4653
CTL	Actin	16.3248	0.0514375	16.3676					CTL	TNF alpha	26.8364	0.0541905	26.8697	10.5022		1			CTL	IL-1 beta	28.2205	0.25739	28.4737	12.1061		1
IRGM KD	Actin	16.2382							IRGM KD	TNF alpha	26.4446								IRGM KD	IL-1 beta	27.6462
IRGM KD	Actin	16.7246							IRGM KD	TNF alpha	26.3244								IRGM KD	IL-1 beta	27.4546
IRGM KD	Actin	16.6682	0.266009	16.5437					IRGM KD	TNF alpha	26.2412	0.102259	26.3368	9.79309	-0.709064	1.63474			IRGM KD	IL-1 beta	27.5661	0.0962281	27.5556	11.012	-1.09414	2.13485
CTL+MDP	Actin	16.7622							CTL+MDP	TNF alpha	25.3114								CTL+MDP	IL-1 beta	25.3441
CTL+MDP	Actin	16.5226							CTL+MDP	TNF alpha	25.1175								CTL+MDP	IL-1 beta	25.4591
CTL+MDP	Actin	16.5074	0.14294	16.5974					CTL+MDP	TNF alpha	25.1442	0.105127	25.191	8.59361	-1.90854	3.7543			CTL+MDP	IL-1 beta	25.1574	0.152244	25.3202	8.72281	-3.38329	10.4345
IRGM KD +MDP	Actin	16.5204							IRGM KD +MDP	TNF alpha	24.4285								IRGM KD +MDP	IL-1 beta	23.0734
IRGM KD +MDP	Actin	16.6919							IRGM KD +MDP	TNF alpha	24.2671								IRGM KD +MDP	IL-1 beta	23.1227
IRGM KD +MDP	Actin	16.2281	0.234519	16.4801					IRGM KD +MDP	TNF alpha	24.1124	0.158071	24.2694	7.78924	-2.71292	6.55646			IRGM KD +MDP	IL-1 beta	23.4988	0.232667	23.2316	6.7515	-5.3546	40.9163
RIPK2 KD+ IRGM KD+MDP	Actin	16.2483							RIPK2 KD+ IRGM KD+MDP	TNF alpha	25.1514								RIPK2 KD+ IRGM KD+MDP	IL-1 beta	25.9146
RIPK2 KD+ IRGM KD+MDP	Actin	17.1106							RIPK2 KD+ IRGM KD+MDP	TNF alpha	25.1573								RIPK2 KD+ IRGM KD+MDP	IL-1 beta	25.9258
RIPK2 KD+ IRGM KD+MDP	Actin	16.3483	0.47164	16.569					RIPK2 KD+ IRGM KD+MDP	TNF alpha	25.1439	0.0067264	25.1509	8.58188	-1.92028	3.78495			RIPK2 KD+ IRGM KD+MDP	IL-1 beta	25.3113	0.351583	25.7172	9.14823	-2.95787	7.76977
									TNF alpha										IL-1 beta
										EXP-1	EXP-2	EXP-3	SD	Average						EXP-1	EXP-2	EXP-3	SD	Average
									CTL	1	1	1	0	1					CTL	1	1	1	0	1
									IRGM KD	1.67117	1.6816	1.63474	0.0246002	1.6625					IRGM KD	2.99913	1.96928	2.13485	0.553018	2.36776
									CTL+MDP	3.29442	3.63512	3.7543	0.238667	3.56128					CTL+MDP	10.6226	10.4729	10.4345	0.0993753	10.51
									IRGM KD +MDP	7.59303	5.31933	6.55646	1.13832	6.4896					IRGM KD +MDP	46.2608	33.6889	40.9163	6.30942	40.2887
									RIPK2 KD+ IRGM KD+MDP	3.82072	4.22039	3.78495	0.241737	3.94202					RIPK2 KD+ IRGM KD+MDP	8.99782	6.06763	7.76977	1.47147	7.61174
