# Supplementary material for: Selective autophagy of RIPosomes maintains innate immune homeostasis during bacterial infection
Source: EMBO J. 2022 Oct 11;41(23):e111289. doi: 10.15252/embj.2022111289 (PMC9713718; doi:10.15252/embj.2022111289)
Supplement: Supplementary file 18 — Source Data for Figure 5 [file EMBJ-41-e111289-s014.zip › qRT-PCR/5O/5O.xlsx]

## Sheet: IL1beta and TNF alpha
	Experiment-1						IL-1 beta									TNF alpha
	Sample Name	Target Name	CT	SD	AVG		Sample Name	Target Name	CT	SD	AVG	DCT	DDCT	Fold change		Sample Name	Target Name	CT	SD	AVG	DCT	DDCT	Fold change
	siControl	Actin	13.3492				siControl	IL-1 beta	24.0098							siControl	TNF alpha	20.2172
	siControl	Actin	13.218				siControl	IL-1 beta	23.9747							siControl	TNF alpha	20.183
	siControl	Actin	13.2503	0.0683674	13.2725		siControl	IL-1 beta	23.8612	0.0776555	23.9486	10.676	0	1		siControl	TNF alpha	20.2299	0.0242931	20.21	6.93751	0	1
	siIRGM	Actin	13.2009				siIRGM	IL-1 beta	22.6218							siIRGM	TNF alpha	18.8632
	siIRGM	Actin	13.1976				siIRGM	IL-1 beta	22.5979							siIRGM	TNF alpha	18.9102
	siIRGM	Actin	13.2111	0.00704229	13.2032		siIRGM	IL-1 beta	22.3644	0.1422	22.528	9.32481	-1.35124	2.55131		siIRGM	TNF alpha	18.8396	0.0359799	18.871	5.66776	-1.26976	2.41121
	siControl+MDP	Actin	13.2309				siControl+MDP	IL-1 beta	20.1306							siControl+MDP	TNF alpha	16.8481
	siControl+MDP	Actin	13.1351				siControl+MDP	IL-1 beta	20.159							siControl+MDP	TNF alpha	16.6176
	siControl+MDP	Actin	13.1563	0.0503284	13.1741		siControl+MDP	IL-1 beta	20.197	0.0333272	20.1622	6.98811	-3.68793	12.8878		siControl+MDP	TNF alpha	16.9442	0.167827	16.8033	3.62922	-3.3083	9.90596
	siIRGM+MDP	Actin	13.1942				siIRGM+MDP	IL-1 beta	19.6375							siIRGM+MDP	TNF alpha	15.9249
	siIRGM+MDP	Actin	13.1435				siIRGM+MDP	IL-1 beta	19.7202							siIRGM+MDP	TNF alpha	16.0673
	siIRGM+MDP	Actin	13.0089	0.0957444	13.1155		siIRGM+MDP	IL-1 beta	19.7646	0.0645187	19.7074	6.5919	-4.08415	16.961		siIRGM+MDP	TNF alpha	15.9407	0.0780689	15.9777	2.86211	-4.07541	16.8585
	siIRGM+MDP+GSK583	Actin	13.2373				siIRGM+MDp+GSK583	IL-1 beta	23.7657							siIRGM+MDp+GSK583	TNF alpha	20.3478
	siIRGM+MDP+GSK583	Actin	13.1973				siIRGM+MDp+GSK583	IL-1 beta	24.182							siIRGM+MDp+GSK583	TNF alpha	20.3915
	siIRGM+MDP+GSK583	Actin	13.2077	0.0207571	13.2141		siIRGM+MDp+GSK583	IL-1 beta	24.1097	0.222426	24.0191	10.805	0.128988	0.914473		siIRGM+MDp+GSK583	TNF alpha	20.4992	0.0779302	20.4129	7.19875	0.261237	0.834372
	Experiment-2
	Sample Name	Target Name	CT	SD	AVG		Sample Name	Target Name	CT	SD	AVG	DCT	DDCT	Fold change		Sample Name	Target Name	CT	SD	AVG	DCT	DDCT	Fold change
	siControl	Actin	13.1431				siControl	IL-1 beta	23.8097							siControl	TNF alpha	20.4152
	siControl	Actin	13.1892				siControl	IL-1 beta	23.8257							siControl	TNF alpha	20.3179
	siControl	Actin	13.1035	0.0429015	13.1453		siControl	IL-1 beta	23.7934	0.0228564	23.8096	10.6643	0	1		siControl	TNF alpha	20.168	0.12456	20.3004	7.1551		1
	siIRGM	Actin	13.0831				siIRGM	IL-1 beta	22.4119							siIRGM	TNF alpha	18.9814
	siIRGM	Actin	13.134				siIRGM	IL-1 beta	22.732							siIRGM	TNF alpha	18.9059
	siIRGM	Actin	13.1542	0.0366613	13.1238		siIRGM	IL-1 beta	22.838	0.22183	22.6607	9.5369	-1.12741	2.18466		siIRGM	TNF alpha	18.9399	0.0377985	18.9424	5.81861	-1.33649	2.52536
	siControl+MDP	Actin	13.1296				siControl+MDP	IL-1 beta	19.9131							siControl+MDP	TNF alpha	17.0121
	siControl+MDP	Actin	12.9864				siControl+MDP	IL-1 beta								siControl+MDP	TNF alpha	16.9702
	siControl+MDP	Actin	12.9092	0.111809	13.0084		siControl+MDP	IL-1 beta	20.1221	0.14778	20.0176	7.00916	-3.65515	12.5982		siControl+MDP	TNF alpha	16.9668	0.0252457	16.983	3.97463	-3.18047	9.06601
	siIRGM+MDP	Actin	12.9851				siIRGM+MDP	IL-1 beta	19.7055							siIRGM+MDP	TNF alpha	15.978
	siIRGM+MDP	Actin	13.0247				siIRGM+MDP	IL-1 beta	19.7006							siIRGM+MDP	TNF alpha	15.8876
	siIRGM+MDP	Actin	13.2218	0.126781	13.0772		siIRGM+MDP	IL-1 beta	19.7085	0.00397558	19.7049	6.62763	-4.03668	16.412		siIRGM+MDP	TNF alpha	16.0076	0.0625228	15.9578	2.88053	-4.27457	19.3541
	siIRGM+MDP+GSK583	Actin	13.2378				siIRGM+MDP+GSK583	IL-1 beta	22.5488							siIRGM+MDP+GSK583	TNF alpha	19.5909
	siIRGM+MDP+GSK583	Actin	13.2345				siIRGM+MDP+GSK583	IL-1 beta	22.9046							siIRGM+MDP+GSK583	TNF alpha	19.5037
	siIRGM+MDP+GSK583	Actin	13.2925	0.0325909	13.2549		siIRGM+MDP+GSK583	IL-1 beta	22.9117	0.207498	22.7883	9.53343	-1.13088	2.18992		siIRGM+MDP+GSK583	TNF alpha	19.6428	0.0703391	19.5791	6.32421	-0.830891	1.77878
	Experiment-3
	Sample Name	Target Name	CT	SD	AVG		Sample Name	Target Name	CT	SD	AVG	DCT	DDCT	Fold change		Sample Name	Target Name	CT	SD	AVG	DCT	DDCT	Fold change
	siControl	Actin	15.2571				siControl	IL-1 beta	25.0127							siControl	TNF alpha	22.3243
	siControl	Actin	15.1161				siControl	IL-1 beta	25.2655							siControl	TNF alpha	22.183
	siControl	Actin	15.361	0.122914	15.2448		siControl	IL-1 beta	25.1402	0.12643	25.1395	9.89471	0	1		siControl	TNF alpha	22.3198	0.0803503	22.2757	7.03095		1
	siIRGM	Actin	15.1228				siIRGM	IL-1 beta	23.8519							siIRGM	TNF alpha	20.9113
	siIRGM	Actin	15.1855				siIRGM	IL-1 beta	23.7784							siIRGM	TNF alpha	20.9665
	siIRGM	Actin	15.3224	0.102073	15.2103		siIRGM	IL-1 beta	23.9853	0.104886	23.8719	8.66161	-1.2331	2.35072		siIRGM	TNF alpha	20.8407	0.0630633	20.9061	5.69586	-1.33509	2.52291
	siControl+MDP	Actin	15.1207				siControl+MDP	IL-1 beta	21.4146							siControl+MDP	TNF alpha	18.921
	siControl+MDP	Actin	15.1351				siControl+MDP	IL-1 beta	21.5681							siControl+MDP	TNF alpha	18.8136
	siControl+MDP	Actin	15.2475	0.0694359	15.1677		siControl+MDP	IL-1 beta	21.4892	0.0767909	21.4906	6.32288	-3.57183	11.8913		siControl+MDP	TNF alpha	18.9723	0.0809643	18.9023	3.73456	-3.29639	9.82453
	siIRGM+MDP	Actin	15.2844				siIRGM+MDP	IL-1 beta	21.0215							siIRGM+MDP	TNF alpha	18.052
	siIRGM+MDP	Actin	15.2246				siIRGM+MDP	IL-1 beta	21.099							siIRGM+MDP	TNF alpha	18.1162
	siIRGM+MDP	Actin	15.2477	0.0301908	15.2522		siIRGM+MDP	IL-1 beta	21.0378	0.0408711	21.0528	5.80053	-4.09418	17.0794		siIRGM+MDP	TNF alpha	17.9876	0.0643007	18.052	2.79973	-4.23122	18.7812
	siIRGM+MDp+GSK583	Actin	15.4562				siIRGM+MDp+GSK583	IL-1 beta	24.7986							siIRGM+MDp+GSK583	TNF alpha	22.4457
	siIRGM+MDp+GSK583	Actin	15.2066				siIRGM+MDp+GSK583	IL-1 beta	24.6991							siIRGM+MDp+GSK583	TNF alpha	21.4994
	siIRGM+MDp+GSK583	Actin	15.3299	0.124798	15.3309		siIRGM+MDp+GSK583	IL-1 beta	24.6957	0.058474	24.7311	9.40026	-0.494452	1.40879		siIRGM+MDp+GSK583	TNF alpha	21.9653	0.473203	21.9701	6.63926	-0.391688	1.31193
							IL-1 beta									TNF alpha
																	EXP-1	EXP-2	EXP-3	SD	Average
								EXP-1	EXP-2	EXP-3	SD	Average				siControl	1	1	1	0	1
							siControl	1	1	1	0	1				siIRGM	2.41121	2.52536	2.52291	0.06521	2.48649
							siIRGM	2.55131	2.18466	2.35072	0.183593	2.36223				siControl+MDP	9.90596	9.06601	9.82453	0.463233	9.59883
							siControl+MDP	12.8878	12.5982	11.8913	0.512629	12.4591				siIRGM+MDP	16.8585	19.3541	18.7812	1.30723	18.3313
							siIRGM+MDP	16.961	16.412	17.0794	0.356091	16.8174				siIRGM+MDP+GSK583	0.834372	1.77878	1.31193	0.472216	1.30836
							siIRGM+MDP+GSK583	0.914473	2.18992	1.40879	0.643075	1.50439
