# Supplementary material for: Selective autophagy of RIPosomes maintains innate immune homeostasis during bacterial infection
Source: EMBO J. 2022 Oct 11;41(23):e111289. doi: 10.15252/embj.2022111289 (PMC9713718; doi:10.15252/embj.2022111289)
Supplement: Supplementary file 18 — Source Data for Figure 5 [file EMBJ-41-e111289-s014.zip › Western Blot/5B.xlsx]

## Sheet: Sheet1
			RIPK2	Actin
		WT-1	9639.22	16513.4	0.583722
		WT-2	8743.8	17976.8	0.486393
		WT-3	8439.8	19501.5	0.432776
		WT-4	91.778	22133.7	0.00414653
		WT-5	90.192	23745.9	0.00379821
		KO-1	12356.5	15976.4	0.773424
		KO-2	39854.8	17102.7	2.33033
		KO-3	13930.2	18721.4	0.744081
		KO-5	16754.6	21193.1	0.790569
		KO-6	20529.5	23032.7	0.891318
			NOD1	Actin
		WT-1	8209.54	16513.4	0.497145
		WT-2	7823.56	17976.8	0.435202
		WT-3	7583.07	19501.5	0.388845
		WT-4	10216.7	22133.7	0.46159
		WT-5	11525.3	23745.9	0.485358
		KO-1	10468.1	15976.4	0.655227
		KO-2	12452.1	17102.7	0.728079
		KO-3	13029.3	18721.4	0.695956
		KO-4	16476.8	21193.1	0.777462
		KO-5	14933.3	23032.7	0.64835
			NOD2	Actin
		WT-1	62.192	16513.4	0.00376616
		WT-2	774.962	17976.8	0.0431089
		WT-3	333.456	19501.5	0.017099
		WT-4	2125.8	22133.7	0.0960438
		WT-5	2240.97	23745.9	0.0943729
		KO-1	3668.2	15976.4	0.229602
		KO-2	3117.03	17102.7	0.182254
		KO-3	11162.5	18721.4	0.596244
		KO-4	14124	21193.1	0.666443
		KO-5	9182.34	23032.7	0.398665
