# Supplementary material for: Selective autophagy of RIPosomes maintains innate immune homeostasis during bacterial infection
Source: EMBO J. 2022 Oct 11;41(23):e111289. doi: 10.15252/embj.2022111289 (PMC9713718; doi:10.15252/embj.2022111289)
Supplement: Supplementary file 19 — Source Data for Figure 6 [file EMBJ-41-e111289-s015.zip]

Archive with 18 entries (16 files):
- 6D/
- 6D/.DS_Store
- 6D/6D.xlsx
- 6D/6D_cxcl10.pzfx
- 6D/6D_cxcl2.pzfx
- 6D/6D_cxcl6.pzfx
- 6D/6D_il1a.pzfx
- 6D/6D_IL1b.pzfx
- 6D/6D_tnfa.pzfx
- 6D/6D_tnfsf10.pzfx
- 6F/
- 6F/.DS_Store
- 6F/6F.xlsx
- 6F/6F_ifit1.pzfx
- 6F/6F_mx1.pzfx
- 6F/6F_oas2.pzfx
- 6F/6F_trim22.pzfx
- 6F/6F_viperin.pzfx
