# Supplementary material for: Selective autophagy of RIPosomes maintains innate immune homeostasis during bacterial infection
Source: EMBO J. 2022 Oct 11;41(23):e111289. doi: 10.15252/embj.2022111289 (PMC9713718; doi:10.15252/embj.2022111289)
Supplement: Supplementary file 19 — Source Data for Figure 6 [file EMBJ-41-e111289-s015.zip › 6D/6D.xlsx]

## Sheet: Sheet1
	Experiment -1						CXCL2										CXCL6										CXCL10									IL-1beta									TNFSF10
	Sample Name	Target Name	CT	SD	AVG		Sample Name	Target Name	CT	SD	AVG	DCT	DDCT	Fold change			Sample Name	Target Name	CT	SD	AVG	DCT	DDCT	Fold change			Sample Name	Target Name	CT	SD	AVG	DCT	DDCT	Fold change		Sample Name	Target Name	CT	SD	AVG	DCT	DDCT	Fold change		Sample Name	Target Name	CT	SD	AVG
	WT S-1	Actin	15.5502				WT-S-1	CXCL2	21.225								WT-S-1	CXCL6	22.2631								WT-S-1	CXCL10	23.5608							WT S-1	IL1 beta	27.0225							WT S-1	TNFSF10	20.0342
	WT S-1	Actin	15.5375				WT-S-1	CXCL2	21.2782								WT-S-1	CXCL6	22.4371								WT-S-1	CXCL10	23.6492							WT S-1	IL1 beta	26.9933							WT S-1	TNFSF10	20.0815
	WT S-1	Actin	15.6204	0.0446598	15.5694		WT-S-1	CXCL2	21.2157	0.0336865	21.2396	5.67025	0	1			WT-S-1	CXCL6	22.2613	0.100994	22.3205	6.75115	0	1			WT-S-1	CXCL10	23.5405	0.057801	23.5835	8.01415		1		WT S-1	IL1 beta	26.8929	0.0679847	26.9696	11.4002		1		WT S-1	TNFSF10	20.0511	0.023942	20.0556
	IRGMcr S-1	Actin	15.9633				IRGMcr S-1	CXCL2	20.0641								IRGMcr S-1	CXCL6	21.2116								IRGMcr S-1	CXCL10	22.9402							IRGMcr S-1	IL1 beta	24.8958							IRGMcr S-1	TNFSF10	18.9236
	IRGMcr S-1	Actin	15.8509				IRGMcr S-1	CXCL2	20.0375								IRGMcr S-1	CXCL6	21.2407								IRGMcr S-1	CXCL10	22.9172							IRGMcr S-1	IL1 beta	24.9608							IRGMcr S-1	TNFSF10	18.884
	IRGM cr S-1	Actin	15.7688	0.0976318	15.861		IRGM cr S-1	CXCL2	19.9892	0.0379618	20.0303	4.16924	-1.50102	2.83042			IRGM cr S-1	CXCL6	21.2965	0.0431882	21.2496	5.38858	-1.36256	2.57142			IRGM cr S-1	CXCL10	23.0581	0.0755851	22.9719	7.11082	-0.903328	1.87038		IRGM cr S-1	IL1 beta	25.038	0.0711834	24.9649	9.10384	-2.29638	4.91223		IRGM cr S-1	TNFSF10	18.7823	0.0728699	18.8633
	IRGM cr+siRIPK2 S-1	Actin	15.554				IRGM cr+siRIPK2 S-1	CXCL2	20.0989								IRGM cr+siRIPK2 S-1	CXCL6	21.8789								IRGM cr+siRIPK2 S-1	CXCL10	23.9749							IRGM cr+siRIPK2 S-1	IL1 beta	25.7145							IRGM cr+siRIPK2 S-1	TNFSF10	19.0662
	IRGM cr+siRIPK2 S-1	Actin	15.517				IRGM cr+siRIPK2 S-1	CXCL2	20.2484								IRGM cr+siRIPK2 S-1	CXCL6	21.9216								IRGM cr+siRIPK2 S-1	CXCL10	24.1574							IRGM cr+siRIPK2 S-1	IL1 beta	25.865							IRGM cr+siRIPK2 S-1	TNFSF10	18.8587
	IRGM cr+siRIPK2 S-1	Actin	15.4422	0.0569665	15.5044		IRGM cr+siRIPK2 S-1	CXCL2	19.9488	0.149771	20.0987	4.59428	-1.07597	2.10814			IRGM cr+siRIPK2 S-1	CXCL6	21.8969	0.0214314	21.8992	6.39473	-0.356416	1.28024			IRGM cr+siRIPK2 S-1	CXCL10	24.1592	0.105928	24.0972	8.59274	0.57859	0.669618		IRGM cr+siRIPK2 S-1	IL1 beta	25.5578	0.153631	25.7124	10.208	-1.19222	2.28505		IRGM cr+siRIPK2 S-1	TNFSF10	18.9323	0.105183	18.9524
	Experiment -2
	Sample Name	Target Name	CT	SD	AVG		Sample Name	Target Name	CT	SD	AVG	DCT	DDCT	Fold change			Sample Name	Target Name	CT	SD	AVG	DCT	DDCT	Fold change			Sample Name	Target Name	CT	SD	AVG	DCT	DDCT	Fold change		Sample Name	Target Name	CT	SD	AVG	DCT	DDCT	Fold change		Sample Name	Target Name	CT	SD	AVG
	WT S-2	Actin	15.542				WT S-2	CXCL2	20.927								WT S-2	CXCL6	23.2308								WT-S-2	CXCL10	23.5296							WT S-2	IL1 beta	26.9962							WT S-2	TNFSF10	20.0124
	WT S-2	Actin	15.5775				WT S-2	CXCL2	21.003								WT S-2	CXCL6	22.5947								WT-S-2	CXCL10	23.4153							WT S-2	IL1 beta	27.0148							WT S-2	TNFSF10	20.0836
	WT S-2	Actin	15.5531	0.0181665	15.5575		WT S-2	CXCL2	21.0052	0.0445285	20.9784	5.42087	0	1			WT S-2	CXCL6	22.2548	0.495438	22.6934	7.13591	0	1			WT-S-2	CXCL10	23.4645	0.0573539	23.4698	7.9123		1		WT S-2	IL1 beta	26.8031	0.117268	26.938	11.3805		1		WT S-2	TNFSF10	20.1606	0.0741298	20.0855
	IRGM cr S-2	Actin	15.9886				IRGM cr S-2	CXCL2	19.9409								IRGM cr S-2	CXCL6	21.5224								IRGM cr S-2	CXCL10	23.036							IRGM cr S-2	IL1 beta	25.3631							IRGM cr S-2	TNFSF10	18.9161
	IRGM cr S-2	Actin	15.8622				IRGM cr S-2	CXCL2	19.9394								IRGM cr S-2	CXCL6	21.5123								IRGM cr S-2	CXCL10	23.0189							IRGM cr S-2	IL1 beta	24.9609							IRGM cr S-2	TNFSF10	18.8574
	IRGM cr S-2	Actin	15.921	0.063253	15.9239		IRGM cr S-2	CXCL2	20.1057	0.0955712	19.9953	4.07139	-1.34948	2.5482			IRGM cr S-2	CXCL6	21.4677	0.0291156	21.5008	5.57687	-1.55904	2.94658			IRGM cr S-2	CXCL10	23.0105	0.0130374	23.0218	7.09786	-0.814433	1.75861		IRGM cr S-2	IL1 beta	24.8885	0.255704	25.0709	9.14691	-2.23361	4.7031		IRGM cr S-2	TNFSF10	18.8694	0.0310242	18.881
	IRGM cr+siRIPK2 S-2	Actin	15.6607				IRGM cr+siRIPK2 S-2	CXCL2	20.1205								IRGM cr+siRIPK2 S-2	CXCL6	21.8272								IRGM cr+siRIPK2 S-2	CXCL10	24.0627							IRGM cr+siRIPK2 S-2	IL1 beta	25.5781							IRGM cr+siRIPK2 S-2	TNFSF10
	IRGM cr+siRIPK2 S-2	Actin	15.5954				IRGM cr+siRIPK2 S-2	CXCL2	20.1098								IRGM cr+siRIPK2 S-2	CXCL6	22.1567								IRGM cr+siRIPK2 S-2	CXCL10	24.1495							IRGM cr+siRIPK2 S-2	IL1 beta	25.959							IRGM cr+siRIPK2 S-2	TNFSF10	19.0593
	IRGM cr+siRIPK2 S-2	Actin	15.5795	0.0430488	15.6119		IRGM cr+siRIPK2 S-2	CXCL2	20.0417	0.0427299	20.0907	4.4788	-0.942074	1.92129			IRGM cr+siRIPK2 S-2	CXCL6	22.1845	0.198743	22.0561	6.44424	-0.691672	1.61515			IRGM cr+siRIPK2 S-2	CXCL10	24.0299	0.0618212	24.0807	8.46887	0.556567	0.679918		IRGM cr+siRIPK2 S-2	IL1 beta	25.6195	0.208951	25.7189	10.107	-1.27351	2.41749		IRGM cr+siRIPK2 S-2	TNFSF10	19.1122	0.0373778	19.0857
	Experiment -3
	Sample Name	Target Name	CT	SD	AVG		Sample Name	Target Name	CT	SD	AVG	DCT	DDCT	Fold change			Sample Name	Target Name	CT	SD	AVG	DCT	DDCT	Fold change			Sample Name	Target Name	CT	SD	AVG	DCT	DDCT	Fold change		Sample Name	Target Name	CT	SD	AVG	DCT	DDCT	Fold change		Sample Name	Target Name	CT	SD	AVG
	WT S-3	Actin	15.6785				WT-S-3	CXCL2	21.1304								WT-S-3	CXCL6	22.5039								WT-S-3	CXCL10	23.5308							WT S-3	IL1 beta	27.2246							WT S-3	TNFSF10	20.0331
	WT S-3	Actin	15.5204				WT-S-3	CXCL2	21.2109								WT-S-3	CXCL6	22.3566								WT-S-3	CXCL10	23.5011							WT S-3	IL1 beta	27.1796							WT S-3	TNFSF10	20.3006
	WT S-3	Actin	15.5224	0.0907103	15.5738		WT-S-3	CXCL2	21.2262	0.0514736	21.1892	5.61541	0	1			WT-S-3	CXCL6	22.2195	0.142191	22.36	6.78624		1			WT-S-3	CXCL10	23.5879	0.0441141	23.5399	7.96616		1		WT S-3	IL1 beta	27.3784	0.104215	27.2609	11.6871		1		WT S-3	TNFSF10	19.9254	0.193177	20.0863
	IRGM cr S-3	Actin	16.0777				IRGM cr S-3	CXCL2	20.3757								IRGM cr S-3	CXCL6	21.3588								IRGM cr S-3	CXCL10	23.0342							IRGM cr S-3	IL1 beta	25.2802							IRGM cr S-3	TNFSF10	18.9722
	IRGM cr S-3	Actin	15.9562				IRGM cr S-3	CXCL2	20.1873								IRGM cr S-3	CXCL6	21.364								IRGM cr S-3	CXCL10	23.0529							IRGM cr S-3	IL1 beta	25.6499							IRGM cr S-3	TNFSF10	18.973
	IRGM cr S-3	Actin	15.8855	0.0972262	15.9732		IRGM cr S-3	CXCL2	20.1042	0.139129	20.2224	4.24927	-1.36614	2.5778			IRGM cr S-3	CXCL6	21.3686	0.00486528	21.3638	5.39063	-1.39561	2.631			IRGM cr S-3	CXCL10	23.0541	0.0111356	23.0471	7.07391	-0.892252	1.85607		IRGM cr S-3	IL1 beta	25.4649	0.184876	25.465	9.49186	-2.19525	4.57969		IRGM cr S-3	TNFSF10	18.8587	0.0657817	18.9346
	IRGM cr+siRIPK2 S-3	Actin	15.7437				IRGM cr+siRIPK2 S-3	CXCL2	20.3634								IRGM cr+siRIPK2 S-3	CXCL6	21.9426								IRGM cr+siRIPK2 S-3	CXCL10	24.1516							IRGM cr+siRIPK2 S-3	IL1 beta	26.7119							IRGM cr+siRIPK2 S-3	TNFSF10	19.0881
	IRGM cr+siRIPK2 S-3	Actin	15.5604				IRGM cr+siRIPK2 S-3	CXCL2	20.464								IRGM cr+siRIPK2 S-3	CXCL6	21.9277								IRGM cr+siRIPK2 S-3	CXCL10	24.038							IRGM cr+siRIPK2 S-3	IL1 beta	26.8149							IRGM cr+siRIPK2 S-3	TNFSF10	19.0123
	IRGM cr+siRIPK2 S-3	Actin	15.6492	0.0916365	15.6511		IRGM cr+siRIPK2 S-3	CXCL2	20.2504	0.106871	20.3593	4.70817	-0.907242	1.87546			IRGM cr+siRIPK2 S-3	CXCL6	22.0785	0.0830851	21.9829	6.33181	-0.454434	1.37024			IRGM cr+siRIPK2 S-3	CXCL10	24.1958	0.0814124	24.1284	8.47734	0.511173	0.701652		IRGM cr+siRIPK2 S-3	IL1 beta	26.819	0.0606929	26.7819	11.1308	-0.556302	1.4705		IRGM cr+siRIPK2 S-3	TNFSF10	19.049	0.0379425	19.0498
							CXCL2										CXCL6										CXCL10									IL-1 beta									TNFSF10
																		EXP-1	EXP-2	EXP-3	SD	Average						EXP-1	EXP-2	EXP-3	SD	Average					EXP-1	EXP-2	EXP-3	SD	Average					EXP-1	EXP-2	EXP-3	SD
									EXP-1	EXP-2	EXP-3	SD	Average				WT	1	1	1	0	1					WT	1	1	1	0	1				WT	1	1	1	0	1				WT	1	1	1	0
								WT	1	1	1	0	1				IRGMcr	2.57142	2.94658	2.631	0.201616	2.71633					IRGMcr	1.87038	1.75861	1.85607	0.0608223	1.82835				IRGMcr	4.91223	4.7031	4.57969	0.168103	4.73167				IRGMcr	2.79713	2.97106	2.93037	0.0909807
								IRGMcr	2.83042	2.5482	2.5778	0.155104	2.65214				IRGMcr+siRIPK2	1.28024	1.61515	1.37024	0.173324	1.42188					IRGMcr+siRIPK2	0.669618	0.679918	0.701652	0.0163534	0.683729				IRGMcr+siRIPK2	2.28505	2.41749	1.4705	0.512809	2.05768				IRGMcr+siRIPK2	2.05379	2.07649	2.16425	0.0583351
								IRGMcr+siRIPK2	2.10814	1.91243	1.87546	0.125041	1.96534
	Experiment-1						IL-1A										TNF alpha
	Sample Name	Target Name	CT	SD	AVG		Sample Name	Target Name	CT	SD	AVG	DCT	DDCT	Fold change			Sample Name	Target Name	CT	SD	AVG	DCT	DDCT	Fold change
	WT S-1	Actin	12.7104				WT S-1	IL-1A	21.7978								WT S-1	TNF alpha	21.4143
	WT S-1	Actin	12.4945				WT S-1	IL-1A	21.6207								WT S-1	TNF alpha	21.5091
	WT S-1	Actin	12.4551	0.137443	12.5533		WT S-1	IL-1A	22.1594	0.274595	21.8593	9.30598	0	1			WT S-1	TNF alpha	21.421	0.0529067	21.4482	8.89485		1
	IRGMcr S-1	Actin	12.6281				IRGMcr S-1	IL-1A	19.7429								IRGMcr S-1	TNF alpha	19.7879
	IRGMcr S-1	Actin	12.6539				IRGMcr S-1	IL-1A	19.695								IRGMcr S-1	TNF alpha	19.8445
	IRGM cr S-1	Actin	12.5267	0.0672104	12.6029		IRGM cr S-1	IL-1A	19.6857	0.0306569	19.7079	7.105	-2.20098	4.59791			IRGM cr S-1	TNF alpha	19.8123	0.0283924	19.8149	7.21201	-1.68284	3.21059
	IRGM cr+siRIPK2 S-1	Actin	12.6596				IRGM cr+siRIPK2 S-1	IL-1A	21.0186								IRGM cr+siRIPK2 S-1	TNF alpha	20.458
	IRGM cr+siRIPK2 S-1	Actin	12.6368				IRGM cr+siRIPK2 S-1	IL-1A	20.9801								IRGM cr+siRIPK2 S-1	TNF alpha	20.3983
	IRGM cr+siRIPK2 S-1	Actin	12.9392	0.168385	12.7452		IRGM cr+siRIPK2 S-1	IL-1A	21.105	0.0639839	21.0346	8.28937	-1.01661	2.02316			IRGM cr+siRIPK2 S-1	TNF alpha	20.9165	0.283509	20.5909	7.8457	-1.04915	2.06931
	Experiment-2
	Sample Name	Target Name	CT	SD	AVG		Sample Name	Target Name	CT	SD	AVG	DCT	DDCT	Fold change			Sample Name	Target Name	CT	SD	AVG	DCT	DDCT	Fold change
	WT S-2	Actin	12.7849				WT S-2	IL-1A	21.7729								WT S-2	TNF alpha	21.5927
	WT S-2	Actin	12.7387				WT S-2	IL-1A	21.8418								WT S-2	TNF alpha	21.6054
	WT S-2	Actin	12.6268	0.0812686	12.7168		WT S-2	IL-1A	21.7996	0.0347214	21.8048	9.08797	0	1			WT S-2	TNF alpha	21.75	0.0873572	21.6494	8.93258		1
	IRGM cr S-2	Actin	12.6921				IRGM cr S-2	IL-1A	20.0301								IRGM cr S-2	TNF alpha	19.8826
	IRGM cr S-2	Actin	12.6001				IRGM cr S-2	IL-1A	19.9647								IRGM cr S-2	TNF alpha	19.8819
	IRGM cr S-2	Actin	12.646	0.0459842	12.6461		IRGM cr S-2	IL-1A	19.9469	0.0437995	19.9805	7.33446	-1.7535	3.37177			IRGM cr S-2	TNF alpha	19.8232	0.0341228	19.8626	7.21649	-1.71609	3.28544
	IRGM cr+siRIPK2 S-2	Actin	12.58				IRGM cr+siRIPK2 S-2	IL-1A	21.0029								IRGM cr+siRIPK2 S-2	TNF alpha	20.2282
	IRGM cr+siRIPK2 S-2	Actin	12.2927				IRGM cr+siRIPK2 S-2	IL-1A	21.2717								IRGM cr+siRIPK2 S-2	TNF alpha	20.3166
	IRGM cr+siRIPK2 S-2	Actin	12.4359	0.143633	12.4362		IRGM cr+siRIPK2 S-2	IL-1A	21.137	0.134365	21.1372	8.70097	-0.386996	1.30767			IRGM cr+siRIPK2 S-2	TNF alpha	20.2719	0.0442018	20.2722	7.83601	-1.09657	2.13845
	Experiment-3
	Sample Name	Target Name	CT	SD	AVG		Sample Name	Target Name	CT	SD	AVG	DCT	DDCT	Fold change			Sample Name	Target Name	CT	SD	AVG	DCT	DDCT	Fold change
	WT S-3	Actin	12.4193				WT S-3	IL-1A	21.7905								WT S-3	TNF alpha	21.8407
	WT S-3	Actin	12.4165				WT S-3	IL-1A	21.7509								WT S-3	TNF alpha	21.6098
	WT S-3	Actin	12.4316	0.0080312	12.4225		WT S-3	IL-1A	21.755	0.0217705	21.7654	9.34298	0	1			WT S-3	TNF alpha	21.7307	0.115486	21.7271	9.30463		1
	IRGM cr S-3	Actin	12.323				IRGM cr S-3	IL-1A	19.6963								IRGM cr S-3	TNF alpha	19.6959
	IRGM cr S-3	Actin	12.3097				IRGM cr S-3	IL-1A	19.768								IRGM cr S-3	TNF alpha	19.7131
	IRGM cr S-3	Actin	12.3893	0.0426373	12.3406		IRGM cr S-3	IL-1A	19.8414	0.0725983	19.7686	7.42791	-1.91507	3.77133			IRGM cr S-3	TNF alpha	19.6797	0.0167125	19.6962	7.35557	-1.94906	3.86124
	IRGM cr+siRIPK2 S-3	Actin	12.262				IRGM cr+siRIPK2 S-3	IL-1A	21.0768								IRGM cr+siRIPK2 S-3	TNF alpha	20.3198
	IRGM cr+siRIPK2 S-3	Actin	12.261				IRGM cr+siRIPK2 S-3	IL-1A	20.9843								IRGM cr+siRIPK2 S-3	TNF alpha	20.3323
	IRGM cr+siRIPK2 S-3	Actin	12.4028	0.0815991	12.3086		IRGM cr+siRIPK2 S-3	IL-1A	21.0116	0.0475193	21.0243	8.71569	-0.627298	1.54467			IRGM cr+siRIPK2 S-3	TNF alpha	20.3116	0.0104192	20.3212	8.01265	-1.29198	2.44865
							IL1A										TNF alpha
									EXP-1	EXP-2	EXP-3	SD	Average					EXP-1	EXP-2	EXP-3	SD	Average
							WT		1	1	1	0	1				WT	1	1	1	0	1
							IRGMcr		4.59791	3.37188	3.7672	0.62577	3.91233				IRGMcr	3.2	3.28	3.85	0.354448	3.44333
							IRGMcr+siRIPK2		2.02316	1.30772	1.54298	0.36464	1.62462				IRGMcr+siRIPK2	2	2.13	2.44	0.226053	2.19
[truncated: 3 more columns]
