# Supplementary material for: Selective autophagy of RIPosomes maintains innate immune homeostasis during bacterial infection
Source: EMBO J. 2022 Oct 11;41(23):e111289. doi: 10.15252/embj.2022111289 (PMC9713718; doi:10.15252/embj.2022111289)
Supplement: Supplementary file 19 — Source Data for Figure 6 [file EMBJ-41-e111289-s015.zip › 6F/6F.xlsx]

## Sheet: Viperin_OAS2_IFIT1_MX1_TRIM22
	Experiment-1						Viperin									OAS2									IFIT1
	Sample Name	Target Name	CT	SD	AVG		Sample Name	Target Name	CT	SD	AVG	DCT	DDCT	Fold change		Sample Name	Target Name	CT	SD	AVG	DCT	DDCT	Fold cahnge		Sample Name	Target Name	CT	SD	AVG			Sample Name	Target Name	CT	SD	AVG	DCT	DDCT	Fold cahnge
	WT S-1	ACTIN	16.2271				WT S-1	Viperin	21.845							WT S-1	OAS2	25.6723							WT S-1	ACTIN	16.2341					WT S-1	IFIT1	24.5765
	WT S-1	ACTIN	16.6171				WT S-1	Viperin	21.682							WT S-1	OAS2	25.5207							WT S-1	ACTIN	16.559					WT S-1	IFIT1	24.8625
	WT S-1	ACTIN	16.7104	0.256393	16.5182		WT S-1	Viperin	21.134	0.372488	21.5537	5.03551		1		WT S-1	OAS2	25.0292	0.336178	25.4074	8.88924		1		WT S-1	ACTIN	16.8416	0.303978	16.5449			WT S-1	IFIT1	24.9429	0.192551	24.794	8.24908		1
	IRGMcr S-1	ACTIN	16.7203				IRGMcr S-1	Viperin	19.688							IRGMcr S-1	OAS2	22.1612							IRGMcr S-1	ACTIN	17.0129					IRGMcr S-1	IFIT1	22.4327
	IRGMcr S-1	ACTIN	16.8166				IRGMcr S-1	Viperin	19.6697							IRGMcr S-1	OAS2	21.5559							IRGMcr S-1	ACTIN	17.3284					IRGMcr S-1	IFIT1	22.1702
	IRGM cr S-1	ACTIN	17.9211	0.667183	17.1527		IRGM cr S-1	Viperin	19.869	0.110214	19.7422	2.58955	-2.44596	5.44886		IRGM cr S-1	OAS2	21.4343	0.389353	21.7171	4.56448	-4.32476	20.0393		IRGM cr S-1	ACTIN	17.335	0.184067	17.2254			IRGM cr S-1	IFIT1	22.9812	0.413819	22.528	5.30263	-2.94645	7.70851
	IRGM cr+siRIPK2 S-1	ACTIN	16.1522				IRGM cr+siRIPK2 S-1	Viperin	20.3337							IRGM cr+siRIPK2 S-1	OAS2	22.1323							IRGM cr+siRIPK2 S-1	ACTIN	16.8153					IRGM cr+siRIPK2 S-1	IFIT1	23.3518
	IRGM cr+siRIPK2 S-1	ACTIN	16.7163				IRGM cr+siRIPK2 S-1	Viperin	19.8637							IRGM cr+siRIPK2 S-1	OAS2	21.9818							IRGM cr+siRIPK2 S-1	ACTIN	16.5724					IRGM cr+siRIPK2 S-1	IFIT1	23.2504
	IRGM cr+siRIPK2 S-1	ACTIN	16.8472	0.369318	16.5719		IRGM cr+siRIPK2 S-1	Viperin	20.0789	0.23527	20.0921	3.52018	-1.51532	2.85863		IRGM cr+siRIPK2 S-1	OAS2	22.2952	0.156741	22.1364	5.56453	-3.32471	10.0193		IRGM cr+siRIPK2 S-1	ACTIN	17.091	0.259486	16.8262			IRGM cr+siRIPK2 S-1	IFIT1	23.1913	0.0811756	23.2645	6.43829	-1.81079	3.50835
	Experiment-2
	Sample Name	Target Name	CT	SD	AVG		Sample Name	Target Name	CT	SD	AVG	DCT	DDCT	Fold cahnge		Sample Name	Target Name	CT	SD	AVG	DCT	DDCT	Fold cahnge		Sample Name	Target Name	CT	SD	AVG	DCT	DDCT	fold change
	WT S-2	Actin	15.2515				WT S-2	Viperin	22.9537							WT S-2	OAS2	22.6496							WT S-2	IFIT1	21.5109
	WT S-2	Actin	15.1096				WT S-2	Viperin	23.0524							WT S-2	OAS2	22.6761							WT S-2	IFIT1	21.5973
	WT S-2	Actin	14.9855	0.133105	15.1156		WT S-2	Viperin	22.9783	0.0513955	22.9948	7.87926		1		WT S-2	OAS2	22.5643	0.058445	22.63	7.51443		1		WT S-2	IFIT1	21.6417	0.0664943	21.5833	6.46775		1
	IRGM cr S-2	Actin	15.5674				IRGM cr S-2	Viperin	20.768							IRGM cr S-2	OAS2	19.1651							IRGM cr S-2	IFIT1	19.2676
	IRGM cr S-2	Actin	15.792				IRGM cr S-2	Viperin	20.8804							IRGM cr S-2	OAS2	19.1946							IRGM cr S-2	IFIT1	19.1334
	IRGM cr S-2	Actin	15.8443	0.147093	15.7346		IRGM cr S-2	Viperin	20.8315	0.0563855	20.8266	5.09207	-2.78719	6.90284		IRGM cr S-2	OAS2	19.1352	0.0296834	19.165	3.43042	-4.08401	16.9594		IRGM cr S-2	IFIT1	19.2409	0.0710847	19.214	3.47943	-2.98832	7.9355
	IRGM cr+siRIPK2 S-2	Actin	15.1684				IRGM cr+siRIPK2 S-2	Viperin	21.4056							IRGM cr+siRIPK2 S-2	OAS2	19.5579							IRGM cr+siRIPK2 S-2	IFIT1	19.5832
	IRGM cr+siRIPK2 S-2	Actin	15.2033				IRGM cr+siRIPK2 S-2	Viperin	21.5378							IRGM cr+siRIPK2 S-2	OAS2	19.5381							IRGM cr+siRIPK2 S-2	IFIT1	19.6355
	IRGM cr+siRIPK2 S-2	Actin	15.589	0.2334	15.3203		IRGM cr+siRIPK2 S-2	Viperin	21.3604	0.0921688	21.4346	6.11434	-1.76492	3.39856		IRGM cr+siRIPK2 S-2	OAS2	19.5786	0.0202765	19.5582	4.23795	-3.27648	9.68986		IRGM cr+siRIPK2 S-2	IFIT1	19.7662	0.0942425	19.6616	4.34139	-2.12636	4.36613
	Experiment-3
	Sample Name	Target Name	CT	SD	AVG		Sample Name	Target Name	CT	SD	AVG	DCT	DDCT	Fold cahnge		Sample Name	Target Name	CT	SD	AVG	DCT	DDCT	Fold cahnge		Sample Name	Target Name	CT	SD	AVG	DCT	DDCT	fold change
	WT S-3	Actin	15.3629				WT S-3	Viperin	22.9378							WT S-3	OAS2	22.4939							WT S-3	IFIT1	21.4586
	WT S-3	Actin	15.3719				WT S-3	Viperin	23.0616							WT S-3	OAS2	22.4431							WT S-3	IFIT1	21.6149
	WT S-3	Actin	15.3807	0.00892029	15.3718		WT S-3	Viperin	23.2382	0.150953	23.0792	7.70738		1		WT S-3	OAS2	22.8275	0.208798	22.5882	7.21633		1		WT S-3	IFIT1	21.5415	0.0781939	21.5383	6.1665		1
	IRGM cr S-3	Actin	15.7709				IRGM cr S-3	Viperin	20.8422							IRGM cr S-3	OAS2	19.259							IRGM cr S-3	IFIT1	19.2282
	IRGM cr S-3	Actin	15.7522				IRGM cr S-3	Viperin	20.8196							IRGM cr S-3	OAS2	19.1788							IRGM cr S-3	IFIT1	19.3401
	IRGM cr S-3	Actin	16.0021	0.139191	15.8417		IRGM cr S-3	Viperin	20.8778	0.0293368	20.8465	5.00479	-2.70259	6.50967		IRGM cr S-3	OAS2	19.3587	0.0901257	19.2655	3.4238	-3.79253	13.8569		IRGM cr S-3	IFIT1	19.176	0.0838371	19.2481	3.40635	-2.76016	6.77469
	IRGM cr+siRIPK2 S-3	Actin	15.047				IRGM cr+siRIPK2 S-3	Viperin	21.5298							IRGM cr+siRIPK2 S-3	OAS2	19.6974							IRGM cr+siRIPK2 S-3	IFIT1	19.7938
	IRGM cr+siRIPK2 S-3	Actin	15.2539				IRGM cr+siRIPK2 S-3	Viperin	21.5783							IRGM cr+siRIPK2 S-3	OAS2	19.7997							IRGM cr+siRIPK2 S-3	IFIT1	19.871
	IRGM cr+siRIPK2 S-3	Actin	15.3929	0.174073	15.2313		IRGM cr+siRIPK2 S-3	Viperin	21.491	0.0437644	21.533	6.30177	-1.40561	2.64929		IRGM cr+siRIPK2 S-3	OAS2	19.5067	0.148681	19.6679	4.43668	-2.77965	6.86687		IRGM cr+siRIPK2 S-3	IFIT1	19.9068	0.0577271	19.8572	4.62593	-1.54057	2.9091
								Viperin								OAS2									IFIT1
									EXP-1	EXP-2	EXP-3	SD	Average				EXP-1	EXP-2	EXP-3	SD	Average					EXP-1	EXP-2	EXP-3	SD	Average
								WT+Shigella	1	1	1	0	1			WT+Shigella	1	1	1	0	1				WT+Shigella	1	1	1	0	1
								IRGM cr+Shigella	5.44886	6.90284	6.50967	0.752103	6.28713			IRGM cr+Shigella	20.0393	16.9594	13.8569	3.09122	16.9519				IRGM cr+Shigella	7.70851	7.9355	6.77469	0.615224	7.4729
								IRGM cr+siRIPK2+Shigella	2.85863	3.39856	2.64929	0.386599	2.96883			IRGM cr+siRIPK2+Shigella	10.0193	9.68986	6.86687	1.7328	8.85868				IRGM cr+siRIPK2+Shigella	3.50835	4.36613	2.9091	0.732332	3.59453
	Experiment-1						TRIM22									MX1
	Sample Name	Target Name	CT	SD	AVG		Sample Name	Target Name	CT	SD	AVG	DCT	DDCT	Fold cahnge		Sample Name	Target Name	CT	SD	AVG	DCT	DDCT	Fold cahnge
	WT S-1	Actin	15.5502				WT S-1	TRIM22	26.4311							WT S-1	MX1	21.6572
	WT S-1	Actin	15.5375				WT S-1	TRIM22	26.4014							WT S-1	MX1	21.706
	WT S-1	Actin	15.6204	0.0446598	15.5694		WT S-1	TRIM22	26.283	0.0783525	26.3718	10.8024		1		WT S-1	MX1	21.7105	0.0295457	21.6912	6.12185		1
	IRGMcr S-1	Actin	15.9633				IRGMcr S-1	TRIM22	22.7599							IRGMcr S-1	MX1	18.9689
	IRGMcr S-1	Actin	15.8509				IRGMcr S-1	TRIM22	22.7492							IRGMcr S-1	MX1	18.9314
	IRGM cr S-1	Actin	15.7688	0.0976318	15.861		IRGM cr S-1	TRIM22	22.8246	0.0407765	22.7779	6.91687	-3.88556	14.7799		IRGM cr S-1	MX1	18.9901	0.0297283	18.9634	3.10241	-3.01943	8.1085
	IRGM cr+siRIPK2 S-1	Actin	15.554				IRGM cr+siRIPK2 S-1	TRIM22	23.1284							IRGM cr+siRIPK2 S-1	MX1	19.1452
	IRGM cr+siRIPK2 S-1	Actin	15.517				IRGM cr+siRIPK2 S-1	TRIM22	23.0885							IRGM cr+siRIPK2 S-1	MX1	18.9785
	IRGM cr+siRIPK2 S-1	Actin	15.4422	0.0569665	15.5044		IRGM cr+siRIPK2 S-1	TRIM22	23.145	0.0290651	23.1206	7.6162	-3.18623	9.1023		IRGM cr+siRIPK2 S-1	MX1	19.109	0.0877133	19.0776	3.57316	-2.54869	5.85101
	Experiment-2
	Sample Name	Target Name	CT	SD	AVG		Sample Name	Target Name	CT	SD	AVG	DCT	DDCT	Fold cahnge		Sample Name	Target Name	CT	SD	AVG	DCT	DDCT	Fold cahnge
	WT S-2	Actin	15.542				WT S-2	TRIM22	26.497							WT S-2	MX1	21.8784
	WT S-2	Actin	15.5775				WT S-2	TRIM22	26.6613							WT S-2	MX1	21.8123
	WT S-2	Actin	15.5531	0.0181665	15.5575		WT S-2	TRIM22	26.5074	0.0919797	26.5552	10.9977		1		WT S-2	MX1	21.9648	0.0764993	21.8852	6.32764		1
	IRGM cr S-2	Actin	15.9886				IRGM cr S-2	TRIM22	22.7501							IRGM cr S-2	MX1	18.9192
	IRGM cr S-2	Actin	15.8622				IRGM cr S-2	TRIM22	22.6892							IRGM cr S-2	MX1	18.9835
	IRGM cr S-2	Actin	15.921	0.063253	15.9239		IRGM cr S-2	TRIM22	22.6999	0.0325043	22.713	6.7891	-4.20861	18.4892		IRGM cr S-2	MX1	18.935	0.0334917	18.9459	3.02195	-3.30569	9.88807
	IRGM cr+siRIPK2 S-2	Actin	15.6607				IRGM cr+siRIPK2 S-2	TRIM22	23.1976							IRGM cr+siRIPK2 S-2	MX1	19.1146
	IRGM cr+siRIPK2 S-2	Actin	15.5954				IRGM cr+siRIPK2 S-2	TRIM22	23.1874							IRGM cr+siRIPK2 S-2	MX1	19.2754
	IRGM cr+siRIPK2 S-2	Actin	15.5795	0.0430488	15.6119		IRGM cr+siRIPK2 S-2	TRIM22	23.1775	0.0100464	23.1875	7.57563	-3.42209	10.719		IRGM cr+siRIPK2 S-2	MX1	19.5336	0.211384	19.3079	3.69603	-2.63162	6.19721
	Experiment-3
	Sample Name	Target Name	CT	SD	AVG		Sample Name	Target Name	CT	SD	AVG	DCT	DDCT	Fold cahnge		Sample Name	Target Name	CT	SD	AVG	DCT	DDCT	Fold cahnge
	WT S-3	Actin	15.6785				WT S-3	TRIM22	26.5042							WT S-3	MX1	21.9066
	WT S-3	Actin	15.5204				WT S-3	TRIM22	26.5961							WT S-3	MX1	21.8007
	WT S-3	Actin	15.5224	0.0907103	15.5738		WT S-3	TRIM22	26.3124	0.144792	26.4709	10.8972		1		WT S-3	MX1	21.863	0.0532202	21.8567	6.28298		1
	IRGM cr S-3	Actin	16.0777				IRGM cr S-3	TRIM22	22.8846							IRGM cr S-3	MX1	19.1804
	IRGM cr S-3	Actin	15.9562				IRGM cr S-3	TRIM22	22.8923							IRGM cr S-3	MX1	19.0354
	IRGM cr S-3	Actin	15.8855	0.0972262	15.9732		IRGM cr S-3	TRIM22	22.9602	0.0415912	22.9124	6.93921	-3.95795	15.5404		IRGM cr S-3	MX1	19.1768	0.0827076	19.1309	3.15771	-3.12527	8.72571
	IRGM cr+siRIPK2 S-3	Actin	15.7437				IRGM cr+siRIPK2 S-3	TRIM22	23.2425							IRGM cr+siRIPK2 S-3	MX1	19.3387
	IRGM cr+siRIPK2 S-3	Actin	15.5604				IRGM cr+siRIPK2 S-3	TRIM22	23.316							IRGM cr+siRIPK2 S-3	MX1	19.4456
	IRGM cr+siRIPK2 S-3	Actin	15.6519	0.0916219	15.652		IRGM cr+siRIPK2 S-3	TRIM22	23.7049	0.248503	23.4211	7.76911	-3.12805	8.74252		IRGM cr+siRIPK2 S-3	MX1	19.3643	0.0558194	19.3829	3.73086	-2.55212	5.86495
							TRIM22									MX1
																	EXP-1	EXP-2	EXP-3	SD	Average
								EXP-1	EXP-2	EXP-3	SD	Average				WT	1	1	1	0	1
							WT	1	1	1	0	1				IRGMcr	8.1	9.88	8.72	0.903549	8.9
							IRGMcr	14.78	18.48	15.54	1.95411	16.2667				IRGMcr+siRIPK2	5.85	6.197	5.86	0.197517	5.969
							IRGMcr+siRIPK2	9.1	10.71	8.74	1.04902	9.51667
