# Supplementary material for: Selective autophagy of RIPosomes maintains innate immune homeostasis during bacterial infection
Source: EMBO J. 2022 Oct 11;41(23):e111289. doi: 10.15252/embj.2022111289 (PMC9713718; doi:10.15252/embj.2022111289)
Supplement: Supplementary file 20 — Source Data for Figure 7 [file EMBJ-41-e111289-s006.zip]

Archive with 31 entries (23 files):
- 7A/
- 7A/.DS_Store
- 7A/7A.pzfx
- 7A/7A.xlsx
- 7B/
- 7B/.DS_Store
- 7B/7B.pzfx
- 7B/7B.xlsx
- 7C/
- 7C/.DS_Store
- 7C/7C.pzfx
- 7C/7C.xlsx
- 7D/
- 7D/.DS_Store
- 7D/7D-3.jpg
- 7D/7D.pzfx
- 7D/7D.xlsx
- 7D/7D_1.jpg
- 7D/7D_2.jpg
- 7G/
- 7G/.DS_Store
- 7G/7G-1.tif
- 7G/7G-2.tif
- 7G/7G-3.tif
- qRT-PCR/
- qRT-PCR/.DS_Store
- qRT-PCR/7F/
- qRT-PCR/7F/7F.pzfx
- qRT-PCR/7F/7F.xlsx
- qRT-PCR/7F/desktop.ini
- Western Blot/
