# Supplementary material for: Selective autophagy of RIPosomes maintains innate immune homeostasis during bacterial infection
Source: EMBO J. 2022 Oct 11;41(23):e111289. doi: 10.15252/embj.2022111289 (PMC9713718; doi:10.15252/embj.2022111289)
Supplement: Supplementary file 20 — Source Data for Figure 7 [file EMBJ-41-e111289-s006.zip › 7A/7A.xlsx]

## Sheet: weight
hpi				6	12	18	24				6	12	18	24
Wild type		WT-1	21.52	21.3	20.5	19.9	19.86			100	98.9777	95.2602	92.4721	92.2862
		WT-2	22.7	22.6	22.5	22	21.7			100	99.5595	99.1189	96.9163	95.5947
		WT-3	23.2	22.4	21	20.4	20.2			100	96.5517	90.5172	87.931	87.069
		WT-4	20.4	20.5	20	19.56	18.6			100	100.49	98.0392	95.8824	91.1765
		WT-5	22.5	22.1	22.1	21.36	21			100	98.2222	98.2222	94.9333	93.3333
									AVG	100	98.7603	96.2316	93.627	91.8919
									SD	0	1.3301	3.13574	3.20594	2.81839
									SEM	0	0.54301	1.28016	1.30882	1.1506
IRGM KO
		KO-1	22.51	21.65	19.6	19.3	19			100	96.1795	87.0724	85.7397	84.4069
		KO-2	19.35	18.3	17.2	16.6	16.4			100	94.5736	88.8889	85.7881	84.7545
		KO-3	16.58	16	14.6	14.28	14			100	96.5018	88.0579	86.1279	84.4391
		KO-4	19.63	19.2	17.3	17.1	16.9			100	97.8095	88.1304	87.1116	86.0927		Control vs KO
		KO-5	19.96	19.53	18.2	17.9	16.8			100	97.8457	91.1824	89.6794	84.1683			0.0415956	0.00224358	0.00511608	0.00118037
									AVG	100	96.582	88.6664	86.8893	84.7723
									SD	0	1.35144	1.54741	1.65438	0.766993		KO vs KO+GSK
									SEM	0	0.551723	0.631728	0.675397	0.313124			0.73805	0.00930472	0.019057	0.033326
IRGM KO+GSK583		KO-1	15.28	15	14.8	14.7	14.65			100	98.1675	96.8586	96.2042	95.877
		KO-3	18.9	18.1	17	16.96	16.5			100	95.7672	89.9471	89.7354	87.3016
		KO-4	20.4	19.45	18.8	18.1	17.8			100	95.3431	92.1569	88.7255	87.2549
		KO-5	23.49	22.68	21.8	21.3	20.41			100	96.5517	92.8054	90.6769	86.888
		KO-6	18.03	17.78	17.1	16.4	16			100	98.6134	94.8419	90.9595	88.741
									AVG	100	96.8886	93.322	91.2603	89.2125
									SD	0	1.29385	2.35934	2.5932	3.39188
									SEM	0	0.52821	0.963196	1.05867	1.38473
																100	100	100
																98.7603	96.582	96.8886
																96.2316	88.6664	93.322
																93.627	86.8893	91.2603
																91.8919	84.7723	89.2125
																0	0	0
																0.54301	0.551723	0.52821
																1.28016	0.631728	0.963196
																1.30882	0.675397	1.05867
																1.1506	0.313124	1.38473
