# Supplementary material for: Selective autophagy of RIPosomes maintains innate immune homeostasis during bacterial infection
Source: EMBO J. 2022 Oct 11;41(23):e111289. doi: 10.15252/embj.2022111289 (PMC9713718; doi:10.15252/embj.2022111289)
Supplement: Supplementary file 20 — Source Data for Figure 7 [file EMBJ-41-e111289-s006.zip › 7B/7B.xlsx]

## Sheet: body weight measurements
			Day-0	Day-1	Day-2	Day-3	Day-4	Day-5	Day-6	Day-7	Day-8
			gms
	WT-1		16.25	15.7	16	16.1	16.62	16.24	15.7	15.12	14.36
	WT-2		15.9	16	16.37	16.48	16.75	16.27	15.78	15.55	13.73
	WT-3		17.86	17.47	17.21	17.54	17.88	17.45	17.25	16.73	15.3
	KO-1		14.8	14.72	15.28	15.28	15.25	14.37	13.64	12.28	10.94
	KO-2		13.72	14.15	14.25	14.42	14.1	13.56	13.12	11.92	10.76
	KO-3		15.31	15.4	15.3	15.28	15.25	14.64	14.1	12.8	11.72
	KO-1 GSK		14.04	14.38	14.82	14.84	14.64	14.02	13.96	12.42	11.04
	KO-2 GSK		14.14	14.54	14.7	14.86	14.9	13.68	13.26	12.65	11.65
	KO-3 GSK		16.86	16.97	17.18	17.92	17.82	16.67	16.2	15.57	13.88
		Percentage
	WT-1		100	96.6154	98.4615	99.0769	102.277	99.9385	96.6154	93.0462	88.3692
	WT-2		100	100.629	102.956	103.648	105.346	102.327	99.2453	97.7987	86.3522
	WT-3		100	97.8163	96.3606	98.2083	100.112	97.7044	96.5845	93.673	85.6663
		AVG	100	98.3536	99.2594	100.311	102.578	99.99	97.4817	94.8393	86.7959
		SD	0	2.06	3.3693	2.92221	2.62995	2.31177	1.52735	2.58204	1.40504
		SEM	0	1.18934	1.94527	1.68714	1.5184	1.3347	0.881817	1.49074	0.811198
	KO-1		100	99.4595	103.243	103.243	103.041	97.0946	92.1622	82.973	73.9189
	KO-2		100	103.134	103.863	105.102	102.77	98.8338	95.6268	86.8805	78.4257
	KO-3		100	100.588	99.9347	99.804	99.6081	95.6238	92.0967	83.6055	76.5513
		AVG	100	101.06	102.347	102.716	101.806	97.1841	93.2952	84.4863	76.2986
		SD	0	1.88236	2.11195	2.68799	1.90834	1.60689	2.01949	2.09738	2.26397
		SEM	0	1.08678	1.21934	1.55191	1.10178	0.927739	1.16596	1.21092	1.3071
		T Test		0.168221	0.24986	0.353239	0.701734	0.159387	0.0457529	0.00572821	0.00241168
	KO-1 GSK 583		100	102.422	105.556	105.698	104.274	99.8575	99.4302	88.4615	78.6325
	KO-2 GSK 583		100	102.829	103.96	105.092	105.375	96.7468	93.7765	89.4625	82.3904
	KO-3 GSK 583		100	100.652	101.898	106.287	105.694	98.8731	96.0854	92.3488	82.325
		AVG	100	101.968	103.805	105.692	105.114	98.4925	96.4307	90.0909	81.116
		SD	0	1.15706	1.83375	0.597586	0.745253	1.58991	2.84261	2.01836	2.15101
		SEM	0	0.668031	1.05872	0.345017	0.430272	0.917933	1.64118	1.1653	1.24189
		T Test		0.765981	0.732883	0.162557	0.00188556	0.949495	0.428007	0.0289708	0.0091957
