# Supplementary material for: Selective autophagy of RIPosomes maintains innate immune homeostasis during bacterial infection
Source: EMBO J. 2022 Oct 11;41(23):e111289. doi: 10.15252/embj.2022111289 (PMC9713718; doi:10.15252/embj.2022111289)
Supplement: Supplementary file 20 — Source Data for Figure 7 [file EMBJ-41-e111289-s006.zip › 7C/7C.xlsx]

## Sheet: colon length
							Colon length (cm)	AVG	SD
				WT	WT-1		7.1
					WT-2		7.4
					WT-3		6.5
					WT-4		6.8
					WT-5		7.3	7.02	0.370135
				KO	KO-1		6
					KO-2		5.8
					KO-3		5.6
					KO-4		5.8
					KO-5		6	5.84	0.167332
				KO+GSK583
					KO-1		6.5
					KO-2		6.8
					KO-3		6.5
					KO-4		6.2
					KO-5		6.4	6.48	0.216795
