# Supplementary material for: Selective autophagy of RIPosomes maintains innate immune homeostasis during bacterial infection
Source: EMBO J. 2022 Oct 11;41(23):e111289. doi: 10.15252/embj.2022111289 (PMC9713718; doi:10.15252/embj.2022111289)
Supplement: Supplementary file 20 — Source Data for Figure 7 [file EMBJ-41-e111289-s006.zip › 7D/7D.xlsx]

## Sheet: Sheet1
		WT-1	WT-2	WT-3	KO-1	KO-2	KO-3	KO 1+GSK583	KO 2+GSK583	KO 3+GSK583
	Hyper plasia	3	2	3	4	4	3	1	2	2
	Loss of goblet cells	2	2	2	3	3	3	2	2	3
	leucocytes density in lamina propria area infiltrate	2	3	3	4	4	4	3	3	3
	Total Score	7	7	8	11	11	10	6	7	8
		7	7	8	11	11	10	6	7	8
			WT	7	7	8
			KO	11	11	10
			KO+GSK583	6	7	8
