# Supplementary material for: Selective autophagy of RIPosomes maintains innate immune homeostasis during bacterial infection
Source: EMBO J. 2022 Oct 11;41(23):e111289. doi: 10.15252/embj.2022111289 (PMC9713718; doi:10.15252/embj.2022111289)
Supplement: Supplementary file 20 — Source Data for Figure 7 [file EMBJ-41-e111289-s006.zip › qRT-PCR/7F/7F.xlsx]

## Sheet: IL-1A
	Sample Name	Target Name	CT	SD	AVG		Sample Name	Target Name	CT	SD	AVG	DCT	DDCT	fold chane
WT mice # 1	WT	Actin	17.3654				WT	IL1A	29.7264
	WT	Actin	17.2991				WT	IL1A	29.4396
	WT	Actin	17.4303	0.0656123	17.3649		WT	IL1A	29.1582	0.284083	29.4414	12.0765	0	1
WT mice # 2	WT	Actin	16.5768				WT	IL1A	29.7315
	WT	Actin	16.3367				WT	IL1A	29.6162
	WT	Actin	16.3816	0.127613	16.4317		WT	IL1A	29.6329	0.0623056	29.6602	13.2284	1.15197	0.45001
WT mice # 3	WT	Actin	16.591				WT	IL1A	28.6964
	WT	Actin	16.3625				WT	IL1A	28.7923
	WT	Actin	16.3213	0.145272	16.4249		WT	IL1A	28.9687	0.138146	28.8192	12.3942	0.317752	0.802319
Irgm1 ko mice # 1	KO	Actin	17.2174				KO	IL1A	25.7601
	KO	Actin	17.3088				KO	IL1A	25.677
	KO	Actin	17.2865	0.0476822	17.2709		KO	IL1A	25.7013	0.0427345	25.7128	8.44192	-3.63456	12.4197
Irgm1 ko mice # 2	KO	Actin	17.0208				KO	IL1A	25.7535
	KO	Actin	17.2023				KO	IL1A	25.7721
	KO	Actin	17.2413	0.117672	17.1548		KO	IL1A	25.8488	0.0505173	25.7915	8.63669	-3.43978	10.8512
irgm Ko+GSK mice # 1	KO GSk	Actin	16.9783				KO GSk	IL-1A	27.132
	KO GSk	Actin	16.9527				KO GSk	IL-1A	27.2374
	KO GSk	Actin	17.1252	0.0931095	17.0187		KO GSk	IL-1A	27.6717	0.286076	27.3471	10.3283	-1.74815	3.35928
Irgm1 ko+ GSK mice # 2	KO GSk	Actin	16.9078				KO GSk	IL1A	29.3357
	KO GSk	Actin	16.9531				KO GSk	IL1A	29.2731
	KO GSk	Actin	16.9364	0.0229032	16.9325		KO GSk	IL1A	29.2904	0.0323094	29.3044	12.3719	0.295469	0.814807
Irgm1 ko+ GSK mice # 3	KO GSk	Actin	17.2897				KO GSk	IL1A	29.3128
	KO GSk	Actin	17.2452				KO GSk	IL1A	29.0721
	KO GSk	Actin	17.2687	0.022245	17.2679		KO GSk	IL1A	29.8124	0.377629	29.3991	12.1312	0.0547427	0.962766
	Sample Name	Target Name	CT	SD	AVG		Sample Name	Target Name	CT	SD	AVG	DCT	DDCT	fold chane
WT mice # 4	WT	ACTIN	15.5253				WT-4	IL-1A	30.5246
	WT	ACTIN	15.5755				WT-4	IL-1A	29.8733
	WT	ACTIN	15.662	0.0691606	15.5876		WT-4	IL-1A	30.2212	0.325879	30.2064	14.6188	0	1
WT mice # 5	WT	ACTIN	15.539				WT-6	IL-1A	29.3105
	WT	ACTIN	15.4424				WT-6	IL-1A	29.0471
	WT	ACTIN	15.6452	0.10141	15.5422		WT-6	IL-1A	29.3827	0.176669	29.2468	13.7046	-0.914179	1.8845
Irgm1 ko mice # 3	KO	ACTIN	16.6461				KO-2	IL-1A	28.5153
	KO	ACTIN	16.5602				KO-2	IL-1A	28.4313
	KO	ACTIN	16.5026	0.0722569	16.5696		KO-2	IL-1A	28.2213	0.151455	28.3893	11.8197	-2.7991	6.96006
Irgm1 ko mice # 4	KO	ACTIN	14.7538				KO	IL-1A	27.3476
	KO	ACTIN	14.8661				KO	IL-1A	27.1849
	KO	ACTIN	14.908	0.0797384	14.8426		KO	IL-1A	27.2266	0.115028	27.253	12.4104	-2.20837	4.62153
Irgm1 ko mice # 5	KO	ACTIN	15.2974				KO	IL-1A	27.8779
	KO	ACTIN	15.2054				KO	IL-1A	27.7886
	KO	ACTIN	15.2577	0.0461551	15.2535		KO	IL-1A	28.0117	0.112285	27.8927	12.6392	-1.97954	3.94367
Irgm1 ko+ GSK mice # 4	KO GSk	ACTIN	15.3044				KO GSk	IL-1A	28.502
	KO GSk	ACTIN	15.1211				KO GSk	IL-1A	28.4174
	KO GSk	ACTIN	15.2674	0.0969357	15.2859		KO GSk	IL-1A	28.3717	0.0660936	28.4304	13.1445	-1.47425	2.77839
Irgm1 ko+ GSK mice # 5	KO GSk	ACTIN	15.8767				KO GSk	IL-1A	28.9713
	KO GSk	ACTIN	15.9232				KO GSk	IL-1A	28.8884
	KO GSk	ACTIN	16.0127	0.0691611	15.9375		KO GSk	IL-1A	28.7449	0.114561	28.8682	12.9307	-1.6881	3.22231
Irgm1 ko+ GSK mice # 6	KO GSk	ACTIN	15.6291				KO GSk	IL-1A	28.8848
	KO GSk	ACTIN	15.6323				KO GSk	IL-1A	28.8193
	KO GSk	ACTIN	15.6948	0.0370689	15.6521		KO GSk	IL-1A	28.9377	0.0593024	28.8806	13.2285	-1.39024	2.62123
				SD	AVG					SD	AVG	DCT	DDCT	Fold change
WT mice # 6	WT	ACTIN	15.4943				WT-4	IL-1A	30.4576
	WT	ACTIN	15.5667				WT-4	IL-1A	29.6723
	WT	ACTIN	15.551	0.0380673	15.5373		WT-4	IL-1A	30.4302	0.445692	30.1867	14.6493		1
WT mice # 7	WT	ACTIN	16.0696				WT-1	IL-1A	31.215
	WT	ACTIN	16.1358				WT-1	IL-1A	30.3552
	WT	ACTIN	16.0787	0.0359072	16.0947		WT-1	IL-1A	30.3631	0.494122	30.6444	14.5497	-0.099612	1.07149
WT mice # 8	WT	ACTIN	15.4563				WT-2	IL-1A	31.463
	WT	ACTIN	15.6783				WT-2	IL-1A	31.3543
	WT	ACTIN	15.4262	0.137724	15.5203		WT-2	IL-1A	31.6304	0.139124	31.4826	15.9623	1.31295	0.402498
Irgm1 ko mice # 6	KO-2	ACTIN	16.5162				KO-2	IL-1A	28.4288
	KO-2	ACTIN	16.4552				KO-2	IL-1A	28.3483
	KO-2	ACTIN	16.4586	0.0343157	16.4767		KO-2	IL-1A	28.4736	0.0635039	28.4169	11.9402	-2.70912	6.53921
Irgm1 ko mice # 7	KO-5	ACTIN	14.6258				KO-5	IL-1A	26.8776
	KO-5	ACTIN	14.5251				KO-5	IL-1A	26.8869
	KO-5	ACTIN	14.878	0.181784	14.6763		KO-5	IL-1A	27.0266	0.083494	26.9304	12.254	-2.39532	5.26093
Irgm1 ko mice # 8	KO-6	ACTIN	15.2373				KO-6	IL-1A	27.7643
	KO-6	ACTIN	15.1162				KO-6	IL-1A	27.7686
	KO-6	ACTIN	15.1686	0.0607347	15.1741		KO-6	IL-1A	27.7957	0.0170157	27.7762	12.6021	-2.04722	4.13308
Irgm1 ko+ GSK mice # 7	KO GSk	ACTIN	15.4646				KO GSk	IL-1A	28.1983
	KO GSk	ACTIN	16.2448				KO GSk	IL-1A	28.2697
	KO GSk	ACTIN	15.628	0.411454	15.7791		KO GSk	IL-1A	28.2555	0.0377966	28.2411	12.462	-2.18734	4.55466
Irgm1 ko+ GSK mice # 8	KO GSk	ACTIN	15.5311				KO GSk	IL-1A	28.0523
	KO GSk	ACTIN	15.5392				KO GSk	IL-1A	28.0253
	KO GSk	ACTIN	15.5378	0.00429419	15.536		KO GSk	IL-1A	28.0925	0.0338012	28.0567	12.5206	-2.1287	4.37324
							WT	KO	KO+GSK583
					Exp-1		1	12.4197	3.35928
							0.45001	10.8512	0.814807
							0.802319		0.962766
					Exp-2		1	6.96006	2.77839
							1.8845	4.62153	3.22231
								3.94367	2.62123
							1	6.53921
							1.07149	5.26093	4.55466
							0.402498	4.13308	4.37425
					SD		0	3.17262	1.38289
					AVG		0.951351	6.84117	2.83596

## Sheet: TNF alpha
	Sample Name	Target Name	CT	SD	AVG		Sample Name	Target Name	CT	SD	AVG	DCT	DDCT	Fold change
WT mice # 1	WT	Actin	17.3654				WT	TNF alpha	27.3495
	WT	Actin	17.2991				WT	TNF alpha	27.4008
	WT	Actin	17.4303	0.0656123	17.3649		WT	TNF alpha	27.4677	0.0592756	27.406	10.0411		1
WT mice # 2	WT	Actin	16.5768				WT	TNF alpha	25.9153
	WT	Actin	16.3367				WT	TNF alpha	25.9435
	WT	Actin	16.3816	0.127613	16.4317		WT	TNF alpha	25.9596	0.0223828	25.9395	9.50776	-0.533323	1.44726
WT mice # 3	WT	Actin	16.591				WT	TNF alpha	26.0403
	WT	Actin	16.3625				WT	TNF alpha	26.0257
	WT	Actin	16.3213	0.145272	16.4249		WT	TNF alpha	25.9726	0.0356185	26.0129	9.58797	-0.453115	1.36899
Irgm1 KO mice # 1	KO	Actin	17.2174				KO	TNF alpha	23.8567
	KO	Actin	17.3088				KO	TNF alpha	23.8121
	KO	Actin	17.2865	0.0476822	17.2709		KO	TNF alpha	23.8221	0.023404	23.8303	6.55942	-3.48167	11.1708
Irgm1 KO mice # 2	KO	Actin	17.0208				KO	TNF alpha	23.9972
	KO	Actin	17.2023				KO	TNF alpha	24.1571
	KO	Actin	17.2413	0.117672	17.1548		KO	TNF alpha	24.067	0.0801477	24.0738	6.91896	-3.12212	8.70669
irgm KO+GSK mice # 1	KO GSk	Actin	16.9783				KO GSk	TNF alpha	25.9371
	KO GSk	Actin	16.9527				KO GSk	TNF alpha	26.1482
	KO GSk	Actin	17.1252	0.0931095	17.0187		KO GSk	TNF alpha	26.0766	0.107323	26.054	9.03524	-1.00584	2.00811
irgm KO+GSK mice # 2	KO GSk	Actin	16.9078				KO GSk	TNF alpha	25.754
	KO GSk	Actin	16.9531				KO GSk	TNF alpha	25.8212
	KO GSk	Actin	16.9364	0.0229032	16.9325		KO GSk	TNF alpha	25.6085	0.108717	25.7279	8.79546	-1.24562	2.3712
irgm KO+GSK mice # 3	KO GSk	Actin	17.2897				KO GSk	TNF alpha	25.373
	KO GSk	Actin	17.2452				KO GSk	TNF alpha	25.3681
	KO GSk	Actin	17.2687	0.022245	17.2679		KO GSk	TNF alpha	25.4085	0.0220288	25.3832	8.11532	-1.92576	3.79937
	Sample Name	Target Name	CT	SD	Avg		Sample Name	Target Name	CT	SD	Avg	DCT	DDCT	Fold Change
WT mice # 4	WT	ACTIN	15.5253				WT	TNF-A	26.0617
	WT	ACTIN	15.5755				WT	TNF-A	26.0014
	WT	ACTIN	15.662	0.0691606	15.5876		WT	TNF-A	25.8909	0.0865854	25.9847	10.3971		1
WT mice # 5	WT	ACTIN	15.539				WT	TNF-A	26.2659
	WT	ACTIN	15.4424				WT	TNF-A	26.0479
	WT	ACTIN	15.6452	0.10141	15.5422		WT	TNF-A	26.2297	0.116814	26.1812	10.639	0.241938	0.845609
Irgm1 KO mice # 3	KO	ACTIN	16.6461				KO	TNF-A	24.7804
	KO	ACTIN	16.5602				KO	TNF-A	24.7812
	KO	ACTIN	16.5026	0.0722569	16.5696		KO	TNF-A	24.7871	0.00367655	24.7829	8.21328	-2.18378	4.54342
Irgm1 KO mice # 4	KO	ACTIN	14.7538				KO	TNF-A	22.1922
	KO	ACTIN	14.8661				KO	TNF-A	22.2529
	KO	ACTIN	14.908	0.0797384	14.8426		KO	TNF-A	22.3626	0.0863785	22.2692	7.42658	-2.97048	7.83797
Irgm1 KO mice # 5	KO	ACTIN	15.2974				KO	TNF-A	23.9962
	KO	ACTIN	15.2054				KO	TNF-A	24.0035
	KO	ACTIN	15.2577	0.0461551	15.2535		KO	TNF-A	24.0433	0.0253146	24.0144	8.76083	-1.63623	3.10852
irgm Ko+GSK mice # 4	KO-GSK	ACTIN	15.3044				KO GSk	TNF-A	24.3302
	KO-GSK	ACTIN	15.1211				KO GSk	TNF-A	24.6048
	KO-GSk	ACTIN	15.2674	0.0969357	15.231		KO GSk	TNF-A	24.2982	0.168557	24.4111	9.1801	-1.21695	2.32455
irgm Ko+GSK mice # 5	KO-GSk	ACTIN	15.8767				KO GSk	TNF-A	25.0514
	KO-GSk	ACTIN	15.9232				KO GSk	TNF-A	24.982
	KO-GSk	ACTIN	16.0127	0.0691611	15.9375		KO GSk	TNF-A	25.0391	0.0370655	25.0242	9.08663	-1.31043	2.48016
irgm Ko+GSK mice # 6	KO-GSk	ACTIN	15.6291				KO GSk	TNF-A	24.6125
	KO-GSk	ACTIN	15.6323				KO GSk	TNF-A	24.5661
	KO-GSk	ACTIN	15.6948	0.0370689	15.6521		KO GSk	TNF-A	24.5429	0.0354736	24.5738	8.92175	-1.47531	2.78043
	Sample Name	Target Name	CT	SD	Avg		Sample Name	Target Name	CT	SD	Avg	DCT	DDCT	Fold Change
WT mice # 6	WT	ACTIN	15.4943				WT	TNF-A	26.1167
	WT	ACTIN	15.5667				WT	TNF-A	26.1154
	WT	ACTIN	15.551	0.0380673	15.5373		WT	TNF-A	25.9929	0.0711077	26.075	10.5376		1
WT mice # 7	WT	ACTIN	16.0696				WT	TNF-A	26.5926
	WT	ACTIN	16.1358				WT	TNF-A	26.4744
	WT	ACTIN	16.0787	0.0359072	16.0947		WT	TNF-A	26.7822	0.155257	26.6164	10.5217	-0.0159333	1.01111
WT mice # 8	WT	ACTIN	15.4563				WT	TNF-A	26.2459
	WT	ACTIN	15.6783				WT	TNF-A	26.2879
	WT	ACTIN	15.4262	0.137724	15.5203		WT	TNF-A	26.1797	0.0545655	26.2379	10.7176	0.179968	0.882723
Irgm1 KO mice # 6	KO	ACTIN	16.5162				KO	TNF-A	25.5804
	KO	ACTIN	16.4552				KO	TNF-A	25.6562
	KO	ACTIN	16.4586	0.0343157	16.4767		KO	TNF-A	25.6971	0.0592422	25.6446	9.16791	-1.36971	2.58419
Irgm1 KO mice # 7	KO	ACTIN	14.6258				KO	TNF-A	23.3922
	KO	ACTIN	14.5251				KO	TNF-A	23.3529
	KO	ACTIN	14.878	0.181784	14.6763		KO	TNF-A	23.4601	0.0542115	23.4017	8.72538	-1.81224	3.51187
Irgm1 KO mice # 8	KO	ACTIN	15.2373				KO	TNF-A	23.2362
	KO	ACTIN	15.1162				KO	TNF-A	23.2235
	KO	ACTIN	15.1686	0.0607347	15.1741		KO	TNF-A	23.2433	0.00999869	23.2344	8.06028	-2.47734	5.5687
irgm Ko+GSK mice # 7	KO GSk	ACTIN	15.4646				KO GSk	TNF-A	25.1081
	KO GSk	ACTIN	16.2448				KO GSk	TNF-A	25.0205
	KO GSk	ACTIN	15.628	0.411454	15.5463		KO GSk	TNF-A	25.2319	0.106218	25.1202	9.57386	-0.963761	1.95039
irgm Ko+GSK mice # 8	KO GSk	ACTIN	15.5311				KO GSk	TNF-A	24.0125
	KO GSk	ACTIN	15.5392				KO GSk	TNF-A	24.1721
	KO GSk	ACTIN	15.5388	0.00452864	15.5364		KO GSk	TNF-A	24.1729	0.0923446	24.1192	8.5828	-1.95482	3.87668
							Mice #	WT	KO	KO+GSK583
						Exp-1	1	1	11.1708	2.00811
							2	1.44726	8.70669	2.3712
							3	1.36899		3.79937
						Exp-2	4	1	4.54342	2.32455
							5	0.845609	7.83797	2.48016
									3.10852	2.78043
							6	1	2.58419	1.95039
							7	1.01111	3.51187	3.87668
							8	0.882723	5.5687
						SD		0	3.06715	0.750015
						Average		1.06946	5.87902	2.69886

## Sheet: IL-1 beta
	Sample Name	Target Name	CT	SD	AVG		Sample Name	Target Name	CT	SD	AVG	DCT	DDCT	Fold change
WT mice # 1	WT	Actin	17.3654				WT	IL1 beta	26.8305
	WT	Actin	17.2991				WT	IL1 beta	27.1892
	WT	Actin	17.4303	0.0656123	17.3649		WT	IL1 beta	26.8749	0.0314045	26.9649	9.59995		1
WT mice # 2	WT	Actin	16.5768				WT	IL1 beta	25.446
	WT	Actin	16.3367				WT	IL1 beta	25.298
	WT	Actin	16.3816	0.127613	16.4317		WT	IL1 beta	25.285	0.0894305	25.343	8.91126	-0.688684	1.61181
WT mice # 3	WT	Actin	16.591				WT	IL1 beta	24.8594
	WT	Actin	16.3625				WT	IL1 beta	24.8741
	WT	Actin	16.3213	0.145272	16.4249		WT	IL1 beta	24.8765	0.00927222	24.87	8.44508	-1.15487	2.22664
Irgm1 ko mice # 1	KO	Actin	17.2174				KO	IL1 beta	22.6757
	KO	Actin	17.3088				KO	IL1 beta	22.6328
	KO	Actin	17.2865	0.0476822	17.2709		KO	IL1 beta	22.6868	0.0284821	22.6651	5.39418	-4.20577	18.4528
Irgm1 ko mice # 2	KO	Actin	17.0208				KO	IL1 beta	22.8073
	KO	Actin	17.2023				KO	IL1 beta	22.768
	KO	Actin	17.2413	0.117672	17.1548		KO	IL1 beta	22.832	0.0322721	22.8024	5.64764	-3.95231	15.4797
Irgm1 ko mice # 3	KO	Actin	16.3205				KO	IL1 beta	24.7148
	KO	Actin	16.3197				KO	IL1 beta	24.5608
	KO	Actin	16.2477	0.0417879	16.2959		KO	IL1 beta	24.6781	0.080442	24.6512	8.35528	-1.24467	2.36964
irgm Ko+GSK mice # 1	KO+GSK	Actin	16.9783				KO+GSK	IL1 beta	27.4515
	KO+GSK	Actin	16.9527				KO+GSK	IL1 beta	27.2108
	KO+GSK	Actin	17.1252	0.0931095	17.0187		KO+GSK	IL1 beta	27.4614	0.141918	27.3746	10.3558	0.7559	0.592177
Irgm1 ko+ GSK mice # 2	KO+GSK	Actin	16.9078				KO+GSK	IL1 beta	25.4546
	KO+GSK	Actin	16.9531				KO+GSK	IL1 beta	25.6904
	KO+GSK	Actin	16.9364	0.0229032	16.9325		KO+GSK	IL1 beta	25.3413	0.178083	25.4954	8.56296	-1.03699	2.05194
Irgm1 ko+ GSK mice # 3	KO+GSK	Actin	17.2897				KO+GSK	IL1 beta	25.6563
	KO+GSK	Actin	17.2452				KO+GSK	IL1 beta	25.7162
	KO+GSK	Actin	17.2687	0.022245	17.2679		KO+GSK	IL1 beta	25.5973	0.0594439	25.6566	8.38873	-1.21122	2.31534
	Sample Name	Target Name	CT	SD	Avg		Sample Name	Target Name	CT	SD	Avg	DCT	DDCT	Fold Change
WT mice # 4	WT	ACTIN	15.2684				WT	IL-1B	25.9195
	WT	ACTIN	15.1987				WT	IL-1B	26.0484
	WT	ACTIN	15.2358	0.0348485	15.2343		WT	IL-1B	25.8684	0.0927564	25.9454	10.7111	0	1
WT mice # 5	WT	ACTIN	16.5935				WT	IL-1B	26.4348
	WT	ACTIN	16.2522				WT	IL-1B	25.7672
	WT	ACTIN	16.4395	0.170909	16.4284		WT	IL-1B	26.2593	0.346105	26.1538	9.72541	-0.985665	1.98023
WT mice # 6	WT	ACTIN	15.9776				WT	IL-1B	25.9947
	WT	ACTIN	15.8153				WT	IL-1B	25.4786
	WT	ACTIN	15.6337	0.172067	15.8088		WT	IL-1B	25.52	0.286772	25.6645	9.85561	-0.855458	1.80933
Irgm1 KO mice # 4	KO	ACTIN	15.5285				KO	IL-1B	24.2338
	KO	ACTIN	15.4427				KO	IL-1B	24.2045
	KO	ACTIN	15.5204	0.0473784	15.4972		KO	IL-1B	24.1719	0.0309947	24.2034	8.70623	-2.00484	4.01345
Irgm1 KO mice # 5	KO	ACTIN	15.6514				KO	IL-1B	23.7685
	KO	ACTIN	15.478				KO	IL-1B	24.3443
	KO	ACTIN	16.873	0.760342	16.0008		KO	IL-1B	24.0688	0.287999	24.0605	8.05973	-2.65134	6.2825
Irgm1 KO mice # 6	KO	ACTIN	15.8332				KO	IL-1B	24.2882
	KO	ACTIN	15.8546				KO	IL-1B	24.3274
	KO	ACTIN	15.9346	0.0534291	15.8741		KO	IL-1B	24.7222	0.240013	24.4459	8.57182	-2.13925	4.40534
irgm Ko+GSK mice # 4	KO+GSK	ACTIN	16.0918				KO+GSK	IL-1B	24.6076
	KO+GSK	ACTIN	15.8011				KO+GSK	IL-1B	24.8905
	KO+GSK	ACTIN	15.8383	0.158183	15.9104		KO+GSK	IL-1B	24.7089	0.143332	24.7357	8.82527	-1.88581	3.6956
irgm Ko+GSK mice # 5	KO+GSK	ACTIN	15.2733				KO+GSK	IL-1B	24.9183
	KO+GSK	ACTIN	14.9775				KO+GSK	IL-1B	25.2557
	KO+GSK	ACTIN	14.7562	0.259416	15.0023		KO+GSK	IL-1B	25.0661	0.169131	25.08	10.0777	-0.633367	1.55118
irgm Ko+GSK mice # 6	KO+GSK	ACTIN	15.8199				KO+GSK	IL-1B	25.2199
	KO+GSK	ACTIN	15.7899				KO+GSK	IL-1B	25.2544
	KO+GSK	ACTIN	15.6692	0.0797567	15.7596		KO+GSK	IL-1B	25.0287	0.121618	25.1677	9.40803	-1.30304	2.46749
					Mice #	WT	KO	KO+GSK583
				Exp-1	1	1	18.4528	0.592177
					2	1.61181	15.4797	2.05194
					3	2.22664	2.36964	2.31534
				Exp-2	4	1	4.01345	3.6956
					5	1.98023	6.2825	1.55118
					6	1.80933	4.40534	2.46749
					SD	0.510113	6.74047	1.0299
					AVG	1.60467	8.50058	2.11229

## Sheet: ISG15
		ISG-15
		Sample Name	Target Name	CT	SD	AVG			Sample Name	Target Name	CT	SD	AVG	DCT	DDCT	Fold change
WT mice # 1		WT	Actin	17.3654					WT	ISG15	22.3436
		WT	Actin	17.2991					WT	ISG15	22.5088
		WT	Actin	17.4303	0.0656123	17.3647			WT	ISG15	22.6167	0.137542	22.4897	5.12504		1
WT mice # 2		WT	Actin	16.5768					WT	ISG15	21.1859
		WT	Actin	16.3367					WT	ISG15	21.1625
		WT	Actin	16.3816	0.127613	16.4317			WT	ISG15	21.0402	0.0782105	21.1295	4.69779	-0.427244	1.34466
WT mice # 3		WT	Actin	16.591					WT	ISG15	20.9572
		WT	Actin	16.3625					WT	ISG15	20.9229
		WT	Actin	16.3213	0.145272	16.4249			WT	ISG15	21.0451	0.0630136	20.975	4.55012	-0.574919	1.48959
Irgm1 ko mice # 1		KO	Actin	17.2174					KO	ISG15	17.2771
		KO	Actin	17.3088					KO	ISG15	17.2572
		KO	Actin	17.2865	0.0476822	17.2709			KO	ISG15	17.2533	0.0127458	17.2625	-0.00836355	-5.1334	35.1
Irgm1 ko mice # 2		KO	Actin	17.0208					KO	ISG15	17.4359
		KO	Actin	17.2023					KO	ISG15	17.4569
		KO	Actin	17.2413	0.117672	17.1548			KO	ISG15	17.515	0.0409657	17.4693	0.314497	-4.81054	28.0619
Irgm1 ko mice # 3		KO	Actin	16.3205					KO	ISG15	18.4045
		KO	Actin	16.3197					KO	ISG15	17.975
		KO	Actin	16.2477	0.0417879	16.2959			KO	ISG15	17.9851	0.245081	18.1215	1.8256	-3.29944	9.84533
irgm Ko+GSK mice # 1		KO GSk	Actin	16.9783					KO GSk	ISG15	20.2431
		KO GSk	Actin	16.9527					KO GSk	ISG15	20.422
		KO GSk	Actin	17.1252	0.0931095	17.0187			KO GSk	ISG15	20.1959	0.119264	20.287	3.26825	-1.85679	3.622
Irgm1 ko+ GSK mice # 2		KO GSk	Actin	16.9078					KO GSk	ISG15	19.8651
		KO GSk	Actin	16.9531					KO GSk	ISG15	19.8947
		KO GSk	Actin	16.9364	0.0229032	16.9325			KO GSk	ISG15	19.9259	0.0303835	19.8953	2.96279	-2.16224	4.4761
Irgm1 ko+ GSK mice # 3		KO GSk	Actin	17.2897					KO GSk	ISG15	19.4874
		KO GSk	Actin	17.2452					KO GSk	ISG15	19.516
		KO GSk	Actin	17.2687	0.022245	17.2679			KO GSk	ISG15	19.4433	0.0366475	19.4822	2.21436	-2.91068	7.51972
		Sample Name	Target Name	CT	SD	Avg			Sample Name	Target Name	CT	SD	Avg	DCT	DDCT	Fold Change
WT mice # 4		WT	ACTIN	15.5253					WT	ISG-15	22.9752
		WT	ACTIN	15.5755					WT	ISG-15	22.9754
		WT	ACTIN	15.662	0.0691606	15.5876			WT	ISG-15	23.0154	0.023167	22.9887	7.40105		1
WT mice # 5		WT	ACTIN	15.539					WT	ISG-15	22.7986
		WT	ACTIN	15.4424					WT	ISG-15	22.7429
		WT	ACTIN	15.6452	0.10141	15.5422			WT	ISG-15	22.7861	0.0292179	22.7759	7.23369	-0.167357	1.123
WT mice # 6		WT	ACTIN	15.1797					WT	ISG-15	22.7496
		WT	ACTIN	15.1123					WT	ISG-15	22.9225
		WT	ACTIN	15.205	0.0479023	15.1657			WT	ISG-15	22.7004	0.116688	22.7908	7.62515	0.224104	0.856127
WT mice # 7		WT	ACTIN	16.0696					WT	ISG-15	23.6308
		WT	ACTIN	16.1358					WT	ISG-15	23.5415
		WT	ACTIN	16.0787	0.0359072	16.0947			WT	ISG-15	23.5813	0.0447435	23.5845	7.4898	0.0887445	0.940341
Irgm1 KO mice # 4		KO	ACTIN	14.7538					KO	ISG-15	19.5922
		KO	ACTIN	14.8661					KO	ISG-15	19.4815
		KO	ACTIN	14.908	0.0797384	14.8426			KO	ISG-15	19.5923	0.0639483	19.5553	4.71266	-2.68839	6.44594
Irgm1 KO mice # 5		KO	ACTIN	15.2974					KO	ISG-15	18.0006
		KO	ACTIN	15.2054					KO	ISG-15	18.0281
		KO	ACTIN	15.2577	0.0461551	15.2535			KO	ISG-15	18.083	0.0419581	18.0372	2.78373	-4.61732	24.5444
Irgm1 KO mice # 6		KO	ACTIN	15.5961					KO	ISG-15	18.3974
		KO	ACTIN	15.4751					KO	ISG-15	18.4626
		KO	ACTIN	15.5044	0.0631069	15.5252			KO	ISG-15	17.9176	0.297615	18.2592	2.73404	-4.66701	25.4045
Irgm1 KO mice # 7		KO	ACTIN	15.4524					KO	ISG-15	20.4849
		KO	ACTIN	15.4775					KO	ISG-15	20.4741
		KO	ACTIN	15.6196	0.0901938	15.5165			KO	ISG-15	20.494	0.00999809	20.4843	4.96782	-2.43323	5.40101
irgm Ko+GSK mice # 4		KO GSk	ACTIN	15.3044					KO GSk	ISG-15	20.0348
		KO GSk	ACTIN	15.1211					KO GSk	ISG-15	19.8115
		KO GSk	ACTIN	15.2674	0.0969357	15.231			KO GSk	ISG-15	19.8244	0.125368	19.8902	4.65928	-2.74177	6.68891
irgm Ko+GSK mice # 5		KO GSk	ACTIN	15.8767					KO GSk	ISG-15	21.7766
		KO GSk	ACTIN	15.9232					KO GSk	ISG-15	21.7886
		KO GSk	ACTIN	16.0127	0.0691611	15.9375			KO GSk	ISG-15	21.9047	0.0707513	21.8233	5.88578	-1.51527	2.85853
irgm Ko+GSK mice # 6		KO GSk	ACTIN	15.6291					KO GSk	ISG-15	20.62
		KO GSk	ACTIN	15.6323					KO GSk	ISG-15	20.9439
		KO GSk	ACTIN	15.6948	0.0370689	15.6521			KO GSk	ISG-15	20.6305	0.184008	20.7315	5.0794	-2.32165	4.99905
irgm Ko+GSK mice # 7		KO GSk	ACTIN	15.4646					KO GSk	ISG-15	20.1776
		KO GSk	ACTIN	16.2448					KO GSk	ISG-15	20.2086
		KO GSk	ACTIN	15.628	0.411454	15.5463			KO GSk	ISG-15	20.2747	0.0495604	20.2203	4.674	-2.72705	6.62102
				Mice #	WT	KO	KO+GSK
			Exp-1	1	1	35.1	3.622
				2	1.34466	28.0619	4.4761
				3	1.48959	9.84533	7.51972
			Exp-2	4	1	6.44594	6.68891
				5	1.123	24.5444	2.85853
				6	0.856127	25.4045	4.99905
				7	0.940341	5.40101	6.62102
				SD	0.229755	11.8249	1.73844

## Sheet: IFIT1
		IFIT1
		Sample Name	Target Name	CT	SD	AVG		Sample Name	Target Name	CT	SD	AVG	DCT	DDCT	Fold change
	WT mice # 1	WT	Actin	17.3654				WT	IFIT1	23.6069
		WT	Actin	17.2991				WT	IFIT1	23.5469
		WT	Actin	17.4303	0.0656123	17.3649		WT	IFIT1	23.461	0.0733408	23.5383	6.17334		1
	WT mice # 2	WT	Actin	16.5768				WT	IFIT1	21.9773
		WT	Actin	16.3367				WT	IFIT1	22.1836
		WT	Actin	16.3816	0.127613	16.4317		WT	IFIT1	22.1019	0.103853	22.0876	5.65587	-0.517469	1.43144
	WT mice # 3	WT	Actin	16.591				WT	IFIT1	21.9584
		WT	Actin	16.3625				WT	IFIT1	21.9983
		WT	Actin	16.3213	0.145272	16.4249		WT	IFIT1	21.8914	0.0540191	21.9494	5.52443	-0.648913	1.56799
	Irgm1 ko mice # 1	KO	Actin	17.2174				KO	IFIT1	18.6834
		KO	Actin	17.3088				KO	IFIT1	18.6317
		KO	Actin	17.2865	0.0476822	17.2709		KO	IFIT1	18.5896	0.0470041	18.6349	1.36399	-4.80935	28.0387
	Irgm1 ko mice # 2	KO	Actin	16.3205				KO	IFIT1	19.0117
		KO	Actin	16.3197				KO	IFIT1	19.0111
		KO	Actin	16.2477	0.0417879	16.2959		KO	IFIT1	19.019	0.00441997	19.0139	2.71799	-3.45536	10.969
	Irgm1 ko mice # 3	KO	Actin	17.0208				KO	IFIT1	18.825
		KO	Actin	17.2023				KO	IFIT1	18.8932
		KO	Actin	17.2413	0.117672	17.1548		KO	IFIT1	18.8399	0.035843	18.8527	1.69788	-4.47546	22.2458
		KO GSk	Actin	16.9783				KO GSk	IFIT1	21.8682
	irgm Ko+GSK mice # 1	KO GSk	Actin	16.9527				KO GSk	IFIT1	21.8026
		KO GSk	Actin	17.1252	0.0931095	17.0187		KO GSk	IFIT1	21.8411	0.0329981	21.8373	4.81858	-1.35476	2.55755
		KO GSk	Actin	16.9078				KO GSk	IFIT1	21.2292
	Irgm1 ko+ GSK mice # 2	KO GSk	Actin	16.9531				KO GSk	IFIT1	21.2813
		KO GSk	Actin	16.9364	0.0229032	16.9325		KO GSk	IFIT1	21.1677	0.0568442	21.226	4.29359	-1.87975	3.68012
		KO GSk	Actin	17.2897				KO GSk	IFIT1	21.5142
	Irgm1 ko+ GSK mice # 3	KO GSk	Actin	17.2452				KO GSk	IFIT1	21.4265
		KO GSk	Actin	17.2687	0.022245	17.2679		KO GSk	IFIT1	21.2918	0.112008	21.4108	4.14294	-2.0304	4.08518
		Sample Name	Target Name	CT	SD	AVG		Sample Name	Target Name	CT	SD	AVG	DCT	DDCT	Fold change
	WT mice # 4	WT	ACTIN	15.5253				WT	IFIT1	23.8047
		WT	ACTIN	15.5755				WT	IFIT1	23.8914
		WT	ACTIN	15.662	0.0691606	15.5876		WT	IFIT1	23.7168	0.0873182	23.8043	8.21671		1
	WT mice # 5	WT	ACTIN	15.539				WT	IFIT1	23.5071
		WT	ACTIN	15.4424				WT	IFIT1	23.594
		WT	ACTIN	15.6452	0.10141	15.5422		WT	IFIT1	23.605	0.0536233	23.5687	8.02649	-0.190213	1.14093
	WT mice # 6	WT	ACTIN	15.1797				WT	IFIT1	23.7169
		WT	ACTIN	15.1123				WT	IFIT1	23.8102
		WT	ACTIN	15.205	0.0479023	15.1657		WT	IFIT1	23.7319	0.0501048	23.753	8.58734	0.370634	0.773443
	WT mice # 7	WT	ACTIN	16.0696				WT	IFIT1	25.3432
		WT	ACTIN	16.1358				WT	IFIT1	25.2348
		WT	ACTIN	16.0787	0.0359072	16.0947		WT	IFIT1	25.3516	0.0651099	25.3099	9.21517	0.998461	0.500534
	Irgm1 KO mice # 4	KO	ACTIN	14.7538				KO	IFIT1	20.6812
		KO	ACTIN	14.8661				KO	IFIT1	20.6836
		KO	ACTIN	14.908	0.0797384	14.8426		KO	IFIT1	21.1498	0.00168857	20.8382	5.99556	-2.22115	4.66265
	Irgm1 KO mice # 5	KO	ACTIN	15.2974				KO	IFIT1	19.313
		KO	ACTIN	15.2054				KO	IFIT1	19.2529
		KO	ACTIN	15.2577	0.0461551	15.2535		KO	IFIT1	19.329	0.0401387	19.2983	4.04479	-4.17191	18.0248
	Irgm1 KO mice # 6	KO	ACTIN	15.5961				KO	IFIT1	19.2406
		KO	ACTIN	15.4751				KO	IFIT1	19.261
		KO	ACTIN	15.5044	0.0631069	15.5252		KO	IFIT1	19.3432	0.0543155	19.2816	3.75642	-4.46029	22.013
	Irgm1 KO mice # 7	KO	ACTIN	15.4524				KO	IFIT1	21.5408
		KO	ACTIN	15.4775				KO	IFIT1	21.5027
		KO	ACTIN	15.6196	0.0901938	15.5165		KO	IFIT1	21.4297	0.0564598	21.4911	5.97456	-2.24215	4.73101
	irgm Ko+GSK mice # 4	KO GSk	ACTIN	15.3044				KO GSk	IFIT1	20.3687
		KO GSk	ACTIN	15.1211				KO GSk	IFIT1	21.2483
		KO GSk	ACTIN	15.2674	0.0969357	15.231		KO GSk	IFIT1	21.2159	0.498751	20.9443	5.71338	-2.50333	5.66992
	irgm Ko+GSK mice # 5	KO GSk	ACTIN	15.8767				KO GSk	IFIT1	22.6002
		KO GSk	ACTIN	15.9232				KO GSk	IFIT1	22.6495
		KO GSk	ACTIN	16.0127	0.0691611	15.9375		KO GSk	IFIT1	22.6771	0.0389543	22.6423	6.70473	-1.51198	2.85202
	irgm Ko+GSK mice # 6	KO GSk	ACTIN	15.6291				KO GSk	IFIT1	21.7495
		KO GSk	ACTIN	15.6323				KO GSk	IFIT1	21.8601
		KO GSk	ACTIN	15.6948	0.0370689	15.6521		KO GSk	IFIT1	21.8656	0.0655086	21.8251	6.17298	-2.04373	4.12309
	irgm Ko+GSK mice # 7	KO-GSk-6	ACTIN	15.4646				KO-GSk-6	IFIT1	21.2069
		KO-GSk-6	ACTIN	16.2448				KO-GSk-6	IFIT1	21.1849
		KO-GSk-6	ACTIN	15.628	0.411454	15.5463		KO-GSk-6	IFIT1	21.1862	0.0123199	21.1927	5.64637	-2.57034	5.93948
					Mice #	WT	KO	KO+GSK
				Exp-1	1	1	28.0387	2.55755
					2	1.43144	10.969	3.68012
					3	1.56799	22.2458	4.08518
				Exp-2	4	1	4.66265	5.66992
					5	1.14093	18.0248	2.85202
					6	0.773443	22.013	4.12309
					7	0.500534	4.73101	5.93948
				SD		0.366261	9.17229	1.28814
				AVG		1.05919	15.8121	4.12962

## Sheet: MX1
	MX-1
	Sample Name	Target Name	CT	SD	AVG		Sample Name	Target Name	CT	SD	AVG	DCT	DDCT	Fold change
WT mice # 1	WT	Actin	17.3654				WT	MX1	25.9896
	WT	Actin	17.2991				WT	MX1	25.8701
	WT	Actin	17.4303	0.0656123	17.3649		WT	MX1	25.9466	0.0605262	25.9354	8.57052		1
WT mice # 2	WT	Actin	16.5768				WT	MX1	25.3446
	WT	Actin	16.3367				WT	MX1	25.478
	WT	Actin	16.3816	0.127613	16.4317		WT	MX1	25.5234	0.0929415	25.4487	9.01694	0.446423	0.73386
WT mice # 3	WT	Actin	16.591				WT	MX1	25.1403
	WT	Actin	16.3625				WT	MX1	25.0831
	WT	Actin	16.3213	0.145272	16.4249		WT	MX1	25.203	0.0599363	25.1421	8.71721	0.146699	0.903315
Irgm1 ko mice # 1	KO	Actin	17.2174				KO	MX1	21.6307
	KO	Actin	17.3088				KO	MX1	21.6841
	KO	Actin	17.2865	0.0476822	17.2709		KO	MX1	21.6746	0.0284786	21.6631	4.39224	-4.17827	18.1044
Irgm1 ko mice # 2	KO	Actin	16.3205				KO	MX1	22.9524
	KO	Actin	16.3197				KO	MX1	22.8497
	KO	Actin	16.2477	0.0417879	16.2959		KO	MX1	23.1417	0.148089	22.9813	6.68532	-1.8852	3.69403
Irgm1 ko mice # 3	KO	Actin	17.0208				KO	MX1	21.6704
	KO	Actin	17.2023				KO	MX1	21.6847
	KO	Actin	17.2413	0.117672	17.1548		KO	MX1	21.8032	0.0728733	21.7194	4.56462	-4.0059	16.0655
irgm Ko+GSK mice # 1	KO GSk	Actin	16.9783				KO GSk	MX1	24.2998
	KO GSk	Actin	16.9527				KO GSk	MX1	24.3458
	KO GSk	Actin	17.1252	0.0931095	17.0187		KO GSk	MX1	24.397	0.0486202	24.3475	7.3288	-1.24171	2.36479
Irgm1 ko+ GSK mice # 2	KO GSk	Actin	16.9078				KO GSk	MX1	24.3267
	KO GSk	Actin	16.9531				KO GSk	MX1	24.3485
	KO GSk	Actin	16.9364	0.0229032	16.9325		KO GSk	MX1	24.4402	0.0602165	24.3718	7.43934	-1.13117	2.19037
Irgm1 ko+ GSK mice # 3	KO GSk	Actin	17.2897				KO GSk	MX1	23.5866
	KO GSk	Actin	17.2452				KO GSk	MX1	23.5632
	KO GSk	Actin	17.2687	0.022245	17.2679		KO GSk	MX1	23.5342	0.0262601	23.5613	6.29345	-2.27707	4.84692
	Sample Name	Target Name	CT	SD	Avg		Sample Name	Target Name	CT	SD	Avg	DCT	DDCT	Fold Change
WT mice # 4	WT	ACTIN	15.5253				WT	MX-1	26.1001
	WT	ACTIN	15.5755				WT	MX-1	26.2515
	WT	ACTIN	15.662	0.0691606	15.5876		WT	MX-1	26.4463	0.173534	26.266	10.6784	0	1
WT mice # 5	WT	ACTIN	15.1797				WT	MX-1	25.7428
	WT	ACTIN	15.1123				WT	MX-1	25.7683
	WT	ACTIN	15.205	0.0479023	15.1657		WT	MX-1	25.8039	0.030704	25.7717	10.606	-0.0723543	1.05143
WT mice # 6	WT	ACTIN	16.0696				WT	MX-1	26.829
	WT	ACTIN	16.1358				WT	MX-1	27.4874
	WT	ACTIN	16.0787	0.0359072	16.0947		WT	MX-1	26.8796	0.36639	27.0653	10.9706	0.292246	0.81663
WT mice # 7	WT	ACTIN	15.539				WT	MX-1	26.2091
	WT	ACTIN	15.4424				WT	MX-1	26.2327
	WT	ACTIN	15.6452	0.10141	15.5422		WT	MX-1	26.2249	0.0120414	26.2223	10.6801	0.00170231	0.998821
Irgm1 KO mice # 4	KO	ACTIN	14.7538				KO	MX-1	23.8449
	KO	ACTIN	14.8661				KO	MX-1	23.9598
	KO	ACTIN	14.908	0.0797384	14.8426		KO	MX-1	23.8683	0.0607454	23.891	9.04838	-1.62998	3.09509
	KO	ACTIN	15.2974				KO	MX-1	22.3092
Irgm1 KO mice # 5	KO	ACTIN	15.2054				KO	MX-1	22.2214
	KO	ACTIN	15.2577	0.0461551	15.2535		KO	MX-1	22.2093	0.0545517	22.2467	6.99313	-3.68522	12.8636
Irgm1 KO mice # 6	KO	ACTIN	15.5961				KO	MX-1	23.1114
	KO	ACTIN	15.4751				KO	MX-1	23.0775
	KO	ACTIN	15.5044	0.0631069	15.5252		KO	MX-1	23.1012	0.0174199	23.0967	7.57151	-3.10684	8.61494
Irgm1 KO mice # 7	KO	ACTIN	15.4524				KO	MX-1	24.7925
	KO	ACTIN	15.4775				KO	MX-1	24.7053
	KO	ACTIN	15.6196	0.0901938	15.5165		KO	MX-1	24.5461	0.124927	24.6813	9.1648	-1.51355	2.85512
irgm Ko+GSK mice # 4	KO GSk	ACTIN	15.3044				KO GSk	MX-1	24.9814
	KO GSk	ACTIN	15.1211				KO GSk	MX-1	25.1661
	KO GSk	ACTIN	15.2674	0.0969357	15.231		KO GSk	MX-1	25.0303	0.095696	25.0593	9.82833	-0.850025	1.80253
irgm Ko+GSK mice # 5	KO GSk	ACTIN	15.8767				KO GSk	MX-1	25.9581
	KO GSk	ACTIN	15.9232				KO GSk	MX-1	25.7793
	KO GSk	ACTIN	16.0127	0.0691611	15.9375		KO GSk	MX-1	25.6895	0.136777	25.809	9.87142	-0.806935	1.74949
irgm Ko+GSK mice # 6	KO GSk	ACTIN	15.3383				KO GSk	MX-1	23.7049
	KO GSk	ACTIN	15.3831				KO GSk	MX-1	23.7408
	KO GSk	ACTIN	15.575	0.125764	15.4321		KO GSk	MX-1	23.6186	0.0627978	23.6881	8.25595	-2.4224	5.36064
irgm Ko+GSK mice # 7	KO GSk	ACTIN	15.4646				KO GSk	MX-1	23.7622
	KO GSk	ACTIN	16.2448				KO GSk	MX-1	23.5894
	KO GSk	ACTIN	15.628	0.411454	15.5463		KO GSk	MX-1	23.6419	0.0885893	23.6645	8.11816	-2.56019	5.89787
									Mice #	WT	KO	KO+GSK583
								Exp-1	1	1	18.1044	2.36479
									2	0.73386	3.69403	2.19037
									3	0.903315	16.0655	4.84692
								Exp-2	4	1	3.09509	1.80253
									5	1.05143	12.8636	1.74949
									6	0.81663	8.61494	5.36064
									7	0.998821	2.85512	5.89787
								SD		0.116413	6.42804	1.82408
								AVG		0.929151	9.32754	3.45894
